# Supplementary material for: Defining human cardiac transcription factor hierarchies using integrated single-cell heterogeneity analysis
Source: Nat Commun. 2018 Nov 21;9:4906. doi: 10.1038/s41467-018-07333-4 (PMC6249224; doi:10.1038/s41467-018-07333-4)
Supplement: Supplementary file 3 — Supplementary Data 1 [file 41467_2018_7333_MOESM3_ESM.xlsx]

## Sheet: AllCardiacTFTargets.txt
CHiP-Seq defined		ID
ACTG1		NR2F2-ChIP-Seq_Wu-2013
ADAM19		NR2F2-ChIP-Seq_Wu-2013
ACTC1		NR2F2-ChIP-Seq_Wu-2013
ACVR2B		NR2F2-ChIP-Seq_Wu-2013
ADRBK1		NR2F2-ChIP-Seq_Wu-2013
ADRA1A		NR2F2-ChIP-Seq_Wu-2013
ADM		NR2F2-ChIP-Seq_Wu-2013
ALPK3		NR2F2-ChIP-Seq_Wu-2013
ATP6V0A1		NR2F2-ChIP-Seq_Wu-2013
ATG7		NR2F2-ChIP-Seq_Wu-2013
BMP10		NR2F2-ChIP-Seq_Wu-2013
CALCRL		NR2F2-ChIP-Seq_Wu-2013
CENPF		NR2F2-ChIP-Seq_Wu-2013
CERKL		NR2F2-ChIP-Seq_Wu-2013
CBY1		NR2F2-ChIP-Seq_Wu-2013
CSRP3		NR2F2-ChIP-Seq_Wu-2013
DLC1		NR2F2-ChIP-Seq_Wu-2013
DICER1		NR2F2-ChIP-Seq_Wu-2013
DVL2		NR2F2-ChIP-Seq_Wu-2013
ENG		NR2F2-ChIP-Seq_Wu-2013
EDNRA		NR2F2-ChIP-Seq_Wu-2013
EPOR		NR2F2-ChIP-Seq_Wu-2013
FGF8		NR2F2-ChIP-Seq_Wu-2013
FOXH1		NR2F2-ChIP-Seq_Wu-2013
GJA5		NR2F2-ChIP-Seq_Wu-2013
GATA4		NR2F2-ChIP-Seq_Wu-2013
GYS1		NR2F2-ChIP-Seq_Wu-2013
GAB1		NR2F2-ChIP-Seq_Wu-2013
GNA11		NR2F2-ChIP-Seq_Wu-2013
HEXIM1		NR2F2-ChIP-Seq_Wu-2013
HDAC9		NR2F2-ChIP-Seq_Wu-2013
HOPX		NR2F2-ChIP-Seq_Wu-2013
ID1		NR2F2-ChIP-Seq_Wu-2013
ID2		NR2F2-ChIP-Seq_Wu-2013
ID3		NR2F2-ChIP-Seq_Wu-2013
ITGA4		NR2F2-ChIP-Seq_Wu-2013
ITGB1		NR2F2-ChIP-Seq_Wu-2013
IRX4		NR2F2-ChIP-Seq_Wu-2013
JMJD6		NR2F2-ChIP-Seq_Wu-2013
SMAD7		NR2F2-ChIP-Seq_Wu-2013
MIB1		NR2F2-ChIP-Seq_Wu-2013
MAP2K5		NR2F2-ChIP-Seq_Wu-2013
TAB1		NR2F2-ChIP-Seq_Wu-2013
MIXL1		NR2F2-ChIP-Seq_Wu-2013
MKL2		NR2F2-ChIP-Seq_Wu-2013
MYOCD		NR2F2-ChIP-Seq_Wu-2013
MEF2C		NR2F2-ChIP-Seq_Wu-2013
MB		NR2F2-ChIP-Seq_Wu-2013
MYBPC3		NR2F2-ChIP-Seq_Wu-2013
MYH11		NR2F2-ChIP-Seq_Wu-2013
MYH6		NR2F2-ChIP-Seq_Wu-2013
MYL2		NR2F2-ChIP-Seq_Wu-2013
NF1		NR2F2-ChIP-Seq_Wu-2013
NKX2-5		NR2F2-ChIP-Seq_Wu-2013
NODAL		NR2F2-ChIP-Seq_Wu-2013
NOTCH1		NR2F2-ChIP-Seq_Wu-2013
NFATC1		NR2F2-ChIP-Seq_Wu-2013
NFATC4		NR2F2-ChIP-Seq_Wu-2013
NCOR2		NR2F2-ChIP-Seq_Wu-2013
PITX2		NR2F2-ChIP-Seq_Wu-2013
PTCH1		NR2F2-ChIP-Seq_Wu-2013
HSPG2		NR2F2-ChIP-Seq_Wu-2013
PBRM1		NR2F2-ChIP-Seq_Wu-2013
PKD1		NR2F2-ChIP-Seq_Wu-2013
KCNJ8		NR2F2-ChIP-Seq_Wu-2013
SHC1		NR2F2-ChIP-Seq_Wu-2013
POFUT1		NR2F2-ChIP-Seq_Wu-2013
RBPJ		NR2F2-ChIP-Seq_Wu-2013
RXRA		NR2F2-ChIP-Seq_Wu-2013
RXRB		NR2F2-ChIP-Seq_Wu-2013
RBM15		NR2F2-ChIP-Seq_Wu-2013
SALL4		NR2F2-ChIP-Seq_Wu-2013
SMYD1		NR2F2-ChIP-Seq_Wu-2013
SLC22A5		NR2F2-ChIP-Seq_Wu-2013
SOX4		NR2F2-ChIP-Seq_Wu-2013
SOD2		NR2F2-ChIP-Seq_Wu-2013
SUFU		NR2F2-ChIP-Seq_Wu-2013
SMARCA4		NR2F2-ChIP-Seq_Wu-2013
SMARCD3		NR2F2-ChIP-Seq_Wu-2013
TBX2		NR2F2-ChIP-Seq_Wu-2013
TTN		NR2F2-ChIP-Seq_Wu-2013
TCAP		NR2F2-ChIP-Seq_Wu-2013
TP53BP2		NR2F2-ChIP-Seq_Wu-2013
TGFBR2		NR2F2-ChIP-Seq_Wu-2013
TGFBR3		NR2F2-ChIP-Seq_Wu-2013
TNNI3		NR2F2-ChIP-Seq_Wu-2013
TNNI1		NR2F2-ChIP-Seq_Wu-2013
TNNT2		NR2F2-ChIP-Seq_Wu-2013
ERBB4		NR2F2-ChIP-Seq_Wu-2013
ERBB2		NR2F2-ChIP-Seq_Wu-2013
WNT3A		NR2F2-ChIP-Seq_Wu-2013
XIRP1		NR2F2-ChIP-Seq_Wu-2013
ZFPM1		NR2F2-ChIP-Seq_Wu-2013
ADCY1		NR2F2-ChIP-Seq_Wu-2013
ADCY4		NR2F2-ChIP-Seq_Wu-2013
ADCY5		NR2F2-ChIP-Seq_Wu-2013
ADCY6		NR2F2-ChIP-Seq_Wu-2013
ATP2A2		NR2F2-ChIP-Seq_Wu-2013
CACNA2D2		NR2F2-ChIP-Seq_Wu-2013
CACNA2D4		NR2F2-ChIP-Seq_Wu-2013
CACNB1		NR2F2-ChIP-Seq_Wu-2013
CACNB3		NR2F2-ChIP-Seq_Wu-2013
CACNB4		NR2F2-ChIP-Seq_Wu-2013
CACNG7		NR2F2-ChIP-Seq_Wu-2013
CACNA1C		NR2F2-ChIP-Seq_Wu-2013
CACNA1D		NR2F2-ChIP-Seq_Wu-2013
DES		NR2F2-ChIP-Seq_Wu-2013
GNAS		NR2F2-ChIP-Seq_Wu-2013
ITGA11		NR2F2-ChIP-Seq_Wu-2013
ITGA2B		NR2F2-ChIP-Seq_Wu-2013
ITGA3		NR2F2-ChIP-Seq_Wu-2013
ITGA6		NR2F2-ChIP-Seq_Wu-2013
ITGA8		NR2F2-ChIP-Seq_Wu-2013
ITGB3		NR2F2-ChIP-Seq_Wu-2013
ITGB5		NR2F2-ChIP-Seq_Wu-2013
MYH7		NR2F2-ChIP-Seq_Wu-2013
MYL3		NR2F2-ChIP-Seq_Wu-2013
PRKACA		NR2F2-ChIP-Seq_Wu-2013
RYR2		NR2F2-ChIP-Seq_Wu-2013
SGCA		NR2F2-ChIP-Seq_Wu-2013
SLC8A1		NR2F2-ChIP-Seq_Wu-2013
TGFB1		NR2F2-ChIP-Seq_Wu-2013
TNNC1		NR2F2-ChIP-Seq_Wu-2013
PRKAB1		NR2F2-ChIP-Seq_Wu-2013
PRKAG2		NR2F2-ChIP-Seq_Wu-2013
ADORA1		NR2F2-ChIP-Seq_Wu-2013
CACNA1G		NR2F2-ChIP-Seq_Wu-2013
DMPK		NR2F2-ChIP-Seq_Wu-2013
GNAO1		NR2F2-ChIP-Seq_Wu-2013
HCN4		NR2F2-ChIP-Seq_Wu-2013
SEMA3A		NR2F2-ChIP-Seq_Wu-2013
THRA		NR2F2-ChIP-Seq_Wu-2013
CDH2		NR2F2-ChIP-Seq_Wu-2013
CTNNA3		NR2F2-ChIP-Seq_Wu-2013
DSP		NR2F2-ChIP-Seq_Wu-2013
JUP		NR2F2-ChIP-Seq_Wu-2013
LEF1		NR2F2-ChIP-Seq_Wu-2013
TCF7L1		NR2F2-ChIP-Seq_Wu-2013
BIN1		NR2F2-ChIP-Seq_Wu-2013
CAPN2		NR2F2-ChIP-Seq_Wu-2013
F2R		NR2F2-ChIP-Seq_Wu-2013
DNER		NR2F2-ChIP-Seq_Wu-2013
DOK7		NR2F2-ChIP-Seq_Wu-2013
IFRD1		NR2F2-ChIP-Seq_Wu-2013
MYOG		NR2F2-ChIP-Seq_Wu-2013
NEB		NR2F2-ChIP-Seq_Wu-2013
NTN3		NR2F2-ChIP-Seq_Wu-2013
PPP3CA		NR2F2-ChIP-Seq_Wu-2013
RCAN1		NR2F2-ChIP-Seq_Wu-2013
SEMA4C		NR2F2-ChIP-Seq_Wu-2013
AFG3L2		NR2F2-ChIP-Seq_Wu-2013
TBX18		NR2F2-ChIP-Seq_Wu-2013
UTRN		NR2F2-ChIP-Seq_Wu-2013
ABRA		NR2F2-ChIP-Seq_Wu-2013
ANKRD1		NR2F2-ChIP-Seq_Wu-2013
ANKRD23		NR2F2-ChIP-Seq_Wu-2013
ABCC9		NR2F2-ChIP-Seq_Wu-2013
ATP2A1		NR2F2-ChIP-Seq_Wu-2013
CRYAB		NR2F2-ChIP-Seq_Wu-2013
FXR1		NR2F2-ChIP-Seq_Wu-2013
HSPB1		NR2F2-ChIP-Seq_Wu-2013
JPH2		NR2F2-ChIP-Seq_Wu-2013
KAT2B		NR2F2-ChIP-Seq_Wu-2013
LDB3		NR2F2-ChIP-Seq_Wu-2013
PYGM		NR2F2-ChIP-Seq_Wu-2013
OBSCN		NR2F2-ChIP-Seq_Wu-2013
PGM5		NR2F2-ChIP-Seq_Wu-2013
PECAM1		NR2F2-ChIP-Seq_Wu-2013
ARF1		NR2F2-ChIP-Seq_Wu-2013
SLMAP		NR2F2-ChIP-Seq_Wu-2013
SMTNL1		NR2F2-ChIP-Seq_Wu-2013
SLC4A1		NR2F2-ChIP-Seq_Wu-2013
SPTAN1		NR2F2-ChIP-Seq_Wu-2013
SYNE2		NR2F2-ChIP-Seq_Wu-2013
SYNC		NR2F2-ChIP-Seq_Wu-2013
SYNM		NR2F2-ChIP-Seq_Wu-2013
VCL		NR2F2-ChIP-Seq_Wu-2013
ADAM19		NR2F2-ChIP and RNA-array_Wu-2013
ADM		NR2F2-ChIP and RNA-array_Wu-2013
CENPF		NR2F2-ChIP and RNA-array_Wu-2013
DLC1		NR2F2-ChIP and RNA-array_Wu-2013
EDNRA		NR2F2-ChIP and RNA-array_Wu-2013
GJA5		NR2F2-ChIP and RNA-array_Wu-2013
HEXIM1		NR2F2-ChIP and RNA-array_Wu-2013
HOPX		NR2F2-ChIP and RNA-array_Wu-2013
ID1		NR2F2-ChIP and RNA-array_Wu-2013
IRX4		NR2F2-ChIP and RNA-array_Wu-2013
MYBPC3		NR2F2-ChIP and RNA-array_Wu-2013
MYH11		NR2F2-ChIP and RNA-array_Wu-2013
MYL2		NR2F2-ChIP and RNA-array_Wu-2013
SALL4		NR2F2-ChIP and RNA-array_Wu-2013
SOX4		NR2F2-ChIP and RNA-array_Wu-2013
SOD2		NR2F2-ChIP and RNA-array_Wu-2013
SMARCD3		NR2F2-ChIP and RNA-array_Wu-2013
TCAP		NR2F2-ChIP and RNA-array_Wu-2013
TP53BP2		NR2F2-ChIP and RNA-array_Wu-2013
TNNI1		NR2F2-ChIP and RNA-array_Wu-2013
CACNA1C		NR2F2-ChIP and RNA-array_Wu-2013
CACNA1D		NR2F2-ChIP and RNA-array_Wu-2013
ITGB5		NR2F2-ChIP and RNA-array_Wu-2013
MYH7		NR2F2-ChIP and RNA-array_Wu-2013
MYL3		NR2F2-ChIP and RNA-array_Wu-2013
PRKACA		NR2F2-ChIP and RNA-array_Wu-2013
CACNA1G		NR2F2-ChIP and RNA-array_Wu-2013
GNAO1		NR2F2-ChIP and RNA-array_Wu-2013
SEMA3A		NR2F2-ChIP and RNA-array_Wu-2013
CDH2		NR2F2-ChIP and RNA-array_Wu-2013
DSP		NR2F2-ChIP and RNA-array_Wu-2013
DOK7		NR2F2-ChIP and RNA-array_Wu-2013
SEMA4C		NR2F2-ChIP and RNA-array_Wu-2013
AFG3L2		NR2F2-ChIP and RNA-array_Wu-2013
TBX18		NR2F2-ChIP and RNA-array_Wu-2013
ABCC9		NR2F2-ChIP and RNA-array_Wu-2013
SYNE2		NR2F2-ChIP and RNA-array_Wu-2013
SYNM		NR2F2-ChIP and RNA-array_Wu-2013
C1orf123	inhbition	NR2F2-RNA-array-KO-up_Wu-2013
RGCC	inhbition	NR2F2-RNA-array-KO-up_Wu-2013
EXOC3L4	inhbition	NR2F2-RNA-array-KO-up_Wu-2013
VWA8	inhbition	NR2F2-RNA-array-KO-up_Wu-2013
YAE1D1	inhbition	NR2F2-RNA-array-KO-up_Wu-2013
PLET1	inhbition	NR2F2-RNA-array-KO-up_Wu-2013
C8orf4	inhbition	NR2F2-RNA-array-KO-up_Wu-2013
SMIM3	inhbition	NR2F2-RNA-array-KO-up_Wu-2013
SMIM5	inhbition	NR2F2-RNA-array-KO-up_Wu-2013
MINOS1	inhbition	NR2F2-RNA-array-KO-up_Wu-2013
KIAA1551	inhbition	NR2F2-RNA-array-KO-up_Wu-2013
KIAA0040	inhbition	NR2F2-RNA-array-KO-up_Wu-2013
FAM210A	inhbition	NR2F2-RNA-array-KO-up_Wu-2013
SERTM1	inhbition	NR2F2-RNA-array-KO-up_Wu-2013
C9orf91	inhbition	NR2F2-RNA-array-KO-up_Wu-2013
C10orf10	inhbition	NR2F2-RNA-array-KO-up_Wu-2013
CLMP	inhbition	NR2F2-RNA-array-KO-up_Wu-2013
IBA57	inhbition	NR2F2-RNA-array-KO-up_Wu-2013
C14orf180	inhbition	NR2F2-RNA-array-KO-up_Wu-2013
NDNF	inhbition	NR2F2-RNA-array-KO-up_Wu-2013
ABCA4	inhbition	NR2F2-RNA-array-KO-up_Wu-2013
ABCB4	inhbition	NR2F2-RNA-array-KO-up_Wu-2013
ABCC1	inhbition	NR2F2-RNA-array-KO-up_Wu-2013
ABCC9	inhbition	NR2F2-RNA-array-KO-up_Wu-2013
ABCD2	inhbition	NR2F2-RNA-array-KO-up_Wu-2013
ABHD13	inhbition	NR2F2-RNA-array-KO-up_Wu-2013
ABLIM3	inhbition	NR2F2-RNA-array-KO-up_Wu-2013
ACADS	inhbition	NR2F2-RNA-array-KO-up_Wu-2013
ACAT1	inhbition	NR2F2-RNA-array-KO-up_Wu-2013
ACE	inhbition	NR2F2-RNA-array-KO-up_Wu-2013
ACHE	inhbition	NR2F2-RNA-array-KO-up_Wu-2013
ACTA1	inhbition	NR2F2-RNA-array-KO-up_Wu-2013
ACTR3B	inhbition	NR2F2-RNA-array-KO-up_Wu-2013
ADAMTS2	inhbition	NR2F2-RNA-array-KO-up_Wu-2013
ADAMTS9	inhbition	NR2F2-RNA-array-KO-up_Wu-2013
ADAMTSL2	inhbition	NR2F2-RNA-array-KO-up_Wu-2013
ADCY9	inhbition	NR2F2-RNA-array-KO-up_Wu-2013
AFG3L2	inhbition	NR2F2-RNA-array-KO-up_Wu-2013
AGTR1	inhbition	NR2F2-RNA-array-KO-up_Wu-2013
CCDC184	inhbition	NR2F2-RNA-array-KO-up_Wu-2013
AIF1	inhbition	NR2F2-RNA-array-KO-up_Wu-2013
ALCAM	inhbition	NR2F2-RNA-array-KO-up_Wu-2013
ALOX12	inhbition	NR2F2-RNA-array-KO-up_Wu-2013
ALOX5	inhbition	NR2F2-RNA-array-KO-up_Wu-2013
ALOX5AP	inhbition	NR2F2-RNA-array-KO-up_Wu-2013
ALPL	inhbition	NR2F2-RNA-array-KO-up_Wu-2013
AMPH	inhbition	NR2F2-RNA-array-KO-up_Wu-2013
ANAPC16	inhbition	NR2F2-RNA-array-KO-up_Wu-2013
ANK2	inhbition	NR2F2-RNA-array-KO-up_Wu-2013
ANXA13	inhbition	NR2F2-RNA-array-KO-up_Wu-2013
AOAH	inhbition	NR2F2-RNA-array-KO-up_Wu-2013
AP1S2	inhbition	NR2F2-RNA-array-KO-up_Wu-2013
APOBEC2	inhbition	NR2F2-RNA-array-KO-up_Wu-2013
AQP4	inhbition	NR2F2-RNA-array-KO-up_Wu-2013
AQP7	inhbition	NR2F2-RNA-array-KO-up_Wu-2013
ARHGAP9	inhbition	NR2F2-RNA-array-KO-up_Wu-2013
ARPC5L	inhbition	NR2F2-RNA-array-KO-up_Wu-2013
ART4	inhbition	NR2F2-RNA-array-KO-up_Wu-2013
ASB12	inhbition	NR2F2-RNA-array-KO-up_Wu-2013
ASB15	inhbition	NR2F2-RNA-array-KO-up_Wu-2013
ASB2	inhbition	NR2F2-RNA-array-KO-up_Wu-2013
ASB5	inhbition	NR2F2-RNA-array-KO-up_Wu-2013
ASPH	inhbition	NR2F2-RNA-array-KO-up_Wu-2013
ATP1A2	inhbition	NR2F2-RNA-array-KO-up_Wu-2013
ATPIF1	inhbition	NR2F2-RNA-array-KO-up_Wu-2013
AUH	inhbition	NR2F2-RNA-array-KO-up_Wu-2013
AZIN1	inhbition	NR2F2-RNA-array-KO-up_Wu-2013
BACE2	inhbition	NR2F2-RNA-array-KO-up_Wu-2013
BAIAP2L1	inhbition	NR2F2-RNA-array-KO-up_Wu-2013
BCAP29	inhbition	NR2F2-RNA-array-KO-up_Wu-2013
BCAR3	inhbition	NR2F2-RNA-array-KO-up_Wu-2013
BCKDHA	inhbition	NR2F2-RNA-array-KO-up_Wu-2013
BCL2	inhbition	NR2F2-RNA-array-KO-up_Wu-2013
BCL2A1	inhbition	NR2F2-RNA-array-KO-up_Wu-2013
BDH1	inhbition	NR2F2-RNA-array-KO-up_Wu-2013
BHLHB9	inhbition	NR2F2-RNA-array-KO-up_Wu-2013
BIRC3	inhbition	NR2F2-RNA-array-KO-up_Wu-2013
BPHL	inhbition	NR2F2-RNA-array-KO-up_Wu-2013
BRI3BP	inhbition	NR2F2-RNA-array-KO-up_Wu-2013
BTNL9	inhbition	NR2F2-RNA-array-KO-up_Wu-2013
C1QA	inhbition	NR2F2-RNA-array-KO-up_Wu-2013
C1QB	inhbition	NR2F2-RNA-array-KO-up_Wu-2013
C1QC	inhbition	NR2F2-RNA-array-KO-up_Wu-2013
C1QTNF7	inhbition	NR2F2-RNA-array-KO-up_Wu-2013
C1QTNF9	inhbition	NR2F2-RNA-array-KO-up_Wu-2013
C4B	inhbition	NR2F2-RNA-array-KO-up_Wu-2013
CACNA1C	inhbition	NR2F2-RNA-array-KO-up_Wu-2013
CACNA1G	inhbition	NR2F2-RNA-array-KO-up_Wu-2013
CACNA1S	inhbition	NR2F2-RNA-array-KO-up_Wu-2013
CADM4	inhbition	NR2F2-RNA-array-KO-up_Wu-2013
CAMK1	inhbition	NR2F2-RNA-array-KO-up_Wu-2013
CAMK1G	inhbition	NR2F2-RNA-array-KO-up_Wu-2013
CAMTA1	inhbition	NR2F2-RNA-array-KO-up_Wu-2013
CA14	inhbition	NR2F2-RNA-array-KO-up_Wu-2013
CA4	inhbition	NR2F2-RNA-array-KO-up_Wu-2013
CA7	inhbition	NR2F2-RNA-array-KO-up_Wu-2013
CAT	inhbition	NR2F2-RNA-array-KO-up_Wu-2013
CBLN1	inhbition	NR2F2-RNA-array-KO-up_Wu-2013
CCDC69	inhbition	NR2F2-RNA-array-KO-up_Wu-2013
CCDC80	inhbition	NR2F2-RNA-array-KO-up_Wu-2013
CCL5	inhbition	NR2F2-RNA-array-KO-up_Wu-2013
CCND2	inhbition	NR2F2-RNA-array-KO-up_Wu-2013
ACKR4	inhbition	NR2F2-RNA-array-KO-up_Wu-2013
CD44	inhbition	NR2F2-RNA-array-KO-up_Wu-2013
CD48	inhbition	NR2F2-RNA-array-KO-up_Wu-2013
CD53	inhbition	NR2F2-RNA-array-KO-up_Wu-2013
CD68	inhbition	NR2F2-RNA-array-KO-up_Wu-2013
CD83	inhbition	NR2F2-RNA-array-KO-up_Wu-2013
CD86	inhbition	NR2F2-RNA-array-KO-up_Wu-2013
CDH2	inhbition	NR2F2-RNA-array-KO-up_Wu-2013
CEBPB	inhbition	NR2F2-RNA-array-KO-up_Wu-2013
CEBPD	inhbition	NR2F2-RNA-array-KO-up_Wu-2013
CENPF	inhbition	NR2F2-RNA-array-KO-up_Wu-2013
CHIC1	inhbition	NR2F2-RNA-array-KO-up_Wu-2013
CIDEA	inhbition	NR2F2-RNA-array-KO-up_Wu-2013
CIDEB	inhbition	NR2F2-RNA-array-KO-up_Wu-2013
CKMT2	inhbition	NR2F2-RNA-array-KO-up_Wu-2013
CLEC10A	inhbition	NR2F2-RNA-array-KO-up_Wu-2013
CLEC4A	inhbition	NR2F2-RNA-array-KO-up_Wu-2013
CLEC6A	inhbition	NR2F2-RNA-array-KO-up_Wu-2013
CLEC7A	inhbition	NR2F2-RNA-array-KO-up_Wu-2013
CMTM8	inhbition	NR2F2-RNA-array-KO-up_Wu-2013
CNGB3	inhbition	NR2F2-RNA-array-KO-up_Wu-2013
CNTN2	inhbition	NR2F2-RNA-array-KO-up_Wu-2013
COL14A1	inhbition	NR2F2-RNA-array-KO-up_Wu-2013
COL4A3	inhbition	NR2F2-RNA-array-KO-up_Wu-2013
CORO7	inhbition	NR2F2-RNA-array-KO-up_Wu-2013
COX10	inhbition	NR2F2-RNA-array-KO-up_Wu-2013
CP	inhbition	NR2F2-RNA-array-KO-up_Wu-2013
CPT2	inhbition	NR2F2-RNA-array-KO-up_Wu-2013
CPXM1	inhbition	NR2F2-RNA-array-KO-up_Wu-2013
CRIP3	inhbition	NR2F2-RNA-array-KO-up_Wu-2013
CRISPLD2	inhbition	NR2F2-RNA-array-KO-up_Wu-2013
CRYBA4	inhbition	NR2F2-RNA-array-KO-up_Wu-2013
CS	inhbition	NR2F2-RNA-array-KO-up_Wu-2013
CSF1R	inhbition	NR2F2-RNA-array-KO-up_Wu-2013
CSF2RB	inhbition	NR2F2-RNA-array-KO-up_Wu-2013
CSPG4	inhbition	NR2F2-RNA-array-KO-up_Wu-2013
CTSK	inhbition	NR2F2-RNA-array-KO-up_Wu-2013
CTSS	inhbition	NR2F2-RNA-array-KO-up_Wu-2013
CUX2	inhbition	NR2F2-RNA-array-KO-up_Wu-2013
CUZD1	inhbition	NR2F2-RNA-array-KO-up_Wu-2013
CX3CL1	inhbition	NR2F2-RNA-array-KO-up_Wu-2013
CXADR	inhbition	NR2F2-RNA-array-KO-up_Wu-2013
CXCL12	inhbition	NR2F2-RNA-array-KO-up_Wu-2013
CXCL13	inhbition	NR2F2-RNA-array-KO-up_Wu-2013
CXCR3	inhbition	NR2F2-RNA-array-KO-up_Wu-2013
CYBA	inhbition	NR2F2-RNA-array-KO-up_Wu-2013
CYBB	inhbition	NR2F2-RNA-array-KO-up_Wu-2013
CYFIP2	inhbition	NR2F2-RNA-array-KO-up_Wu-2013
CYGB	inhbition	NR2F2-RNA-array-KO-up_Wu-2013
CYP27A1	inhbition	NR2F2-RNA-array-KO-up_Wu-2013
CYP4B1	inhbition	NR2F2-RNA-array-KO-up_Wu-2013
CYTIP	inhbition	NR2F2-RNA-array-KO-up_Wu-2013
D2HGDH	inhbition	NR2F2-RNA-array-KO-up_Wu-2013
DACT1	inhbition	NR2F2-RNA-array-KO-up_Wu-2013
DCAKD	inhbition	NR2F2-RNA-array-KO-up_Wu-2013
DDIT4	inhbition	NR2F2-RNA-array-KO-up_Wu-2013
DDN	inhbition	NR2F2-RNA-array-KO-up_Wu-2013
DECR1	inhbition	NR2F2-RNA-array-KO-up_Wu-2013
DHRS4	inhbition	NR2F2-RNA-array-KO-up_Wu-2013
DIP2B	inhbition	NR2F2-RNA-array-KO-up_Wu-2013
DLAT	inhbition	NR2F2-RNA-array-KO-up_Wu-2013
DLC1	inhbition	NR2F2-RNA-array-KO-up_Wu-2013
DOCK10	inhbition	NR2F2-RNA-array-KO-up_Wu-2013
DOK7	inhbition	NR2F2-RNA-array-KO-up_Wu-2013
DRD2	inhbition	NR2F2-RNA-array-KO-up_Wu-2013
DSP	inhbition	NR2F2-RNA-array-KO-up_Wu-2013
DUSP6	inhbition	NR2F2-RNA-array-KO-up_Wu-2013
EBF3	inhbition	NR2F2-RNA-array-KO-up_Wu-2013
ECH1	inhbition	NR2F2-RNA-array-KO-up_Wu-2013
ECI1	inhbition	NR2F2-RNA-array-KO-up_Wu-2013
EDN3	inhbition	NR2F2-RNA-array-KO-up_Wu-2013
EFHD1	inhbition	NR2F2-RNA-array-KO-up_Wu-2013
EHD4	inhbition	NR2F2-RNA-array-KO-up_Wu-2013
EMB	inhbition	NR2F2-RNA-array-KO-up_Wu-2013
EMILIN1	inhbition	NR2F2-RNA-array-KO-up_Wu-2013
EMR1	inhbition	NR2F2-RNA-array-KO-up_Wu-2013
ENDOU	inhbition	NR2F2-RNA-array-KO-up_Wu-2013
EPB41L4B	inhbition	NR2F2-RNA-array-KO-up_Wu-2013
EPHB1	inhbition	NR2F2-RNA-array-KO-up_Wu-2013
EPHB3	inhbition	NR2F2-RNA-array-KO-up_Wu-2013
EPHX2	inhbition	NR2F2-RNA-array-KO-up_Wu-2013
EPHX4	inhbition	NR2F2-RNA-array-KO-up_Wu-2013
ERC2	inhbition	NR2F2-RNA-array-KO-up_Wu-2013
ESRRB	inhbition	NR2F2-RNA-array-KO-up_Wu-2013
ETL4	inhbition	NR2F2-RNA-array-KO-up_Wu-2013
ETV1	inhbition	NR2F2-RNA-array-KO-up_Wu-2013
ETV5	inhbition	NR2F2-RNA-array-KO-up_Wu-2013
F13A1	inhbition	NR2F2-RNA-array-KO-up_Wu-2013
FABP4	inhbition	NR2F2-RNA-array-KO-up_Wu-2013
FAM129A	inhbition	NR2F2-RNA-array-KO-up_Wu-2013
FAM162A	inhbition	NR2F2-RNA-array-KO-up_Wu-2013
FAM198B	inhbition	NR2F2-RNA-array-KO-up_Wu-2013
FAM26E	inhbition	NR2F2-RNA-array-KO-up_Wu-2013
FAM26F	inhbition	NR2F2-RNA-array-KO-up_Wu-2013
FAM46A	inhbition	NR2F2-RNA-array-KO-up_Wu-2013
FAM57B	inhbition	NR2F2-RNA-array-KO-up_Wu-2013
FAM65B	inhbition	NR2F2-RNA-array-KO-up_Wu-2013
FAM69B	inhbition	NR2F2-RNA-array-KO-up_Wu-2013
FAM81A	inhbition	NR2F2-RNA-array-KO-up_Wu-2013
FBLIM1	inhbition	NR2F2-RNA-array-KO-up_Wu-2013
FBN2	inhbition	NR2F2-RNA-array-KO-up_Wu-2013
FBP2	inhbition	NR2F2-RNA-array-KO-up_Wu-2013
FBXO36	inhbition	NR2F2-RNA-array-KO-up_Wu-2013
FCER1G	inhbition	NR2F2-RNA-array-KO-up_Wu-2013
FERMT3	inhbition	NR2F2-RNA-array-KO-up_Wu-2013
FEZ2	inhbition	NR2F2-RNA-array-KO-up_Wu-2013
FGF1	inhbition	NR2F2-RNA-array-KO-up_Wu-2013
FGF13	inhbition	NR2F2-RNA-array-KO-up_Wu-2013
FGF16	inhbition	NR2F2-RNA-array-KO-up_Wu-2013
FGF9	inhbition	NR2F2-RNA-array-KO-up_Wu-2013
FHL2	inhbition	NR2F2-RNA-array-KO-up_Wu-2013
FIGF	inhbition	NR2F2-RNA-array-KO-up_Wu-2013
FKBP3	inhbition	NR2F2-RNA-array-KO-up_Wu-2013
FOLR2	inhbition	NR2F2-RNA-array-KO-up_Wu-2013
FREM2	inhbition	NR2F2-RNA-array-KO-up_Wu-2013
FSCN1	inhbition	NR2F2-RNA-array-KO-up_Wu-2013
FUCA2	inhbition	NR2F2-RNA-array-KO-up_Wu-2013
GALNT7	inhbition	NR2F2-RNA-array-KO-up_Wu-2013
GALNT18	inhbition	NR2F2-RNA-array-KO-up_Wu-2013
GCHFR	inhbition	NR2F2-RNA-array-KO-up_Wu-2013
GDPD3	inhbition	NR2F2-RNA-array-KO-up_Wu-2013
GHR	inhbition	NR2F2-RNA-array-KO-up_Wu-2013
GJA4	inhbition	NR2F2-RNA-array-KO-up_Wu-2013
GJC1	inhbition	NR2F2-RNA-array-KO-up_Wu-2013
GLG1	inhbition	NR2F2-RNA-array-KO-up_Wu-2013
GLIPR1	inhbition	NR2F2-RNA-array-KO-up_Wu-2013
GLT8D2	inhbition	NR2F2-RNA-array-KO-up_Wu-2013
TRABD2B	inhbition	NR2F2-RNA-array-KO-up_Wu-2013
CCL21	inhbition	NR2F2-RNA-array-KO-up_Wu-2013
GMNN	inhbition	NR2F2-RNA-array-KO-up_Wu-2013
LILRB4	inhbition	NR2F2-RNA-array-KO-up_Wu-2013
GPAM	inhbition	NR2F2-RNA-array-KO-up_Wu-2013
GPD1	inhbition	NR2F2-RNA-array-KO-up_Wu-2013
GPIHBP1	inhbition	NR2F2-RNA-array-KO-up_Wu-2013
GPM6B	inhbition	NR2F2-RNA-array-KO-up_Wu-2013
GPNMB	inhbition	NR2F2-RNA-array-KO-up_Wu-2013
GPR22	inhbition	NR2F2-RNA-array-KO-up_Wu-2013
GPR56	inhbition	NR2F2-RNA-array-KO-up_Wu-2013
GPR65	inhbition	NR2F2-RNA-array-KO-up_Wu-2013
GRAMD1B	inhbition	NR2F2-RNA-array-KO-up_Wu-2013
GRHL1	inhbition	NR2F2-RNA-array-KO-up_Wu-2013
GRIN2C	inhbition	NR2F2-RNA-array-KO-up_Wu-2013
GRIP2	inhbition	NR2F2-RNA-array-KO-up_Wu-2013
GSDMC	inhbition	NR2F2-RNA-array-KO-up_Wu-2013
GSTO1	inhbition	NR2F2-RNA-array-KO-up_Wu-2013
GUK1	inhbition	NR2F2-RNA-array-KO-up_Wu-2013
GXYLT2	inhbition	NR2F2-RNA-array-KO-up_Wu-2013
HLA-DQA1	inhbition	NR2F2-RNA-array-KO-up_Wu-2013
HLA-DQB1	inhbition	NR2F2-RNA-array-KO-up_Wu-2013
HLA-DMA	inhbition	NR2F2-RNA-array-KO-up_Wu-2013
HLA-DRB5	inhbition	NR2F2-RNA-array-KO-up_Wu-2013
HADHA	inhbition	NR2F2-RNA-array-KO-up_Wu-2013
HAND2	inhbition	NR2F2-RNA-array-KO-up_Wu-2013
HBEGF	inhbition	NR2F2-RNA-array-KO-up_Wu-2013
HCN1	inhbition	NR2F2-RNA-array-KO-up_Wu-2013
HERC3	inhbition	NR2F2-RNA-array-KO-up_Wu-2013
HFE	inhbition	NR2F2-RNA-array-KO-up_Wu-2013
HIF1A	inhbition	NR2F2-RNA-array-KO-up_Wu-2013
HIGD1A	inhbition	NR2F2-RNA-array-KO-up_Wu-2013
HIGD1B	inhbition	NR2F2-RNA-array-KO-up_Wu-2013
HIST1H1C	inhbition	NR2F2-RNA-array-KO-up_Wu-2013
HIST1H4H	inhbition	NR2F2-RNA-array-KO-up_Wu-2013
HIST1H4D	inhbition	NR2F2-RNA-array-KO-up_Wu-2013
HIST1H3G	inhbition	NR2F2-RNA-array-KO-up_Wu-2013
HK1	inhbition	NR2F2-RNA-array-KO-up_Wu-2013
HOMER2	inhbition	NR2F2-RNA-array-KO-up_Wu-2013
HOPX	inhbition	NR2F2-RNA-array-KO-up_Wu-2013
HSPA9	inhbition	NR2F2-RNA-array-KO-up_Wu-2013
HSPB6	inhbition	NR2F2-RNA-array-KO-up_Wu-2013
HTRA3	inhbition	NR2F2-RNA-array-KO-up_Wu-2013
IDH2	inhbition	NR2F2-RNA-array-KO-up_Wu-2013
IFI16	inhbition	NR2F2-RNA-array-KO-up_Wu-2013
IFIT2	inhbition	NR2F2-RNA-array-KO-up_Wu-2013
IFT81	inhbition	NR2F2-RNA-array-KO-up_Wu-2013
IGFBP7	inhbition	NR2F2-RNA-array-KO-up_Wu-2013
IL13RA1	inhbition	NR2F2-RNA-array-KO-up_Wu-2013
IL18BP	inhbition	NR2F2-RNA-array-KO-up_Wu-2013
INMT	inhbition	NR2F2-RNA-array-KO-up_Wu-2013
INPP4B	inhbition	NR2F2-RNA-array-KO-up_Wu-2013
INTU	inhbition	NR2F2-RNA-array-KO-up_Wu-2013
IRX1	inhbition	NR2F2-RNA-array-KO-up_Wu-2013
IRX2	inhbition	NR2F2-RNA-array-KO-up_Wu-2013
IRX3	inhbition	NR2F2-RNA-array-KO-up_Wu-2013
IRX4	inhbition	NR2F2-RNA-array-KO-up_Wu-2013
IRX5	inhbition	NR2F2-RNA-array-KO-up_Wu-2013
ITGA7	inhbition	NR2F2-RNA-array-KO-up_Wu-2013
ITGB5	inhbition	NR2F2-RNA-array-KO-up_Wu-2013
ITGBL1	inhbition	NR2F2-RNA-array-KO-up_Wu-2013
ITIH5	inhbition	NR2F2-RNA-array-KO-up_Wu-2013
IVNS1ABP	inhbition	NR2F2-RNA-array-KO-up_Wu-2013
JAM2	inhbition	NR2F2-RNA-array-KO-up_Wu-2013
KBTBD11	inhbition	NR2F2-RNA-array-KO-up_Wu-2013
KCNA4	inhbition	NR2F2-RNA-array-KO-up_Wu-2013
KCNA5	inhbition	NR2F2-RNA-array-KO-up_Wu-2013
KCNB1	inhbition	NR2F2-RNA-array-KO-up_Wu-2013
KCNE1	inhbition	NR2F2-RNA-array-KO-up_Wu-2013
KCNE1L	inhbition	NR2F2-RNA-array-KO-up_Wu-2013
KCNE4	inhbition	NR2F2-RNA-array-KO-up_Wu-2013
KCNIP2	inhbition	NR2F2-RNA-array-KO-up_Wu-2013
KIF26B	inhbition	NR2F2-RNA-array-KO-up_Wu-2013
KIF5B	inhbition	NR2F2-RNA-array-KO-up_Wu-2013
KLHDC1	inhbition	NR2F2-RNA-array-KO-up_Wu-2013
KLHDC8A	inhbition	NR2F2-RNA-array-KO-up_Wu-2013
KRT222	inhbition	NR2F2-RNA-array-KO-up_Wu-2013
KY	inhbition	NR2F2-RNA-array-KO-up_Wu-2013
LAPTM5	inhbition	NR2F2-RNA-array-KO-up_Wu-2013
LARGE	inhbition	NR2F2-RNA-array-KO-up_Wu-2013
LBH	inhbition	NR2F2-RNA-array-KO-up_Wu-2013
LCLAT1	inhbition	NR2F2-RNA-array-KO-up_Wu-2013
LCP1	inhbition	NR2F2-RNA-array-KO-up_Wu-2013
LGALS1	inhbition	NR2F2-RNA-array-KO-up_Wu-2013
LGALS4	inhbition	NR2F2-RNA-array-KO-up_Wu-2013
LGI2	inhbition	NR2F2-RNA-array-KO-up_Wu-2013
LIMCH1	inhbition	NR2F2-RNA-array-KO-up_Wu-2013
LINGO3	inhbition	NR2F2-RNA-array-KO-up_Wu-2013
LIPA	inhbition	NR2F2-RNA-array-KO-up_Wu-2013
LMCD1	inhbition	NR2F2-RNA-array-KO-up_Wu-2013
LMO1	inhbition	NR2F2-RNA-array-KO-up_Wu-2013
LMO2	inhbition	NR2F2-RNA-array-KO-up_Wu-2013
LMOD3	inhbition	NR2F2-RNA-array-KO-up_Wu-2013
LNX1	inhbition	NR2F2-RNA-array-KO-up_Wu-2013
LOX	inhbition	NR2F2-RNA-array-KO-up_Wu-2013
LPAR1	inhbition	NR2F2-RNA-array-KO-up_Wu-2013
LPAR3	inhbition	NR2F2-RNA-array-KO-up_Wu-2013
LPAR4	inhbition	NR2F2-RNA-array-KO-up_Wu-2013
LRG1	inhbition	NR2F2-RNA-array-KO-up_Wu-2013
LRP8	inhbition	NR2F2-RNA-array-KO-up_Wu-2013
LRRC17	inhbition	NR2F2-RNA-array-KO-up_Wu-2013
LRRC2	inhbition	NR2F2-RNA-array-KO-up_Wu-2013
LRRC3B	inhbition	NR2F2-RNA-array-KO-up_Wu-2013
LSM3	inhbition	NR2F2-RNA-array-KO-up_Wu-2013
LSM4	inhbition	NR2F2-RNA-array-KO-up_Wu-2013
LST1	inhbition	NR2F2-RNA-array-KO-up_Wu-2013
LTBP1	inhbition	NR2F2-RNA-array-KO-up_Wu-2013
LY86	inhbition	NR2F2-RNA-array-KO-up_Wu-2013
MACROD1	inhbition	NR2F2-RNA-array-KO-up_Wu-2013
MAGIX	inhbition	NR2F2-RNA-array-KO-up_Wu-2013
MAP3K5	inhbition	NR2F2-RNA-array-KO-up_Wu-2013
MCM6	inhbition	NR2F2-RNA-array-KO-up_Wu-2013
MEOX1	inhbition	NR2F2-RNA-array-KO-up_Wu-2013
MEOX2	inhbition	NR2F2-RNA-array-KO-up_Wu-2013
MEST	inhbition	NR2F2-RNA-array-KO-up_Wu-2013
METTL9	inhbition	NR2F2-RNA-array-KO-up_Wu-2013
MFAP4	inhbition	NR2F2-RNA-array-KO-up_Wu-2013
MFAP5	inhbition	NR2F2-RNA-array-KO-up_Wu-2013
MFSD4	inhbition	NR2F2-RNA-array-KO-up_Wu-2013
MGAT4A	inhbition	NR2F2-RNA-array-KO-up_Wu-2013
MID1IP1	inhbition	NR2F2-RNA-array-KO-up_Wu-2013
MID2	inhbition	NR2F2-RNA-array-KO-up_Wu-2013
MKI67	inhbition	NR2F2-RNA-array-KO-up_Wu-2013
MMACHC	inhbition	NR2F2-RNA-array-KO-up_Wu-2013
MMP2	inhbition	NR2F2-RNA-array-KO-up_Wu-2013
MMP3	inhbition	NR2F2-RNA-array-KO-up_Wu-2013
MMRN1	inhbition	NR2F2-RNA-array-KO-up_Wu-2013
MN1	inhbition	NR2F2-RNA-array-KO-up_Wu-2013
MOV10L1	inhbition	NR2F2-RNA-array-KO-up_Wu-2013
MPEG1	inhbition	NR2F2-RNA-array-KO-up_Wu-2013
MPI	inhbition	NR2F2-RNA-array-KO-up_Wu-2013
MPPED2	inhbition	NR2F2-RNA-array-KO-up_Wu-2013
MRPL36	inhbition	NR2F2-RNA-array-KO-up_Wu-2013
MRPS34	inhbition	NR2F2-RNA-array-KO-up_Wu-2013
MSX1	inhbition	NR2F2-RNA-array-KO-up_Wu-2013
MAP4	inhbition	NR2F2-RNA-array-KO-up_Wu-2013
MAP7	inhbition	NR2F2-RNA-array-KO-up_Wu-2013
MTFP1	inhbition	NR2F2-RNA-array-KO-up_Wu-2013
MTHFD2	inhbition	NR2F2-RNA-array-KO-up_Wu-2013
MTL5	inhbition	NR2F2-RNA-array-KO-up_Wu-2013
MYBPC3	inhbition	NR2F2-RNA-array-KO-up_Wu-2013
MYH11	inhbition	NR2F2-RNA-array-KO-up_Wu-2013
MYH14	inhbition	NR2F2-RNA-array-KO-up_Wu-2013
MYH7	inhbition	NR2F2-RNA-array-KO-up_Wu-2013
MYH7B	inhbition	NR2F2-RNA-array-KO-up_Wu-2013
MYL2	inhbition	NR2F2-RNA-array-KO-up_Wu-2013
MYL3	inhbition	NR2F2-RNA-array-KO-up_Wu-2013
MYO10	inhbition	NR2F2-RNA-array-KO-up_Wu-2013
MYO5C	inhbition	NR2F2-RNA-array-KO-up_Wu-2013
MYOT	inhbition	NR2F2-RNA-array-KO-up_Wu-2013
N6AMT2	inhbition	NR2F2-RNA-array-KO-up_Wu-2013
NALCN	inhbition	NR2F2-RNA-array-KO-up_Wu-2013
NAP1L5	inhbition	NR2F2-RNA-array-KO-up_Wu-2013
NCAM1	inhbition	NR2F2-RNA-array-KO-up_Wu-2013
NDUFA10	inhbition	NR2F2-RNA-array-KO-up_Wu-2013
NDUFAF4	inhbition	NR2F2-RNA-array-KO-up_Wu-2013
NEDD9	inhbition	NR2F2-RNA-array-KO-up_Wu-2013
NFATC2	inhbition	NR2F2-RNA-array-KO-up_Wu-2013
NKIRAS1	inhbition	NR2F2-RNA-array-KO-up_Wu-2013
NOX4	inhbition	NR2F2-RNA-array-KO-up_Wu-2013
NR0B2	inhbition	NR2F2-RNA-array-KO-up_Wu-2013
NRP1	inhbition	NR2F2-RNA-array-KO-up_Wu-2013
NRTN	inhbition	NR2F2-RNA-array-KO-up_Wu-2013
NT5E	inhbition	NR2F2-RNA-array-KO-up_Wu-2013
NTM	inhbition	NR2F2-RNA-array-KO-up_Wu-2013
NTN1	inhbition	NR2F2-RNA-array-KO-up_Wu-2013
NXT2	inhbition	NR2F2-RNA-array-KO-up_Wu-2013
OAS1	inhbition	NR2F2-RNA-array-KO-up_Wu-2013
NABP1	inhbition	NR2F2-RNA-array-KO-up_Wu-2013
OGFRL1	inhbition	NR2F2-RNA-array-KO-up_Wu-2013
OGN	inhbition	NR2F2-RNA-array-KO-up_Wu-2013
OLFML1	inhbition	NR2F2-RNA-array-KO-up_Wu-2013
OMD	inhbition	NR2F2-RNA-array-KO-up_Wu-2013
OSCP1	inhbition	NR2F2-RNA-array-KO-up_Wu-2013
OSGIN2	inhbition	NR2F2-RNA-array-KO-up_Wu-2013
OSR1	inhbition	NR2F2-RNA-array-KO-up_Wu-2013
P2RY2	inhbition	NR2F2-RNA-array-KO-up_Wu-2013
P2RY6	inhbition	NR2F2-RNA-array-KO-up_Wu-2013
PACSIN3	inhbition	NR2F2-RNA-array-KO-up_Wu-2013
PALLD	inhbition	NR2F2-RNA-array-KO-up_Wu-2013
PAMR1	inhbition	NR2F2-RNA-array-KO-up_Wu-2013
PAPPA	inhbition	NR2F2-RNA-array-KO-up_Wu-2013
PAPSS2	inhbition	NR2F2-RNA-array-KO-up_Wu-2013
PAQR7	inhbition	NR2F2-RNA-array-KO-up_Wu-2013
PARM1	inhbition	NR2F2-RNA-array-KO-up_Wu-2013
PDE3A	inhbition	NR2F2-RNA-array-KO-up_Wu-2013
PDE4B	inhbition	NR2F2-RNA-array-KO-up_Wu-2013
PDE7B	inhbition	NR2F2-RNA-array-KO-up_Wu-2013
PDGFB	inhbition	NR2F2-RNA-array-KO-up_Wu-2013
PDLIM5	inhbition	NR2F2-RNA-array-KO-up_Wu-2013
PDP1	inhbition	NR2F2-RNA-array-KO-up_Wu-2013
PEX7	inhbition	NR2F2-RNA-array-KO-up_Wu-2013
PFKFB1	inhbition	NR2F2-RNA-array-KO-up_Wu-2013
PGPEP1	inhbition	NR2F2-RNA-array-KO-up_Wu-2013
PHLDA1	inhbition	NR2F2-RNA-array-KO-up_Wu-2013
PHLDB2	inhbition	NR2F2-RNA-array-KO-up_Wu-2013
PHTF2	inhbition	NR2F2-RNA-array-KO-up_Wu-2013
PID1	inhbition	NR2F2-RNA-array-KO-up_Wu-2013
PIGZ	inhbition	NR2F2-RNA-array-KO-up_Wu-2013
PIPOX	inhbition	NR2F2-RNA-array-KO-up_Wu-2013
PIRT	inhbition	NR2F2-RNA-array-KO-up_Wu-2013
PKIB	inhbition	NR2F2-RNA-array-KO-up_Wu-2013
PKIG	inhbition	NR2F2-RNA-array-KO-up_Wu-2013
PLA1A	inhbition	NR2F2-RNA-array-KO-up_Wu-2013
PLA2G5	inhbition	NR2F2-RNA-array-KO-up_Wu-2013
PLBD1	inhbition	NR2F2-RNA-array-KO-up_Wu-2013
PLCB1	inhbition	NR2F2-RNA-array-KO-up_Wu-2013
PLCG2	inhbition	NR2F2-RNA-array-KO-up_Wu-2013
PLD4	inhbition	NR2F2-RNA-array-KO-up_Wu-2013
PLEKHA6	inhbition	NR2F2-RNA-array-KO-up_Wu-2013
PLIN5	inhbition	NR2F2-RNA-array-KO-up_Wu-2013
PLN	inhbition	NR2F2-RNA-array-KO-up_Wu-2013
PLTP	inhbition	NR2F2-RNA-array-KO-up_Wu-2013
PLXDC2	inhbition	NR2F2-RNA-array-KO-up_Wu-2013
PLXNB2	inhbition	NR2F2-RNA-array-KO-up_Wu-2013
PM20D1	inhbition	NR2F2-RNA-array-KO-up_Wu-2013
PNKD	inhbition	NR2F2-RNA-array-KO-up_Wu-2013
POLR1E	inhbition	NR2F2-RNA-array-KO-up_Wu-2013
POPDC2	inhbition	NR2F2-RNA-array-KO-up_Wu-2013
PPAPDC2	inhbition	NR2F2-RNA-array-KO-up_Wu-2013
PPARG	inhbition	NR2F2-RNA-array-KO-up_Wu-2013
PPARGC1B	inhbition	NR2F2-RNA-array-KO-up_Wu-2013
PPIP5K2	inhbition	NR2F2-RNA-array-KO-up_Wu-2013
PPM1H	inhbition	NR2F2-RNA-array-KO-up_Wu-2013
PPP1R14C	inhbition	NR2F2-RNA-array-KO-up_Wu-2013
PRDM16	inhbition	NR2F2-RNA-array-KO-up_Wu-2013
PRDX6	inhbition	NR2F2-RNA-array-KO-up_Wu-2013
PRICKLE2	inhbition	NR2F2-RNA-array-KO-up_Wu-2013
PRKAB2	inhbition	NR2F2-RNA-array-KO-up_Wu-2013
PRKACA	inhbition	NR2F2-RNA-array-KO-up_Wu-2013
PRKAR1A	inhbition	NR2F2-RNA-array-KO-up_Wu-2013
PRKAR1B	inhbition	NR2F2-RNA-array-KO-up_Wu-2013
PRKD1	inhbition	NR2F2-RNA-array-KO-up_Wu-2013
PROM1	inhbition	NR2F2-RNA-array-KO-up_Wu-2013
PROX1	inhbition	NR2F2-RNA-array-KO-up_Wu-2013
PRRX1	inhbition	NR2F2-RNA-array-KO-up_Wu-2013
PSCA	inhbition	NR2F2-RNA-array-KO-up_Wu-2013
PTPN14	inhbition	NR2F2-RNA-array-KO-up_Wu-2013
PTPRJ	inhbition	NR2F2-RNA-array-KO-up_Wu-2013
PTPRN	inhbition	NR2F2-RNA-array-KO-up_Wu-2013
PVRL2	inhbition	NR2F2-RNA-array-KO-up_Wu-2013
PXMP2	inhbition	NR2F2-RNA-array-KO-up_Wu-2013
RABGAP1L	inhbition	NR2F2-RNA-array-KO-up_Wu-2013
RASA3	inhbition	NR2F2-RNA-array-KO-up_Wu-2013
RASL10B	inhbition	NR2F2-RNA-array-KO-up_Wu-2013
RBP7	inhbition	NR2F2-RNA-array-KO-up_Wu-2013
RCSD1	inhbition	NR2F2-RNA-array-KO-up_Wu-2013
RELN	inhbition	NR2F2-RNA-array-KO-up_Wu-2013
RFTN1	inhbition	NR2F2-RNA-array-KO-up_Wu-2013
RFTN2	inhbition	NR2F2-RNA-array-KO-up_Wu-2013
RGS2	inhbition	NR2F2-RNA-array-KO-up_Wu-2013
RGS4	inhbition	NR2F2-RNA-array-KO-up_Wu-2013
RGS5	inhbition	NR2F2-RNA-array-KO-up_Wu-2013
RHOB	inhbition	NR2F2-RNA-array-KO-up_Wu-2013
RILP	inhbition	NR2F2-RNA-array-KO-up_Wu-2013
RNF217	inhbition	NR2F2-RNA-array-KO-up_Wu-2013
ROBO1	inhbition	NR2F2-RNA-array-KO-up_Wu-2013
ROCK2	inhbition	NR2F2-RNA-array-KO-up_Wu-2013
ROR1	inhbition	NR2F2-RNA-array-KO-up_Wu-2013
RPL3L	inhbition	NR2F2-RNA-array-KO-up_Wu-2013
RPS6KA2	inhbition	NR2F2-RNA-array-KO-up_Wu-2013
S1PR3	inhbition	NR2F2-RNA-array-KO-up_Wu-2013
SALL4	inhbition	NR2F2-RNA-array-KO-up_Wu-2013
SCARA3	inhbition	NR2F2-RNA-array-KO-up_Wu-2013
SCARA5	inhbition	NR2F2-RNA-array-KO-up_Wu-2013
SCG3	inhbition	NR2F2-RNA-array-KO-up_Wu-2013
SCIN	inhbition	NR2F2-RNA-array-KO-up_Wu-2013
SCUBE2	inhbition	NR2F2-RNA-array-KO-up_Wu-2013
SCX	inhbition	NR2F2-RNA-array-KO-up_Wu-2013
SDC4	inhbition	NR2F2-RNA-array-KO-up_Wu-2013
SDHAF2	inhbition	NR2F2-RNA-array-KO-up_Wu-2013
SEMA3A	inhbition	NR2F2-RNA-array-KO-up_Wu-2013
SEMA3B	inhbition	NR2F2-RNA-array-KO-up_Wu-2013
SEMA5A	inhbition	NR2F2-RNA-array-KO-up_Wu-2013
MSRB1	inhbition	NR2F2-RNA-array-KO-up_Wu-2013
SERF2	inhbition	NR2F2-RNA-array-KO-up_Wu-2013
SETD8	inhbition	NR2F2-RNA-array-KO-up_Wu-2013
SEZ6L2	inhbition	NR2F2-RNA-array-KO-up_Wu-2013
SFRP1	inhbition	NR2F2-RNA-array-KO-up_Wu-2013
SFRP2	inhbition	NR2F2-RNA-array-KO-up_Wu-2013
SGK1	inhbition	NR2F2-RNA-array-KO-up_Wu-2013
SGOL2	inhbition	NR2F2-RNA-array-KO-up_Wu-2013
SH3BP5	inhbition	NR2F2-RNA-array-KO-up_Wu-2013
SH3RF2	inhbition	NR2F2-RNA-array-KO-up_Wu-2013
SHISA4	inhbition	NR2F2-RNA-array-KO-up_Wu-2013
SHMT1	inhbition	NR2F2-RNA-array-KO-up_Wu-2013
SIAE	inhbition	NR2F2-RNA-array-KO-up_Wu-2013
SIPA1L1	inhbition	NR2F2-RNA-array-KO-up_Wu-2013
SIRT5	inhbition	NR2F2-RNA-array-KO-up_Wu-2013
SLA	inhbition	NR2F2-RNA-array-KO-up_Wu-2013
SLC12A7	inhbition	NR2F2-RNA-array-KO-up_Wu-2013
SLC15A3	inhbition	NR2F2-RNA-array-KO-up_Wu-2013
SLC16A1	inhbition	NR2F2-RNA-array-KO-up_Wu-2013
SLC16A12	inhbition	NR2F2-RNA-array-KO-up_Wu-2013
SLC16A6	inhbition	NR2F2-RNA-array-KO-up_Wu-2013
SLC16A9	inhbition	NR2F2-RNA-array-KO-up_Wu-2013
SLC1A1	inhbition	NR2F2-RNA-array-KO-up_Wu-2013
SLC25A11	inhbition	NR2F2-RNA-array-KO-up_Wu-2013
SLC25A13	inhbition	NR2F2-RNA-array-KO-up_Wu-2013
SLC25A20	inhbition	NR2F2-RNA-array-KO-up_Wu-2013
SLC25A42	inhbition	NR2F2-RNA-array-KO-up_Wu-2013
SLC35F1	inhbition	NR2F2-RNA-array-KO-up_Wu-2013
SLC37A2	inhbition	NR2F2-RNA-array-KO-up_Wu-2013
SLC38A5	inhbition	NR2F2-RNA-array-KO-up_Wu-2013
SLC41A3	inhbition	NR2F2-RNA-array-KO-up_Wu-2013
SLC43A2	inhbition	NR2F2-RNA-array-KO-up_Wu-2013
SLC45A3	inhbition	NR2F2-RNA-array-KO-up_Wu-2013
SLC4A3	inhbition	NR2F2-RNA-array-KO-up_Wu-2013
SLC6A6	inhbition	NR2F2-RNA-array-KO-up_Wu-2013
SLC7A1	inhbition	NR2F2-RNA-array-KO-up_Wu-2013
SLCO4A1	inhbition	NR2F2-RNA-array-KO-up_Wu-2013
SLCO5A1	inhbition	NR2F2-RNA-array-KO-up_Wu-2013
SLIT2	inhbition	NR2F2-RNA-array-KO-up_Wu-2013
SLITRK4	inhbition	NR2F2-RNA-array-KO-up_Wu-2013
SMYD2	inhbition	NR2F2-RNA-array-KO-up_Wu-2013
SNAI3	inhbition	NR2F2-RNA-array-KO-up_Wu-2013
SNRK	inhbition	NR2F2-RNA-array-KO-up_Wu-2013
SOBP	inhbition	NR2F2-RNA-array-KO-up_Wu-2013
SOD2	inhbition	NR2F2-RNA-array-KO-up_Wu-2013
SOD3	inhbition	NR2F2-RNA-array-KO-up_Wu-2013
SORCS2	inhbition	NR2F2-RNA-array-KO-up_Wu-2013
SORD	inhbition	NR2F2-RNA-array-KO-up_Wu-2013
SOST	inhbition	NR2F2-RNA-array-KO-up_Wu-2013
SPTA1	inhbition	NR2F2-RNA-array-KO-up_Wu-2013
SPRED1	inhbition	NR2F2-RNA-array-KO-up_Wu-2013
SPRED2	inhbition	NR2F2-RNA-array-KO-up_Wu-2013
SPRY1	inhbition	NR2F2-RNA-array-KO-up_Wu-2013
SPRY4	inhbition	NR2F2-RNA-array-KO-up_Wu-2013
SRPK3	inhbition	NR2F2-RNA-array-KO-up_Wu-2013
ST6GALNAC2	inhbition	NR2F2-RNA-array-KO-up_Wu-2013
STAB1	inhbition	NR2F2-RNA-array-KO-up_Wu-2013
STK17B	inhbition	NR2F2-RNA-array-KO-up_Wu-2013
SULT1A1	inhbition	NR2F2-RNA-array-KO-up_Wu-2013
SVEP1	inhbition	NR2F2-RNA-array-KO-up_Wu-2013
SYBU	inhbition	NR2F2-RNA-array-KO-up_Wu-2013
TAC1	inhbition	NR2F2-RNA-array-KO-up_Wu-2013
TAGLN	inhbition	NR2F2-RNA-array-KO-up_Wu-2013
TBX3	inhbition	NR2F2-RNA-array-KO-up_Wu-2013
TCAP	inhbition	NR2F2-RNA-array-KO-up_Wu-2013
TCP11L2	inhbition	NR2F2-RNA-array-KO-up_Wu-2013
TCTA	inhbition	NR2F2-RNA-array-KO-up_Wu-2013
TECRL	inhbition	NR2F2-RNA-array-KO-up_Wu-2013
TESC	inhbition	NR2F2-RNA-array-KO-up_Wu-2013
TGFB2	inhbition	NR2F2-RNA-array-KO-up_Wu-2013
THBS4	inhbition	NR2F2-RNA-array-KO-up_Wu-2013
THSD7A	inhbition	NR2F2-RNA-array-KO-up_Wu-2013
THY1	inhbition	NR2F2-RNA-array-KO-up_Wu-2013
TIMM10	inhbition	NR2F2-RNA-array-KO-up_Wu-2013
TIMM8A	inhbition	NR2F2-RNA-array-KO-up_Wu-2013
TIMP4	inhbition	NR2F2-RNA-array-KO-up_Wu-2013
TIRAP	inhbition	NR2F2-RNA-array-KO-up_Wu-2013
TLR7	inhbition	NR2F2-RNA-array-KO-up_Wu-2013
TMC7	inhbition	NR2F2-RNA-array-KO-up_Wu-2013
TMEM100	inhbition	NR2F2-RNA-array-KO-up_Wu-2013
TMEM106A	inhbition	NR2F2-RNA-array-KO-up_Wu-2013
TMEM150A	inhbition	NR2F2-RNA-array-KO-up_Wu-2013
TMEM25	inhbition	NR2F2-RNA-array-KO-up_Wu-2013
TMEM71	inhbition	NR2F2-RNA-array-KO-up_Wu-2013
TMEM82	inhbition	NR2F2-RNA-array-KO-up_Wu-2013
TMPRSS13	inhbition	NR2F2-RNA-array-KO-up_Wu-2013
TMX1	inhbition	NR2F2-RNA-array-KO-up_Wu-2013
TNFAIP2	inhbition	NR2F2-RNA-array-KO-up_Wu-2013
TNFAIP8	inhbition	NR2F2-RNA-array-KO-up_Wu-2013
TNFRSF14	inhbition	NR2F2-RNA-array-KO-up_Wu-2013
TNFRSF21	inhbition	NR2F2-RNA-array-KO-up_Wu-2013
TNFSF13B	inhbition	NR2F2-RNA-array-KO-up_Wu-2013
TNNT1	inhbition	NR2F2-RNA-array-KO-up_Wu-2013
TOB2	inhbition	NR2F2-RNA-array-KO-up_Wu-2013
TPD52L1	inhbition	NR2F2-RNA-array-KO-up_Wu-2013
TPST1	inhbition	NR2F2-RNA-array-KO-up_Wu-2013
TRIM6-TRIM34	inhbition	NR2F2-RNA-array-KO-up_Wu-2013
TRIM7	inhbition	NR2F2-RNA-array-KO-up_Wu-2013
TRNP1	inhbition	NR2F2-RNA-array-KO-up_Wu-2013
TUBA1C	inhbition	NR2F2-RNA-array-KO-up_Wu-2013
TUBA8	inhbition	NR2F2-RNA-array-KO-up_Wu-2013
TXN	inhbition	NR2F2-RNA-array-KO-up_Wu-2013
UBE2QL1	inhbition	NR2F2-RNA-array-KO-up_Wu-2013
UCHL1	inhbition	NR2F2-RNA-array-KO-up_Wu-2013
UFSP1	inhbition	NR2F2-RNA-array-KO-up_Wu-2013
VCAN	inhbition	NR2F2-RNA-array-KO-up_Wu-2013
VNN1	inhbition	NR2F2-RNA-array-KO-up_Wu-2013
WAS	inhbition	NR2F2-RNA-array-KO-up_Wu-2013
WFS1	inhbition	NR2F2-RNA-array-KO-up_Wu-2013
WIF1	inhbition	NR2F2-RNA-array-KO-up_Wu-2013
WISP2	inhbition	NR2F2-RNA-array-KO-up_Wu-2013
ZCCHC5	inhbition	NR2F2-RNA-array-KO-up_Wu-2013
ZDHHC9	inhbition	NR2F2-RNA-array-KO-up_Wu-2013
ZNF655	inhbition	NR2F2-RNA-array-KO-up_Wu-2013
ZNF710	inhbition	NR2F2-RNA-array-KO-up_Wu-2013
ZNF827	inhbition	NR2F2-RNA-array-KO-up_Wu-2013
ZSWIM7	inhbition	NR2F2-RNA-array-KO-up_Wu-2013
CX3CR1	inhbition	NR2F2-RNA-array-KO-up_Wu-2013
KIAA1211L	transcriptional_activation	NR2F2-RNA-array-KO-down_Wu-2013
MST4	transcriptional_activation	NR2F2-RNA-array-KO-down_Wu-2013
C12orf29	transcriptional_activation	NR2F2-RNA-array-KO-down_Wu-2013
KIAA1467	transcriptional_activation	NR2F2-RNA-array-KO-down_Wu-2013
KIAA0895	transcriptional_activation	NR2F2-RNA-array-KO-down_Wu-2013
ZNF14	transcriptional_activation	NR2F2-RNA-array-KO-down_Wu-2013
C8orf58	transcriptional_activation	NR2F2-RNA-array-KO-down_Wu-2013
A2M	transcriptional_activation	NR2F2-RNA-array-KO-down_Wu-2013
ZNF729	transcriptional_activation	NR2F2-RNA-array-KO-down_Wu-2013
ABCC8	transcriptional_activation	NR2F2-RNA-array-KO-down_Wu-2013
ABCG1	transcriptional_activation	NR2F2-RNA-array-KO-down_Wu-2013
ABHD4	transcriptional_activation	NR2F2-RNA-array-KO-down_Wu-2013
ABHD6	transcriptional_activation	NR2F2-RNA-array-KO-down_Wu-2013
ABHD8	transcriptional_activation	NR2F2-RNA-array-KO-down_Wu-2013
ACOT7	transcriptional_activation	NR2F2-RNA-array-KO-down_Wu-2013
ACTN3	transcriptional_activation	NR2F2-RNA-array-KO-down_Wu-2013
ADAM19	transcriptional_activation	NR2F2-RNA-array-KO-down_Wu-2013
ADAM33	transcriptional_activation	NR2F2-RNA-array-KO-down_Wu-2013
ADAT2	transcriptional_activation	NR2F2-RNA-array-KO-down_Wu-2013
ADM	transcriptional_activation	NR2F2-RNA-array-KO-down_Wu-2013
ADRBK2	transcriptional_activation	NR2F2-RNA-array-KO-down_Wu-2013
AEBP1	transcriptional_activation	NR2F2-RNA-array-KO-down_Wu-2013
AEBP2	transcriptional_activation	NR2F2-RNA-array-KO-down_Wu-2013
AFAP1L2	transcriptional_activation	NR2F2-RNA-array-KO-down_Wu-2013
AGPAT5	transcriptional_activation	NR2F2-RNA-array-KO-down_Wu-2013
AHNAK	transcriptional_activation	NR2F2-RNA-array-KO-down_Wu-2013
AHNAK2	transcriptional_activation	NR2F2-RNA-array-KO-down_Wu-2013
AHSG	transcriptional_activation	NR2F2-RNA-array-KO-down_Wu-2013
AIF1L	transcriptional_activation	NR2F2-RNA-array-KO-down_Wu-2013
AKR1B10	transcriptional_activation	NR2F2-RNA-array-KO-down_Wu-2013
ALB	transcriptional_activation	NR2F2-RNA-array-KO-down_Wu-2013
ALDH16A1	transcriptional_activation	NR2F2-RNA-array-KO-down_Wu-2013
ALDH1A2	transcriptional_activation	NR2F2-RNA-array-KO-down_Wu-2013
ALDH1B1	transcriptional_activation	NR2F2-RNA-array-KO-down_Wu-2013
ALDH1L1	transcriptional_activation	NR2F2-RNA-array-KO-down_Wu-2013
ALDH1L2	transcriptional_activation	NR2F2-RNA-array-KO-down_Wu-2013
ALDOB	transcriptional_activation	NR2F2-RNA-array-KO-down_Wu-2013
ALG11	transcriptional_activation	NR2F2-RNA-array-KO-down_Wu-2013
ALS2CL	transcriptional_activation	NR2F2-RNA-array-KO-down_Wu-2013
AMBP	transcriptional_activation	NR2F2-RNA-array-KO-down_Wu-2013
ANGPTL2	transcriptional_activation	NR2F2-RNA-array-KO-down_Wu-2013
ANKRD33B	transcriptional_activation	NR2F2-RNA-array-KO-down_Wu-2013
ANO1	transcriptional_activation	NR2F2-RNA-array-KO-down_Wu-2013
ANXA8	transcriptional_activation	NR2F2-RNA-array-KO-down_Wu-2013
APC2	transcriptional_activation	NR2F2-RNA-array-KO-down_Wu-2013
APLP1	transcriptional_activation	NR2F2-RNA-array-KO-down_Wu-2013
APOA1	transcriptional_activation	NR2F2-RNA-array-KO-down_Wu-2013
APOA2	transcriptional_activation	NR2F2-RNA-array-KO-down_Wu-2013
APOC1	transcriptional_activation	NR2F2-RNA-array-KO-down_Wu-2013
APOC3	transcriptional_activation	NR2F2-RNA-array-KO-down_Wu-2013
APOH	transcriptional_activation	NR2F2-RNA-array-KO-down_Wu-2013
APPL2	transcriptional_activation	NR2F2-RNA-array-KO-down_Wu-2013
AQR	transcriptional_activation	NR2F2-RNA-array-KO-down_Wu-2013
ARHGAP31	transcriptional_activation	NR2F2-RNA-array-KO-down_Wu-2013
ARHGEF26	transcriptional_activation	NR2F2-RNA-array-KO-down_Wu-2013
ARL4A	transcriptional_activation	NR2F2-RNA-array-KO-down_Wu-2013
ARL4D	transcriptional_activation	NR2F2-RNA-array-KO-down_Wu-2013
ARL5A	transcriptional_activation	NR2F2-RNA-array-KO-down_Wu-2013
ARMCX1	transcriptional_activation	NR2F2-RNA-array-KO-down_Wu-2013
ARMCX3	transcriptional_activation	NR2F2-RNA-array-KO-down_Wu-2013
ARMCX4	transcriptional_activation	NR2F2-RNA-array-KO-down_Wu-2013
ARRB1	transcriptional_activation	NR2F2-RNA-array-KO-down_Wu-2013
ASNS	transcriptional_activation	NR2F2-RNA-array-KO-down_Wu-2013
ASS1	transcriptional_activation	NR2F2-RNA-array-KO-down_Wu-2013
ATF4	transcriptional_activation	NR2F2-RNA-array-KO-down_Wu-2013
ATL2	transcriptional_activation	NR2F2-RNA-array-KO-down_Wu-2013
ATM	transcriptional_activation	NR2F2-RNA-array-KO-down_Wu-2013
ATP8A2	transcriptional_activation	NR2F2-RNA-array-KO-down_Wu-2013
C16orf89	transcriptional_activation	NR2F2-RNA-array-KO-down_Wu-2013
AUTS2	transcriptional_activation	NR2F2-RNA-array-KO-down_Wu-2013
AXIN2	transcriptional_activation	NR2F2-RNA-array-KO-down_Wu-2013
BAMBI	transcriptional_activation	NR2F2-RNA-array-KO-down_Wu-2013
BANP	transcriptional_activation	NR2F2-RNA-array-KO-down_Wu-2013
BASP1	transcriptional_activation	NR2F2-RNA-array-KO-down_Wu-2013
C14orf79	transcriptional_activation	NR2F2-RNA-array-KO-down_Wu-2013
BEND4	transcriptional_activation	NR2F2-RNA-array-KO-down_Wu-2013
BEX1	transcriptional_activation	NR2F2-RNA-array-KO-down_Wu-2013
BMF	transcriptional_activation	NR2F2-RNA-array-KO-down_Wu-2013
BMP5	transcriptional_activation	NR2F2-RNA-array-KO-down_Wu-2013
BNC1	transcriptional_activation	NR2F2-RNA-array-KO-down_Wu-2013
BNC2	transcriptional_activation	NR2F2-RNA-array-KO-down_Wu-2013
BST1	transcriptional_activation	NR2F2-RNA-array-KO-down_Wu-2013
BTBD11	transcriptional_activation	NR2F2-RNA-array-KO-down_Wu-2013
C2	transcriptional_activation	NR2F2-RNA-array-KO-down_Wu-2013
FAM8A1	transcriptional_activation	NR2F2-RNA-array-KO-down_Wu-2013
CACNA1D	transcriptional_activation	NR2F2-RNA-array-KO-down_Wu-2013
CACNA1H	transcriptional_activation	NR2F2-RNA-array-KO-down_Wu-2013
CACNA2D3	transcriptional_activation	NR2F2-RNA-array-KO-down_Wu-2013
CALCB	transcriptional_activation	NR2F2-RNA-array-KO-down_Wu-2013
CALR3	transcriptional_activation	NR2F2-RNA-array-KO-down_Wu-2013
CAMK1D	transcriptional_activation	NR2F2-RNA-array-KO-down_Wu-2013
CA2	transcriptional_activation	NR2F2-RNA-array-KO-down_Wu-2013
CA3	transcriptional_activation	NR2F2-RNA-array-KO-down_Wu-2013
CARHSP1	transcriptional_activation	NR2F2-RNA-array-KO-down_Wu-2013
CASC4	transcriptional_activation	NR2F2-RNA-array-KO-down_Wu-2013
CCDC134	transcriptional_activation	NR2F2-RNA-array-KO-down_Wu-2013
CCDC47	transcriptional_activation	NR2F2-RNA-array-KO-down_Wu-2013
CD1D	transcriptional_activation	NR2F2-RNA-array-KO-down_Wu-2013
CD2AP	transcriptional_activation	NR2F2-RNA-array-KO-down_Wu-2013
CD9	transcriptional_activation	NR2F2-RNA-array-KO-down_Wu-2013
CDK14	transcriptional_activation	NR2F2-RNA-array-KO-down_Wu-2013
CDK17	transcriptional_activation	NR2F2-RNA-array-KO-down_Wu-2013
CDK5RAP3	transcriptional_activation	NR2F2-RNA-array-KO-down_Wu-2013
CDON	transcriptional_activation	NR2F2-RNA-array-KO-down_Wu-2013
CDV3	transcriptional_activation	NR2F2-RNA-array-KO-down_Wu-2013
CDYL	transcriptional_activation	NR2F2-RNA-array-KO-down_Wu-2013
CEACAM1	transcriptional_activation	NR2F2-RNA-array-KO-down_Wu-2013
CEP192	transcriptional_activation	NR2F2-RNA-array-KO-down_Wu-2013
CES1	transcriptional_activation	NR2F2-RNA-array-KO-down_Wu-2013
CFB	transcriptional_activation	NR2F2-RNA-array-KO-down_Wu-2013
CFLAR	transcriptional_activation	NR2F2-RNA-array-KO-down_Wu-2013
CHCHD7	transcriptional_activation	NR2F2-RNA-array-KO-down_Wu-2013
CHD6	transcriptional_activation	NR2F2-RNA-array-KO-down_Wu-2013
CHD8	transcriptional_activation	NR2F2-RNA-array-KO-down_Wu-2013
CHRDL1	transcriptional_activation	NR2F2-RNA-array-KO-down_Wu-2013
CHST11	transcriptional_activation	NR2F2-RNA-array-KO-down_Wu-2013
CIB2	transcriptional_activation	NR2F2-RNA-array-KO-down_Wu-2013
CITED4	transcriptional_activation	NR2F2-RNA-array-KO-down_Wu-2013
CKLF	transcriptional_activation	NR2F2-RNA-array-KO-down_Wu-2013
CKMT1A	transcriptional_activation	NR2F2-RNA-array-KO-down_Wu-2013
CKS1B	transcriptional_activation	NR2F2-RNA-array-KO-down_Wu-2013
CLDN15	transcriptional_activation	NR2F2-RNA-array-KO-down_Wu-2013
CLDN23	transcriptional_activation	NR2F2-RNA-array-KO-down_Wu-2013
CLIP4	transcriptional_activation	NR2F2-RNA-array-KO-down_Wu-2013
CLMN	transcriptional_activation	NR2F2-RNA-array-KO-down_Wu-2013
CLU	transcriptional_activation	NR2F2-RNA-array-KO-down_Wu-2013
CNN1	transcriptional_activation	NR2F2-RNA-array-KO-down_Wu-2013
CNTF	transcriptional_activation	NR2F2-RNA-array-KO-down_Wu-2013
COBL	transcriptional_activation	NR2F2-RNA-array-KO-down_Wu-2013
COBLL1	transcriptional_activation	NR2F2-RNA-array-KO-down_Wu-2013
COL13A1	transcriptional_activation	NR2F2-RNA-array-KO-down_Wu-2013
COLEC12	transcriptional_activation	NR2F2-RNA-array-KO-down_Wu-2013
CPNE5	transcriptional_activation	NR2F2-RNA-array-KO-down_Wu-2013
CPOX	transcriptional_activation	NR2F2-RNA-array-KO-down_Wu-2013
CREB1	transcriptional_activation	NR2F2-RNA-array-KO-down_Wu-2013
CREB3L2	transcriptional_activation	NR2F2-RNA-array-KO-down_Wu-2013
CRELD2	transcriptional_activation	NR2F2-RNA-array-KO-down_Wu-2013
CRIP1	transcriptional_activation	NR2F2-RNA-array-KO-down_Wu-2013
CRLF3	transcriptional_activation	NR2F2-RNA-array-KO-down_Wu-2013
CRYZL1	transcriptional_activation	NR2F2-RNA-array-KO-down_Wu-2013
CSRP1	transcriptional_activation	NR2F2-RNA-array-KO-down_Wu-2013
CSRP2	transcriptional_activation	NR2F2-RNA-array-KO-down_Wu-2013
CST9	transcriptional_activation	NR2F2-RNA-array-KO-down_Wu-2013
CTDSPL	transcriptional_activation	NR2F2-RNA-array-KO-down_Wu-2013
CTH	transcriptional_activation	NR2F2-RNA-array-KO-down_Wu-2013
CTNNBL1	transcriptional_activation	NR2F2-RNA-array-KO-down_Wu-2013
CUX1	transcriptional_activation	NR2F2-RNA-array-KO-down_Wu-2013
CYBRD1	transcriptional_activation	NR2F2-RNA-array-KO-down_Wu-2013
CYP2E1	transcriptional_activation	NR2F2-RNA-array-KO-down_Wu-2013
CYP2S1	transcriptional_activation	NR2F2-RNA-array-KO-down_Wu-2013
CYS1	transcriptional_activation	NR2F2-RNA-array-KO-down_Wu-2013
KIAA0020	transcriptional_activation	NR2F2-RNA-array-KO-down_Wu-2013
KIAA1549	transcriptional_activation	NR2F2-RNA-array-KO-down_Wu-2013
DAAM2	transcriptional_activation	NR2F2-RNA-array-KO-down_Wu-2013
DAPK2	transcriptional_activation	NR2F2-RNA-array-KO-down_Wu-2013
DCAF12L1	transcriptional_activation	NR2F2-RNA-array-KO-down_Wu-2013
DCBLD2	transcriptional_activation	NR2F2-RNA-array-KO-down_Wu-2013
DDAH1	transcriptional_activation	NR2F2-RNA-array-KO-down_Wu-2013
DDO	transcriptional_activation	NR2F2-RNA-array-KO-down_Wu-2013
DDR1	transcriptional_activation	NR2F2-RNA-array-KO-down_Wu-2013
DDX27	transcriptional_activation	NR2F2-RNA-array-KO-down_Wu-2013
DERL2	transcriptional_activation	NR2F2-RNA-array-KO-down_Wu-2013
DFNA5	transcriptional_activation	NR2F2-RNA-array-KO-down_Wu-2013
DGAT2	transcriptional_activation	NR2F2-RNA-array-KO-down_Wu-2013
DGKZ	transcriptional_activation	NR2F2-RNA-array-KO-down_Wu-2013
DHRS7	transcriptional_activation	NR2F2-RNA-array-KO-down_Wu-2013
DISP1	transcriptional_activation	NR2F2-RNA-array-KO-down_Wu-2013
DIXDC1	transcriptional_activation	NR2F2-RNA-array-KO-down_Wu-2013
DKK3	transcriptional_activation	NR2F2-RNA-array-KO-down_Wu-2013
DMKN	transcriptional_activation	NR2F2-RNA-array-KO-down_Wu-2013
DNAJB9	transcriptional_activation	NR2F2-RNA-array-KO-down_Wu-2013
DNAJC3	transcriptional_activation	NR2F2-RNA-array-KO-down_Wu-2013
DOCK9	transcriptional_activation	NR2F2-RNA-array-KO-down_Wu-2013
DPF3	transcriptional_activation	NR2F2-RNA-array-KO-down_Wu-2013
DPP4	transcriptional_activation	NR2F2-RNA-array-KO-down_Wu-2013
DSG2	transcriptional_activation	NR2F2-RNA-array-KO-down_Wu-2013
DUSP14	transcriptional_activation	NR2F2-RNA-array-KO-down_Wu-2013
EDNRA	transcriptional_activation	NR2F2-RNA-array-KO-down_Wu-2013
EDNRB	transcriptional_activation	NR2F2-RNA-array-KO-down_Wu-2013
EFEMP1	transcriptional_activation	NR2F2-RNA-array-KO-down_Wu-2013
EFNA1	transcriptional_activation	NR2F2-RNA-array-KO-down_Wu-2013
EFNB1	transcriptional_activation	NR2F2-RNA-array-KO-down_Wu-2013
EFNB3	transcriptional_activation	NR2F2-RNA-array-KO-down_Wu-2013
EFR3B	transcriptional_activation	NR2F2-RNA-array-KO-down_Wu-2013
EGF	transcriptional_activation	NR2F2-RNA-array-KO-down_Wu-2013
EIF5	transcriptional_activation	NR2F2-RNA-array-KO-down_Wu-2013
ELMO3	transcriptional_activation	NR2F2-RNA-array-KO-down_Wu-2013
ELOVL5	transcriptional_activation	NR2F2-RNA-array-KO-down_Wu-2013
ELOVL6	transcriptional_activation	NR2F2-RNA-array-KO-down_Wu-2013
EMP1	transcriptional_activation	NR2F2-RNA-array-KO-down_Wu-2013
ENPP1	transcriptional_activation	NR2F2-RNA-array-KO-down_Wu-2013
ENTPD1	transcriptional_activation	NR2F2-RNA-array-KO-down_Wu-2013
ENTPD4	transcriptional_activation	NR2F2-RNA-array-KO-down_Wu-2013
EPB41	transcriptional_activation	NR2F2-RNA-array-KO-down_Wu-2013
EPB41L3	transcriptional_activation	NR2F2-RNA-array-KO-down_Wu-2013
EPHA3	transcriptional_activation	NR2F2-RNA-array-KO-down_Wu-2013
EPHA4	transcriptional_activation	NR2F2-RNA-array-KO-down_Wu-2013
EPS8	transcriptional_activation	NR2F2-RNA-array-KO-down_Wu-2013
EPT1	transcriptional_activation	NR2F2-RNA-array-KO-down_Wu-2013
EPYC	transcriptional_activation	NR2F2-RNA-array-KO-down_Wu-2013
ERI2	transcriptional_activation	NR2F2-RNA-array-KO-down_Wu-2013
ESCO1	transcriptional_activation	NR2F2-RNA-array-KO-down_Wu-2013
ESYT3	transcriptional_activation	NR2F2-RNA-array-KO-down_Wu-2013
ETAA1	transcriptional_activation	NR2F2-RNA-array-KO-down_Wu-2013
EYA1	transcriptional_activation	NR2F2-RNA-array-KO-down_Wu-2013
FABP1	transcriptional_activation	NR2F2-RNA-array-KO-down_Wu-2013
FAM107B	transcriptional_activation	NR2F2-RNA-array-KO-down_Wu-2013
FAM110B	transcriptional_activation	NR2F2-RNA-array-KO-down_Wu-2013
FAM110C	transcriptional_activation	NR2F2-RNA-array-KO-down_Wu-2013
FAM114A1	transcriptional_activation	NR2F2-RNA-array-KO-down_Wu-2013
FAM115A	transcriptional_activation	NR2F2-RNA-array-KO-down_Wu-2013
FAM117A	transcriptional_activation	NR2F2-RNA-array-KO-down_Wu-2013
FAM132A	transcriptional_activation	NR2F2-RNA-array-KO-down_Wu-2013
FAM46C	transcriptional_activation	NR2F2-RNA-array-KO-down_Wu-2013
FAM49A	transcriptional_activation	NR2F2-RNA-array-KO-down_Wu-2013
FAM84A	transcriptional_activation	NR2F2-RNA-array-KO-down_Wu-2013
FAM84B	transcriptional_activation	NR2F2-RNA-array-KO-down_Wu-2013
FAM98A	transcriptional_activation	NR2F2-RNA-array-KO-down_Wu-2013
FASN	transcriptional_activation	NR2F2-RNA-array-KO-down_Wu-2013
FAT3	transcriptional_activation	NR2F2-RNA-array-KO-down_Wu-2013
FBXW8	transcriptional_activation	NR2F2-RNA-array-KO-down_Wu-2013
FER	transcriptional_activation	NR2F2-RNA-array-KO-down_Wu-2013
FGB	transcriptional_activation	NR2F2-RNA-array-KO-down_Wu-2013
FGF11	transcriptional_activation	NR2F2-RNA-array-KO-down_Wu-2013
FGF12	transcriptional_activation	NR2F2-RNA-array-KO-down_Wu-2013
FGFR3	transcriptional_activation	NR2F2-RNA-array-KO-down_Wu-2013
FKBP11	transcriptional_activation	NR2F2-RNA-array-KO-down_Wu-2013
FLRT1	transcriptional_activation	NR2F2-RNA-array-KO-down_Wu-2013
FLRT2	transcriptional_activation	NR2F2-RNA-array-KO-down_Wu-2013
FMOD	transcriptional_activation	NR2F2-RNA-array-KO-down_Wu-2013
FMR1NB	transcriptional_activation	NR2F2-RNA-array-KO-down_Wu-2013
FNDC5	transcriptional_activation	NR2F2-RNA-array-KO-down_Wu-2013
FOXO4	transcriptional_activation	NR2F2-RNA-array-KO-down_Wu-2013
FRAS1	transcriptional_activation	NR2F2-RNA-array-KO-down_Wu-2013
FRAT2	transcriptional_activation	NR2F2-RNA-array-KO-down_Wu-2013
FRG1	transcriptional_activation	NR2F2-RNA-array-KO-down_Wu-2013
FRMD4B	transcriptional_activation	NR2F2-RNA-array-KO-down_Wu-2013
FRY	transcriptional_activation	NR2F2-RNA-array-KO-down_Wu-2013
FXYD3	transcriptional_activation	NR2F2-RNA-array-KO-down_Wu-2013
FZD7	transcriptional_activation	NR2F2-RNA-array-KO-down_Wu-2013
G2E3	transcriptional_activation	NR2F2-RNA-array-KO-down_Wu-2013
GABBR1	transcriptional_activation	NR2F2-RNA-array-KO-down_Wu-2013
GADL1	transcriptional_activation	NR2F2-RNA-array-KO-down_Wu-2013
GALNT4	transcriptional_activation	NR2F2-RNA-array-KO-down_Wu-2013
GAS1	transcriptional_activation	NR2F2-RNA-array-KO-down_Wu-2013
GATA2	transcriptional_activation	NR2F2-RNA-array-KO-down_Wu-2013
GATA5	transcriptional_activation	NR2F2-RNA-array-KO-down_Wu-2013
GBE1	transcriptional_activation	NR2F2-RNA-array-KO-down_Wu-2013
GC	transcriptional_activation	NR2F2-RNA-array-KO-down_Wu-2013
GCAT	transcriptional_activation	NR2F2-RNA-array-KO-down_Wu-2013
GDPD1	transcriptional_activation	NR2F2-RNA-array-KO-down_Wu-2013
GFPT2	transcriptional_activation	NR2F2-RNA-array-KO-down_Wu-2013
GGA2	transcriptional_activation	NR2F2-RNA-array-KO-down_Wu-2013
GGCX	transcriptional_activation	NR2F2-RNA-array-KO-down_Wu-2013
GIGYF2	transcriptional_activation	NR2F2-RNA-array-KO-down_Wu-2013
GJA5	transcriptional_activation	NR2F2-RNA-array-KO-down_Wu-2013
GJB5	transcriptional_activation	NR2F2-RNA-array-KO-down_Wu-2013
GLCE	transcriptional_activation	NR2F2-RNA-array-KO-down_Wu-2013
GLIS2	transcriptional_activation	NR2F2-RNA-array-KO-down_Wu-2013
GLTP	transcriptional_activation	NR2F2-RNA-array-KO-down_Wu-2013
ZMYM6NB	transcriptional_activation	NR2F2-RNA-array-KO-down_Wu-2013
GMPPA	transcriptional_activation	NR2F2-RNA-array-KO-down_Wu-2013
GNAO1	transcriptional_activation	NR2F2-RNA-array-KO-down_Wu-2013
GNE	transcriptional_activation	NR2F2-RNA-array-KO-down_Wu-2013
GNG13	transcriptional_activation	NR2F2-RNA-array-KO-down_Wu-2013
GNG2	transcriptional_activation	NR2F2-RNA-array-KO-down_Wu-2013
GNG4	transcriptional_activation	NR2F2-RNA-array-KO-down_Wu-2013
GNMT	transcriptional_activation	NR2F2-RNA-array-KO-down_Wu-2013
GOLGA4	transcriptional_activation	NR2F2-RNA-array-KO-down_Wu-2013
GOLM1	transcriptional_activation	NR2F2-RNA-array-KO-down_Wu-2013
GOLT1B	transcriptional_activation	NR2F2-RNA-array-KO-down_Wu-2013
GORAB	transcriptional_activation	NR2F2-RNA-array-KO-down_Wu-2013
GPC1	transcriptional_activation	NR2F2-RNA-array-KO-down_Wu-2013
GPC3	transcriptional_activation	NR2F2-RNA-array-KO-down_Wu-2013
GPM6A	transcriptional_activation	NR2F2-RNA-array-KO-down_Wu-2013
GPR116	transcriptional_activation	NR2F2-RNA-array-KO-down_Wu-2013
GPX3	transcriptional_activation	NR2F2-RNA-array-KO-down_Wu-2013
GRAMD1C	transcriptional_activation	NR2F2-RNA-array-KO-down_Wu-2013
GSG1	transcriptional_activation	NR2F2-RNA-array-KO-down_Wu-2013
GSTA3	transcriptional_activation	NR2F2-RNA-array-KO-down_Wu-2013
GUCY1A3	transcriptional_activation	NR2F2-RNA-array-KO-down_Wu-2013
GUCY1B3	transcriptional_activation	NR2F2-RNA-array-KO-down_Wu-2013
HAMP	transcriptional_activation	NR2F2-RNA-array-KO-down_Wu-2013
HAUS6	transcriptional_activation	NR2F2-RNA-array-KO-down_Wu-2013
HDGFRP3	transcriptional_activation	NR2F2-RNA-array-KO-down_Wu-2013
HEBP1	transcriptional_activation	NR2F2-RNA-array-KO-down_Wu-2013
HECA	transcriptional_activation	NR2F2-RNA-array-KO-down_Wu-2013
HEG1	transcriptional_activation	NR2F2-RNA-array-KO-down_Wu-2013
HEXIM1	transcriptional_activation	NR2F2-RNA-array-KO-down_Wu-2013
HEY1	transcriptional_activation	NR2F2-RNA-array-KO-down_Wu-2013
HIST1H4I	transcriptional_activation	NR2F2-RNA-array-KO-down_Wu-2013
HIST2H2BE	transcriptional_activation	NR2F2-RNA-array-KO-down_Wu-2013
HIST3H2A	transcriptional_activation	NR2F2-RNA-array-KO-down_Wu-2013
HMGN5	transcriptional_activation	NR2F2-RNA-array-KO-down_Wu-2013
HOMER1	transcriptional_activation	NR2F2-RNA-array-KO-down_Wu-2013
HOOK1	transcriptional_activation	NR2F2-RNA-array-KO-down_Wu-2013
HP	transcriptional_activation	NR2F2-RNA-array-KO-down_Wu-2013
HPD	transcriptional_activation	NR2F2-RNA-array-KO-down_Wu-2013
HPX	transcriptional_activation	NR2F2-RNA-array-KO-down_Wu-2013
HS3ST1	transcriptional_activation	NR2F2-RNA-array-KO-down_Wu-2013
HSD17B7	transcriptional_activation	NR2F2-RNA-array-KO-down_Wu-2013
HSPA12B	transcriptional_activation	NR2F2-RNA-array-KO-down_Wu-2013
HSPA4L	transcriptional_activation	NR2F2-RNA-array-KO-down_Wu-2013
HTATIP2	transcriptional_activation	NR2F2-RNA-array-KO-down_Wu-2013
HUS1	transcriptional_activation	NR2F2-RNA-array-KO-down_Wu-2013
ICA1	transcriptional_activation	NR2F2-RNA-array-KO-down_Wu-2013
ID1	transcriptional_activation	NR2F2-RNA-array-KO-down_Wu-2013
LMNTD1	transcriptional_activation	NR2F2-RNA-array-KO-down_Wu-2013
IGF2	transcriptional_activation	NR2F2-RNA-array-KO-down_Wu-2013
IGF2BP2	transcriptional_activation	NR2F2-RNA-array-KO-down_Wu-2013
IGFBP5	transcriptional_activation	NR2F2-RNA-array-KO-down_Wu-2013
IGFBP6	transcriptional_activation	NR2F2-RNA-array-KO-down_Wu-2013
IGFBPL1	transcriptional_activation	NR2F2-RNA-array-KO-down_Wu-2013
IL18R1	transcriptional_activation	NR2F2-RNA-array-KO-down_Wu-2013
IL1RAP	transcriptional_activation	NR2F2-RNA-array-KO-down_Wu-2013
ILDR2	transcriptional_activation	NR2F2-RNA-array-KO-down_Wu-2013
INHBB	transcriptional_activation	NR2F2-RNA-array-KO-down_Wu-2013
INPP4A	transcriptional_activation	NR2F2-RNA-array-KO-down_Wu-2013
INPPL1	transcriptional_activation	NR2F2-RNA-array-KO-down_Wu-2013
INTS4	transcriptional_activation	NR2F2-RNA-array-KO-down_Wu-2013
IRF6	transcriptional_activation	NR2F2-RNA-array-KO-down_Wu-2013
ISYNA1	transcriptional_activation	NR2F2-RNA-array-KO-down_Wu-2013
ITIH4	transcriptional_activation	NR2F2-RNA-array-KO-down_Wu-2013
ITM2A	transcriptional_activation	NR2F2-RNA-array-KO-down_Wu-2013
KANK3	transcriptional_activation	NR2F2-RNA-array-KO-down_Wu-2013
KAZN	transcriptional_activation	NR2F2-RNA-array-KO-down_Wu-2013
KCNA1	transcriptional_activation	NR2F2-RNA-array-KO-down_Wu-2013
KCNC2	transcriptional_activation	NR2F2-RNA-array-KO-down_Wu-2013
KCNJ5	transcriptional_activation	NR2F2-RNA-array-KO-down_Wu-2013
KCNV2	transcriptional_activation	NR2F2-RNA-array-KO-down_Wu-2013
KCTD8	transcriptional_activation	NR2F2-RNA-array-KO-down_Wu-2013
KDELR3	transcriptional_activation	NR2F2-RNA-array-KO-down_Wu-2013
KIF13A	transcriptional_activation	NR2F2-RNA-array-KO-down_Wu-2013
KIF1B	transcriptional_activation	NR2F2-RNA-array-KO-down_Wu-2013
KIF6	transcriptional_activation	NR2F2-RNA-array-KO-down_Wu-2013
KLF10	transcriptional_activation	NR2F2-RNA-array-KO-down_Wu-2013
KLF11	transcriptional_activation	NR2F2-RNA-array-KO-down_Wu-2013
KLF3	transcriptional_activation	NR2F2-RNA-array-KO-down_Wu-2013
KLF4	transcriptional_activation	NR2F2-RNA-array-KO-down_Wu-2013
KLK8	transcriptional_activation	NR2F2-RNA-array-KO-down_Wu-2013
KRT18	transcriptional_activation	NR2F2-RNA-array-KO-down_Wu-2013
KRT19	transcriptional_activation	NR2F2-RNA-array-KO-down_Wu-2013
KRT7	transcriptional_activation	NR2F2-RNA-array-KO-down_Wu-2013
KRT8	transcriptional_activation	NR2F2-RNA-array-KO-down_Wu-2013
LAD1	transcriptional_activation	NR2F2-RNA-array-KO-down_Wu-2013
LAPTM4B	transcriptional_activation	NR2F2-RNA-array-KO-down_Wu-2013
LCORL	transcriptional_activation	NR2F2-RNA-array-KO-down_Wu-2013
LECT1	transcriptional_activation	NR2F2-RNA-array-KO-down_Wu-2013
LEPRE1	transcriptional_activation	NR2F2-RNA-array-KO-down_Wu-2013
LEPREL4	transcriptional_activation	NR2F2-RNA-array-KO-down_Wu-2013
LGALS2	transcriptional_activation	NR2F2-RNA-array-KO-down_Wu-2013
LGI3	transcriptional_activation	NR2F2-RNA-array-KO-down_Wu-2013
LIMK1	transcriptional_activation	NR2F2-RNA-array-KO-down_Wu-2013
LINGO1	transcriptional_activation	NR2F2-RNA-array-KO-down_Wu-2013
LIPT2	transcriptional_activation	NR2F2-RNA-array-KO-down_Wu-2013
LPIN1	transcriptional_activation	NR2F2-RNA-array-KO-down_Wu-2013
LRIG1	transcriptional_activation	NR2F2-RNA-array-KO-down_Wu-2013
LRP2	transcriptional_activation	NR2F2-RNA-array-KO-down_Wu-2013
LRRC4C	transcriptional_activation	NR2F2-RNA-array-KO-down_Wu-2013
LRRC59	transcriptional_activation	NR2F2-RNA-array-KO-down_Wu-2013
LRRN2	transcriptional_activation	NR2F2-RNA-array-KO-down_Wu-2013
LRRN4	transcriptional_activation	NR2F2-RNA-array-KO-down_Wu-2013
LSR	transcriptional_activation	NR2F2-RNA-array-KO-down_Wu-2013
LTA4H	transcriptional_activation	NR2F2-RNA-array-KO-down_Wu-2013
LY6K	transcriptional_activation	NR2F2-RNA-array-KO-down_Wu-2013
LYPD1	transcriptional_activation	NR2F2-RNA-array-KO-down_Wu-2013
LYSMD3	transcriptional_activation	NR2F2-RNA-array-KO-down_Wu-2013
LYVE1	transcriptional_activation	NR2F2-RNA-array-KO-down_Wu-2013
MAGED1	transcriptional_activation	NR2F2-RNA-array-KO-down_Wu-2013
MAGEH1	transcriptional_activation	NR2F2-RNA-array-KO-down_Wu-2013
MAOA	transcriptional_activation	NR2F2-RNA-array-KO-down_Wu-2013
MAP3K8	transcriptional_activation	NR2F2-RNA-array-KO-down_Wu-2013
MAPK8	transcriptional_activation	NR2F2-RNA-array-KO-down_Wu-2013
MAST4	transcriptional_activation	NR2F2-RNA-array-KO-down_Wu-2013
MBP	transcriptional_activation	NR2F2-RNA-array-KO-down_Wu-2013
MCAM	transcriptional_activation	NR2F2-RNA-array-KO-down_Wu-2013
MDFI	transcriptional_activation	NR2F2-RNA-array-KO-down_Wu-2013
MET	transcriptional_activation	NR2F2-RNA-array-KO-down_Wu-2013
METRNL	transcriptional_activation	NR2F2-RNA-array-KO-down_Wu-2013
MFSD6	transcriptional_activation	NR2F2-RNA-array-KO-down_Wu-2013
MKS1	transcriptional_activation	NR2F2-RNA-array-KO-down_Wu-2013
MLANA	transcriptional_activation	NR2F2-RNA-array-KO-down_Wu-2013
MON2	transcriptional_activation	NR2F2-RNA-array-KO-down_Wu-2013
MPP5	transcriptional_activation	NR2F2-RNA-array-KO-down_Wu-2013
MPP7	transcriptional_activation	NR2F2-RNA-array-KO-down_Wu-2013
MPZL2	transcriptional_activation	NR2F2-RNA-array-KO-down_Wu-2013
MREG	transcriptional_activation	NR2F2-RNA-array-KO-down_Wu-2013
MRVI1	transcriptional_activation	NR2F2-RNA-array-KO-down_Wu-2013
MSC	transcriptional_activation	NR2F2-RNA-array-KO-down_Wu-2013
MSLN	transcriptional_activation	NR2F2-RNA-array-KO-down_Wu-2013
MTCH2	transcriptional_activation	NR2F2-RNA-array-KO-down_Wu-2013
MTMR4	transcriptional_activation	NR2F2-RNA-array-KO-down_Wu-2013
MTR	transcriptional_activation	NR2F2-RNA-array-KO-down_Wu-2013
MTSS1	transcriptional_activation	NR2F2-RNA-array-KO-down_Wu-2013
MTUS2	transcriptional_activation	NR2F2-RNA-array-KO-down_Wu-2013
MUC16	transcriptional_activation	NR2F2-RNA-array-KO-down_Wu-2013
MUM1L1	transcriptional_activation	NR2F2-RNA-array-KO-down_Wu-2013
MVP	transcriptional_activation	NR2F2-RNA-array-KO-down_Wu-2013
MXI1	transcriptional_activation	NR2F2-RNA-array-KO-down_Wu-2013
MYBPC2	transcriptional_activation	NR2F2-RNA-array-KO-down_Wu-2013
MYBPHL	transcriptional_activation	NR2F2-RNA-array-KO-down_Wu-2013
MYCN	transcriptional_activation	NR2F2-RNA-array-KO-down_Wu-2013
MYL4	transcriptional_activation	NR2F2-RNA-array-KO-down_Wu-2013
MYL7	transcriptional_activation	NR2F2-RNA-array-KO-down_Wu-2013
MYL9	transcriptional_activation	NR2F2-RNA-array-KO-down_Wu-2013
MYO7A	transcriptional_activation	NR2F2-RNA-array-KO-down_Wu-2013
MYRIP	transcriptional_activation	NR2F2-RNA-array-KO-down_Wu-2013
NANP	transcriptional_activation	NR2F2-RNA-array-KO-down_Wu-2013
NAP1L3	transcriptional_activation	NR2F2-RNA-array-KO-down_Wu-2013
NAT8L	transcriptional_activation	NR2F2-RNA-array-KO-down_Wu-2013
NAV3	transcriptional_activation	NR2F2-RNA-array-KO-down_Wu-2013
NCAPD3	transcriptional_activation	NR2F2-RNA-array-KO-down_Wu-2013
NCKAP5	transcriptional_activation	NR2F2-RNA-array-KO-down_Wu-2013
NDEL1	transcriptional_activation	NR2F2-RNA-array-KO-down_Wu-2013
NDRG1	transcriptional_activation	NR2F2-RNA-array-KO-down_Wu-2013
NDUFAB1	transcriptional_activation	NR2F2-RNA-array-KO-down_Wu-2013
NEDD4L	transcriptional_activation	NR2F2-RNA-array-KO-down_Wu-2013
NET1	transcriptional_activation	NR2F2-RNA-array-KO-down_Wu-2013
NEU3	transcriptional_activation	NR2F2-RNA-array-KO-down_Wu-2013
NFKBIZ	transcriptional_activation	NR2F2-RNA-array-KO-down_Wu-2013
NFXL1	transcriptional_activation	NR2F2-RNA-array-KO-down_Wu-2013
NGFRAP1	transcriptional_activation	NR2F2-RNA-array-KO-down_Wu-2013
NKAIN4	transcriptional_activation	NR2F2-RNA-array-KO-down_Wu-2013
NKD1	transcriptional_activation	NR2F2-RNA-array-KO-down_Wu-2013
NOS3	transcriptional_activation	NR2F2-RNA-array-KO-down_Wu-2013
NOV	transcriptional_activation	NR2F2-RNA-array-KO-down_Wu-2013
NPY1R	transcriptional_activation	NR2F2-RNA-array-KO-down_Wu-2013
NR1D1	transcriptional_activation	NR2F2-RNA-array-KO-down_Wu-2013
NR2F1	transcriptional_activation	NR2F2-RNA-array-KO-down_Wu-2013
NRIP1	transcriptional_activation	NR2F2-RNA-array-KO-down_Wu-2013
NRK	transcriptional_activation	NR2F2-RNA-array-KO-down_Wu-2013
NT5DC2	transcriptional_activation	NR2F2-RNA-array-KO-down_Wu-2013
NTSR2	transcriptional_activation	NR2F2-RNA-array-KO-down_Wu-2013
NUDT4	transcriptional_activation	NR2F2-RNA-array-KO-down_Wu-2013
NUDT8	transcriptional_activation	NR2F2-RNA-array-KO-down_Wu-2013
OCIAD1	transcriptional_activation	NR2F2-RNA-array-KO-down_Wu-2013
OCIAD2	transcriptional_activation	NR2F2-RNA-array-KO-down_Wu-2013
OCLN	transcriptional_activation	NR2F2-RNA-array-KO-down_Wu-2013
OLFM1	transcriptional_activation	NR2F2-RNA-array-KO-down_Wu-2013
OPCML	transcriptional_activation	NR2F2-RNA-array-KO-down_Wu-2013
OPN4	transcriptional_activation	NR2F2-RNA-array-KO-down_Wu-2013
OSBP2	transcriptional_activation	NR2F2-RNA-array-KO-down_Wu-2013
OSBPL6	transcriptional_activation	NR2F2-RNA-array-KO-down_Wu-2013
OTUD7B	transcriptional_activation	NR2F2-RNA-array-KO-down_Wu-2013
OVGP1	transcriptional_activation	NR2F2-RNA-array-KO-down_Wu-2013
PABPC1	transcriptional_activation	NR2F2-RNA-array-KO-down_Wu-2013
PACRG	transcriptional_activation	NR2F2-RNA-array-KO-down_Wu-2013
PALM	transcriptional_activation	NR2F2-RNA-array-KO-down_Wu-2013
PAM	transcriptional_activation	NR2F2-RNA-array-KO-down_Wu-2013
PANK2	transcriptional_activation	NR2F2-RNA-array-KO-down_Wu-2013
PARD6B	transcriptional_activation	NR2F2-RNA-array-KO-down_Wu-2013
PCDHB3	transcriptional_activation	NR2F2-RNA-array-KO-down_Wu-2013
PCDHB7	transcriptional_activation	NR2F2-RNA-array-KO-down_Wu-2013
PDE1C	transcriptional_activation	NR2F2-RNA-array-KO-down_Wu-2013
PDE7A	transcriptional_activation	NR2F2-RNA-array-KO-down_Wu-2013
PDE9A	transcriptional_activation	NR2F2-RNA-array-KO-down_Wu-2013
PDIA5	transcriptional_activation	NR2F2-RNA-array-KO-down_Wu-2013
PDK1	transcriptional_activation	NR2F2-RNA-array-KO-down_Wu-2013
PDK3	transcriptional_activation	NR2F2-RNA-array-KO-down_Wu-2013
PDLIM4	transcriptional_activation	NR2F2-RNA-array-KO-down_Wu-2013
PDLIM5	transcriptional_activation	NR2F2-RNA-array-KO-down_Wu-2013
PDPN	transcriptional_activation	NR2F2-RNA-array-KO-down_Wu-2013
PDS5B	transcriptional_activation	NR2F2-RNA-array-KO-down_Wu-2013
PDZD2	transcriptional_activation	NR2F2-RNA-array-KO-down_Wu-2013
PDZRN3	transcriptional_activation	NR2F2-RNA-array-KO-down_Wu-2013
PDZRN4	transcriptional_activation	NR2F2-RNA-array-KO-down_Wu-2013
PEG3	transcriptional_activation	NR2F2-RNA-array-KO-down_Wu-2013
PFKFB2	transcriptional_activation	NR2F2-RNA-array-KO-down_Wu-2013
PGBD5	transcriptional_activation	NR2F2-RNA-array-KO-down_Wu-2013
PHF3	transcriptional_activation	NR2F2-RNA-array-KO-down_Wu-2013
PIK3IP1	transcriptional_activation	NR2F2-RNA-array-KO-down_Wu-2013
PIM1	transcriptional_activation	NR2F2-RNA-array-KO-down_Wu-2013
PJA1	transcriptional_activation	NR2F2-RNA-array-KO-down_Wu-2013
PKD2L2	transcriptional_activation	NR2F2-RNA-array-KO-down_Wu-2013
PKN2	transcriptional_activation	NR2F2-RNA-array-KO-down_Wu-2013
PKN3	transcriptional_activation	NR2F2-RNA-array-KO-down_Wu-2013
PLA2G7	transcriptional_activation	NR2F2-RNA-array-KO-down_Wu-2013
PLCD3	transcriptional_activation	NR2F2-RNA-array-KO-down_Wu-2013
PLCXD2	transcriptional_activation	NR2F2-RNA-array-KO-down_Wu-2013
PLEKHA7	transcriptional_activation	NR2F2-RNA-array-KO-down_Wu-2013
PLG	transcriptional_activation	NR2F2-RNA-array-KO-down_Wu-2013
PLXNA4	transcriptional_activation	NR2F2-RNA-array-KO-down_Wu-2013
PLXNC1	transcriptional_activation	NR2F2-RNA-array-KO-down_Wu-2013
PML	transcriptional_activation	NR2F2-RNA-array-KO-down_Wu-2013
PNPO	transcriptional_activation	NR2F2-RNA-array-KO-down_Wu-2013
PODN	transcriptional_activation	NR2F2-RNA-array-KO-down_Wu-2013
PODXL	transcriptional_activation	NR2F2-RNA-array-KO-down_Wu-2013
POLD3	transcriptional_activation	NR2F2-RNA-array-KO-down_Wu-2013
POLR3G	transcriptional_activation	NR2F2-RNA-array-KO-down_Wu-2013
PON1	transcriptional_activation	NR2F2-RNA-array-KO-down_Wu-2013
POSTN	transcriptional_activation	NR2F2-RNA-array-KO-down_Wu-2013
PPFIBP1	transcriptional_activation	NR2F2-RNA-array-KO-down_Wu-2013
PPL	transcriptional_activation	NR2F2-RNA-array-KO-down_Wu-2013
PPP1R2	transcriptional_activation	NR2F2-RNA-array-KO-down_Wu-2013
PPP4R2	transcriptional_activation	NR2F2-RNA-array-KO-down_Wu-2013
PQLC1	transcriptional_activation	NR2F2-RNA-array-KO-down_Wu-2013
PRAMEF8	transcriptional_activation	NR2F2-RNA-array-KO-down_Wu-2013
PRDM15	transcriptional_activation	NR2F2-RNA-array-KO-down_Wu-2013
PRKAR2B	transcriptional_activation	NR2F2-RNA-array-KO-down_Wu-2013
PRKCZ	transcriptional_activation	NR2F2-RNA-array-KO-down_Wu-2013
PRLR	transcriptional_activation	NR2F2-RNA-array-KO-down_Wu-2013
PRR15	transcriptional_activation	NR2F2-RNA-array-KO-down_Wu-2013
PRR15L	transcriptional_activation	NR2F2-RNA-array-KO-down_Wu-2013
PRSS12	transcriptional_activation	NR2F2-RNA-array-KO-down_Wu-2013
PRSS23	transcriptional_activation	NR2F2-RNA-array-KO-down_Wu-2013
PSD3	transcriptional_activation	NR2F2-RNA-array-KO-down_Wu-2013
PSIP1	transcriptional_activation	NR2F2-RNA-array-KO-down_Wu-2013
PTGFR	transcriptional_activation	NR2F2-RNA-array-KO-down_Wu-2013
PTGR1	transcriptional_activation	NR2F2-RNA-array-KO-down_Wu-2013
PTGS1	transcriptional_activation	NR2F2-RNA-array-KO-down_Wu-2013
PTHLH	transcriptional_activation	NR2F2-RNA-array-KO-down_Wu-2013
PTK2B	transcriptional_activation	NR2F2-RNA-array-KO-down_Wu-2013
PTPRF	transcriptional_activation	NR2F2-RNA-array-KO-down_Wu-2013
PTPRO	transcriptional_activation	NR2F2-RNA-array-KO-down_Wu-2013
PVRL3	transcriptional_activation	NR2F2-RNA-array-KO-down_Wu-2013
PYCR1	transcriptional_activation	NR2F2-RNA-array-KO-down_Wu-2013
PZP	transcriptional_activation	NR2F2-RNA-array-KO-down_Wu-2013
RAB27B	transcriptional_activation	NR2F2-RNA-array-KO-down_Wu-2013
RAB33A	transcriptional_activation	NR2F2-RNA-array-KO-down_Wu-2013
RAB3B	transcriptional_activation	NR2F2-RNA-array-KO-down_Wu-2013
RAB6B	transcriptional_activation	NR2F2-RNA-array-KO-down_Wu-2013
RAD1	transcriptional_activation	NR2F2-RNA-array-KO-down_Wu-2013
RAD51C	transcriptional_activation	NR2F2-RNA-array-KO-down_Wu-2013
RADIL	transcriptional_activation	NR2F2-RNA-array-KO-down_Wu-2013
RARRES1	transcriptional_activation	NR2F2-RNA-array-KO-down_Wu-2013
RARRES2	transcriptional_activation	NR2F2-RNA-array-KO-down_Wu-2013
RASL10A	transcriptional_activation	NR2F2-RNA-array-KO-down_Wu-2013
RASL11B	transcriptional_activation	NR2F2-RNA-array-KO-down_Wu-2013
RASSF1	transcriptional_activation	NR2F2-RNA-array-KO-down_Wu-2013
RASSF8	transcriptional_activation	NR2F2-RNA-array-KO-down_Wu-2013
RBFOX1	transcriptional_activation	NR2F2-RNA-array-KO-down_Wu-2013
RBM10	transcriptional_activation	NR2F2-RNA-array-KO-down_Wu-2013
RBM19	transcriptional_activation	NR2F2-RNA-array-KO-down_Wu-2013
RBM28	transcriptional_activation	NR2F2-RNA-array-KO-down_Wu-2013
RBM39	transcriptional_activation	NR2F2-RNA-array-KO-down_Wu-2013
RBP4	transcriptional_activation	NR2F2-RNA-array-KO-down_Wu-2013
RCN3	transcriptional_activation	NR2F2-RNA-array-KO-down_Wu-2013
RFX2	transcriptional_activation	NR2F2-RNA-array-KO-down_Wu-2013
RFX3	transcriptional_activation	NR2F2-RNA-array-KO-down_Wu-2013
RFXANK	transcriptional_activation	NR2F2-RNA-array-KO-down_Wu-2013
RFXAP	transcriptional_activation	NR2F2-RNA-array-KO-down_Wu-2013
RGMB	transcriptional_activation	NR2F2-RNA-array-KO-down_Wu-2013
RGS3	transcriptional_activation	NR2F2-RNA-array-KO-down_Wu-2013
RGS7BP	transcriptional_activation	NR2F2-RNA-array-KO-down_Wu-2013
RHD	transcriptional_activation	NR2F2-RNA-array-KO-down_Wu-2013
RHOBTB1	transcriptional_activation	NR2F2-RNA-array-KO-down_Wu-2013
RHOU	transcriptional_activation	NR2F2-RNA-array-KO-down_Wu-2013
RHPN2	transcriptional_activation	NR2F2-RNA-array-KO-down_Wu-2013
RIF1	transcriptional_activation	NR2F2-RNA-array-KO-down_Wu-2013
RIMKLA	transcriptional_activation	NR2F2-RNA-array-KO-down_Wu-2013
RIPPLY3	transcriptional_activation	NR2F2-RNA-array-KO-down_Wu-2013
RNASEL	transcriptional_activation	NR2F2-RNA-array-KO-down_Wu-2013
RNF141	transcriptional_activation	NR2F2-RNA-array-KO-down_Wu-2013
RNF144B	transcriptional_activation	NR2F2-RNA-array-KO-down_Wu-2013
RNF20	transcriptional_activation	NR2F2-RNA-array-KO-down_Wu-2013
RNF39	transcriptional_activation	NR2F2-RNA-array-KO-down_Wu-2013
RNFT1	transcriptional_activation	NR2F2-RNA-array-KO-down_Wu-2013
ROR2	transcriptional_activation	NR2F2-RNA-array-KO-down_Wu-2013
RORA	transcriptional_activation	NR2F2-RNA-array-KO-down_Wu-2013
RPH3AL	transcriptional_activation	NR2F2-RNA-array-KO-down_Wu-2013
RPN1	transcriptional_activation	NR2F2-RNA-array-KO-down_Wu-2013
RPP25	transcriptional_activation	NR2F2-RNA-array-KO-down_Wu-2013
RPS6KA5	transcriptional_activation	NR2F2-RNA-array-KO-down_Wu-2013
RPS6KA6	transcriptional_activation	NR2F2-RNA-array-KO-down_Wu-2013
RRAD	transcriptional_activation	NR2F2-RNA-array-KO-down_Wu-2013
RSBN1	transcriptional_activation	NR2F2-RNA-array-KO-down_Wu-2013
RSPO1	transcriptional_activation	NR2F2-RNA-array-KO-down_Wu-2013
RUNDC3B	transcriptional_activation	NR2F2-RNA-array-KO-down_Wu-2013
RXFP1	transcriptional_activation	NR2F2-RNA-array-KO-down_Wu-2013
RYR3	transcriptional_activation	NR2F2-RNA-array-KO-down_Wu-2013
S100A10	transcriptional_activation	NR2F2-RNA-array-KO-down_Wu-2013
SALL1	transcriptional_activation	NR2F2-RNA-array-KO-down_Wu-2013
SATB1	transcriptional_activation	NR2F2-RNA-array-KO-down_Wu-2013
SBSN	transcriptional_activation	NR2F2-RNA-array-KO-down_Wu-2013
SCD	transcriptional_activation	NR2F2-RNA-array-KO-down_Wu-2013
SCEL	transcriptional_activation	NR2F2-RNA-array-KO-down_Wu-2013
SCML2	transcriptional_activation	NR2F2-RNA-array-KO-down_Wu-2013
SCRN1	transcriptional_activation	NR2F2-RNA-array-KO-down_Wu-2013
SDC1	transcriptional_activation	NR2F2-RNA-array-KO-down_Wu-2013
SDF2L1	transcriptional_activation	NR2F2-RNA-array-KO-down_Wu-2013
SDS	transcriptional_activation	NR2F2-RNA-array-KO-down_Wu-2013
SEC62	transcriptional_activation	NR2F2-RNA-array-KO-down_Wu-2013
SEMA3D	transcriptional_activation	NR2F2-RNA-array-KO-down_Wu-2013
SEMA4C	transcriptional_activation	NR2F2-RNA-array-KO-down_Wu-2013
SERAC1	transcriptional_activation	NR2F2-RNA-array-KO-down_Wu-2013
SERINC5	transcriptional_activation	NR2F2-RNA-array-KO-down_Wu-2013
SERPINA1	transcriptional_activation	NR2F2-RNA-array-KO-down_Wu-2013
SERPINA3	transcriptional_activation	NR2F2-RNA-array-KO-down_Wu-2013
SERPINB8	transcriptional_activation	NR2F2-RNA-array-KO-down_Wu-2013
SERPINC1	transcriptional_activation	NR2F2-RNA-array-KO-down_Wu-2013
SERPINE2	transcriptional_activation	NR2F2-RNA-array-KO-down_Wu-2013
SERPINH1	transcriptional_activation	NR2F2-RNA-array-KO-down_Wu-2013
SERTAD4	transcriptional_activation	NR2F2-RNA-array-KO-down_Wu-2013
SFRP5	transcriptional_activation	NR2F2-RNA-array-KO-down_Wu-2013
SGCE	transcriptional_activation	NR2F2-RNA-array-KO-down_Wu-2013
SGK3	transcriptional_activation	NR2F2-RNA-array-KO-down_Wu-2013
SGMS2	transcriptional_activation	NR2F2-RNA-array-KO-down_Wu-2013
SH3BGRL2	transcriptional_activation	NR2F2-RNA-array-KO-down_Wu-2013
SH3TC2	transcriptional_activation	NR2F2-RNA-array-KO-down_Wu-2013
SHD	transcriptional_activation	NR2F2-RNA-array-KO-down_Wu-2013
SHISA2	transcriptional_activation	NR2F2-RNA-array-KO-down_Wu-2013
SHROOM2	transcriptional_activation	NR2F2-RNA-array-KO-down_Wu-2013
SLC16A7	transcriptional_activation	NR2F2-RNA-array-KO-down_Wu-2013
SLC17A7	transcriptional_activation	NR2F2-RNA-array-KO-down_Wu-2013
SLC19A2	transcriptional_activation	NR2F2-RNA-array-KO-down_Wu-2013
SLC22A7	transcriptional_activation	NR2F2-RNA-array-KO-down_Wu-2013
SLC23A3	transcriptional_activation	NR2F2-RNA-array-KO-down_Wu-2013
SLC24A4	transcriptional_activation	NR2F2-RNA-array-KO-down_Wu-2013
SLC25A26	transcriptional_activation	NR2F2-RNA-array-KO-down_Wu-2013
SLC26A3	transcriptional_activation	NR2F2-RNA-array-KO-down_Wu-2013
SLC2A1	transcriptional_activation	NR2F2-RNA-array-KO-down_Wu-2013
SLC2A10	transcriptional_activation	NR2F2-RNA-array-KO-down_Wu-2013
SLC2A13	transcriptional_activation	NR2F2-RNA-array-KO-down_Wu-2013
SLC35A5	transcriptional_activation	NR2F2-RNA-array-KO-down_Wu-2013
SLC35B4	transcriptional_activation	NR2F2-RNA-array-KO-down_Wu-2013
SLC38A1	transcriptional_activation	NR2F2-RNA-array-KO-down_Wu-2013
SLC38A4	transcriptional_activation	NR2F2-RNA-array-KO-down_Wu-2013
SLC39A8	transcriptional_activation	NR2F2-RNA-array-KO-down_Wu-2013
SLC47A1	transcriptional_activation	NR2F2-RNA-array-KO-down_Wu-2013
SLC5A3	transcriptional_activation	NR2F2-RNA-array-KO-down_Wu-2013
SLC7A5	transcriptional_activation	NR2F2-RNA-array-KO-down_Wu-2013
SLC7A7	transcriptional_activation	NR2F2-RNA-array-KO-down_Wu-2013
SLC9A2	transcriptional_activation	NR2F2-RNA-array-KO-down_Wu-2013
SLC9A3R1	transcriptional_activation	NR2F2-RNA-array-KO-down_Wu-2013
SLC9A3R2	transcriptional_activation	NR2F2-RNA-array-KO-down_Wu-2013
SLCO1C1	transcriptional_activation	NR2F2-RNA-array-KO-down_Wu-2013
SLN	transcriptional_activation	NR2F2-RNA-array-KO-down_Wu-2013
SMAGP	transcriptional_activation	NR2F2-RNA-array-KO-down_Wu-2013
SMARCAL1	transcriptional_activation	NR2F2-RNA-array-KO-down_Wu-2013
SMARCD3	transcriptional_activation	NR2F2-RNA-array-KO-down_Wu-2013
SMC2	transcriptional_activation	NR2F2-RNA-array-KO-down_Wu-2013
SMPD3	transcriptional_activation	NR2F2-RNA-array-KO-down_Wu-2013
SMTNL2	transcriptional_activation	NR2F2-RNA-array-KO-down_Wu-2013
SNORD77	transcriptional_activation	NR2F2-RNA-array-KO-down_Wu-2013
SNRNP48	transcriptional_activation	NR2F2-RNA-array-KO-down_Wu-2013
SNX16	transcriptional_activation	NR2F2-RNA-array-KO-down_Wu-2013
SOCS3	transcriptional_activation	NR2F2-RNA-array-KO-down_Wu-2013
SORT1	transcriptional_activation	NR2F2-RNA-array-KO-down_Wu-2013
SOX18	transcriptional_activation	NR2F2-RNA-array-KO-down_Wu-2013
SOX4	transcriptional_activation	NR2F2-RNA-array-KO-down_Wu-2013
SOX5	transcriptional_activation	NR2F2-RNA-array-KO-down_Wu-2013
SPAG1	transcriptional_activation	NR2F2-RNA-array-KO-down_Wu-2013
SPHKAP	transcriptional_activation	NR2F2-RNA-array-KO-down_Wu-2013
SPNS2	transcriptional_activation	NR2F2-RNA-array-KO-down_Wu-2013
SPOCK2	transcriptional_activation	NR2F2-RNA-array-KO-down_Wu-2013
SPOPL	transcriptional_activation	NR2F2-RNA-array-KO-down_Wu-2013
SPSB1	transcriptional_activation	NR2F2-RNA-array-KO-down_Wu-2013
SPTLC1	transcriptional_activation	NR2F2-RNA-array-KO-down_Wu-2013
SSBP2	transcriptional_activation	NR2F2-RNA-array-KO-down_Wu-2013
SSR1	transcriptional_activation	NR2F2-RNA-array-KO-down_Wu-2013
SSX2IP	transcriptional_activation	NR2F2-RNA-array-KO-down_Wu-2013
ST8SIA2	transcriptional_activation	NR2F2-RNA-array-KO-down_Wu-2013
STAG1	transcriptional_activation	NR2F2-RNA-array-KO-down_Wu-2013
STAR	transcriptional_activation	NR2F2-RNA-array-KO-down_Wu-2013
STARD10	transcriptional_activation	NR2F2-RNA-array-KO-down_Wu-2013
STAT5B	transcriptional_activation	NR2F2-RNA-array-KO-down_Wu-2013
STMN2	transcriptional_activation	NR2F2-RNA-array-KO-down_Wu-2013
STRBP	transcriptional_activation	NR2F2-RNA-array-KO-down_Wu-2013
STX11	transcriptional_activation	NR2F2-RNA-array-KO-down_Wu-2013
STXBP6	transcriptional_activation	NR2F2-RNA-array-KO-down_Wu-2013
SULF1	transcriptional_activation	NR2F2-RNA-array-KO-down_Wu-2013
SUSD2	transcriptional_activation	NR2F2-RNA-array-KO-down_Wu-2013
SYNE2	transcriptional_activation	NR2F2-RNA-array-KO-down_Wu-2013
SYNM	transcriptional_activation	NR2F2-RNA-array-KO-down_Wu-2013
SYTL2	transcriptional_activation	NR2F2-RNA-array-KO-down_Wu-2013
TAB3	transcriptional_activation	NR2F2-RNA-array-KO-down_Wu-2013
TAF4	transcriptional_activation	NR2F2-RNA-array-KO-down_Wu-2013
TANC1	transcriptional_activation	NR2F2-RNA-array-KO-down_Wu-2013
TBC1D1	transcriptional_activation	NR2F2-RNA-array-KO-down_Wu-2013
TBC1D4	transcriptional_activation	NR2F2-RNA-array-KO-down_Wu-2013
TBC1D8B	transcriptional_activation	NR2F2-RNA-array-KO-down_Wu-2013
TBX18	transcriptional_activation	NR2F2-RNA-array-KO-down_Wu-2013
TBX5	transcriptional_activation	NR2F2-RNA-array-KO-down_Wu-2013
TCEAL8	transcriptional_activation	NR2F2-RNA-array-KO-down_Wu-2013
TCF7L2	transcriptional_activation	NR2F2-RNA-array-KO-down_Wu-2013
TEAD2	transcriptional_activation	NR2F2-RNA-array-KO-down_Wu-2013
TEK	transcriptional_activation	NR2F2-RNA-array-KO-down_Wu-2013
TEKT4	transcriptional_activation	NR2F2-RNA-array-KO-down_Wu-2013
TG	transcriptional_activation	NR2F2-RNA-array-KO-down_Wu-2013
TGFA	transcriptional_activation	NR2F2-RNA-array-KO-down_Wu-2013
TGFBI	transcriptional_activation	NR2F2-RNA-array-KO-down_Wu-2013
THBD	transcriptional_activation	NR2F2-RNA-array-KO-down_Wu-2013
THBS3	transcriptional_activation	NR2F2-RNA-array-KO-down_Wu-2013
TLE1	transcriptional_activation	NR2F2-RNA-array-KO-down_Wu-2013
TM4SF5	transcriptional_activation	NR2F2-RNA-array-KO-down_Wu-2013
TMEFF2	transcriptional_activation	NR2F2-RNA-array-KO-down_Wu-2013
TMEM108	transcriptional_activation	NR2F2-RNA-array-KO-down_Wu-2013
TMEM163	transcriptional_activation	NR2F2-RNA-array-KO-down_Wu-2013
TMEM33	transcriptional_activation	NR2F2-RNA-array-KO-down_Wu-2013
TMEM47	transcriptional_activation	NR2F2-RNA-array-KO-down_Wu-2013
TMEM51	transcriptional_activation	NR2F2-RNA-array-KO-down_Wu-2013
TMEM86A	transcriptional_activation	NR2F2-RNA-array-KO-down_Wu-2013
TMEM98	transcriptional_activation	NR2F2-RNA-array-KO-down_Wu-2013
TMPO	transcriptional_activation	NR2F2-RNA-array-KO-down_Wu-2013
TMTC1	transcriptional_activation	NR2F2-RNA-array-KO-down_Wu-2013
TMX4	transcriptional_activation	NR2F2-RNA-array-KO-down_Wu-2013
TNFAIP6	transcriptional_activation	NR2F2-RNA-array-KO-down_Wu-2013
TNFRSF19	transcriptional_activation	NR2F2-RNA-array-KO-down_Wu-2013
TNNI1	transcriptional_activation	NR2F2-RNA-array-KO-down_Wu-2013
TNS3	transcriptional_activation	NR2F2-RNA-array-KO-down_Wu-2013
TOP1MT	transcriptional_activation	NR2F2-RNA-array-KO-down_Wu-2013
TPM2	transcriptional_activation	NR2F2-RNA-array-KO-down_Wu-2013
TPPP	transcriptional_activation	NR2F2-RNA-array-KO-down_Wu-2013
TPPP3	transcriptional_activation	NR2F2-RNA-array-KO-down_Wu-2013
TRAC	transcriptional_activation	NR2F2-RNA-array-KO-down_Wu-2013
TRDN	transcriptional_activation	NR2F2-RNA-array-KO-down_Wu-2013
TF	transcriptional_activation	NR2F2-RNA-array-KO-down_Wu-2013
TRIM23	transcriptional_activation	NR2F2-RNA-array-KO-down_Wu-2013
TRIM6-TRIM34	transcriptional_activation	NR2F2-RNA-array-KO-down_Wu-2013
TRIM67	transcriptional_activation	NR2F2-RNA-array-KO-down_Wu-2013
TRIP4	transcriptional_activation	NR2F2-RNA-array-KO-down_Wu-2013
TP53BP2	transcriptional_activation	NR2F2-RNA-array-KO-down_Wu-2013
TSPAN5	transcriptional_activation	NR2F2-RNA-array-KO-down_Wu-2013
TSPAN6	transcriptional_activation	NR2F2-RNA-array-KO-down_Wu-2013
TSPAN8	transcriptional_activation	NR2F2-RNA-array-KO-down_Wu-2013
TTR	transcriptional_activation	NR2F2-RNA-array-KO-down_Wu-2013
TUBD1	transcriptional_activation	NR2F2-RNA-array-KO-down_Wu-2013
TWSG1	transcriptional_activation	NR2F2-RNA-array-KO-down_Wu-2013
UAP1	transcriptional_activation	NR2F2-RNA-array-KO-down_Wu-2013
UBE2V2	transcriptional_activation	NR2F2-RNA-array-KO-down_Wu-2013
UGCG	transcriptional_activation	NR2F2-RNA-array-KO-down_Wu-2013
UGT1A9	transcriptional_activation	NR2F2-RNA-array-KO-down_Wu-2013
UNC13B	transcriptional_activation	NR2F2-RNA-array-KO-down_Wu-2013
UNC45B	transcriptional_activation	NR2F2-RNA-array-KO-down_Wu-2013
UPK1B	transcriptional_activation	NR2F2-RNA-array-KO-down_Wu-2013
UPK3B	transcriptional_activation	NR2F2-RNA-array-KO-down_Wu-2013
USO1	transcriptional_activation	NR2F2-RNA-array-KO-down_Wu-2013
USP1	transcriptional_activation	NR2F2-RNA-array-KO-down_Wu-2013
USP27X	transcriptional_activation	NR2F2-RNA-array-KO-down_Wu-2013
VAMP4	transcriptional_activation	NR2F2-RNA-array-KO-down_Wu-2013
VASN	transcriptional_activation	NR2F2-RNA-array-KO-down_Wu-2013
VDR	transcriptional_activation	NR2F2-RNA-array-KO-down_Wu-2013
VLDLR	transcriptional_activation	NR2F2-RNA-array-KO-down_Wu-2013
VOPP1	transcriptional_activation	NR2F2-RNA-array-KO-down_Wu-2013
VPS37A	transcriptional_activation	NR2F2-RNA-array-KO-down_Wu-2013
VSNL1	transcriptional_activation	NR2F2-RNA-array-KO-down_Wu-2013
VTN	transcriptional_activation	NR2F2-RNA-array-KO-down_Wu-2013
VWC2	transcriptional_activation	NR2F2-RNA-array-KO-down_Wu-2013
WASF1	transcriptional_activation	NR2F2-RNA-array-KO-down_Wu-2013
WBP5	transcriptional_activation	NR2F2-RNA-array-KO-down_Wu-2013
WHAMM	transcriptional_activation	NR2F2-RNA-array-KO-down_Wu-2013
WISP1	transcriptional_activation	NR2F2-RNA-array-KO-down_Wu-2013
WNT2	transcriptional_activation	NR2F2-RNA-array-KO-down_Wu-2013
WNT5A	transcriptional_activation	NR2F2-RNA-array-KO-down_Wu-2013
WT1	transcriptional_activation	NR2F2-RNA-array-KO-down_Wu-2013
WWC1	transcriptional_activation	NR2F2-RNA-array-KO-down_Wu-2013
WWOX	transcriptional_activation	NR2F2-RNA-array-KO-down_Wu-2013
XKR6	transcriptional_activation	NR2F2-RNA-array-KO-down_Wu-2013
YIPF5	transcriptional_activation	NR2F2-RNA-array-KO-down_Wu-2013
YPEL2	transcriptional_activation	NR2F2-RNA-array-KO-down_Wu-2013
ZBTB44	transcriptional_activation	NR2F2-RNA-array-KO-down_Wu-2013
ZBTB8A	transcriptional_activation	NR2F2-RNA-array-KO-down_Wu-2013
ZC3HAV1L	transcriptional_activation	NR2F2-RNA-array-KO-down_Wu-2013
ZDHHC2	transcriptional_activation	NR2F2-RNA-array-KO-down_Wu-2013
ZNF146	transcriptional_activation	NR2F2-RNA-array-KO-down_Wu-2013
ZNF148	transcriptional_activation	NR2F2-RNA-array-KO-down_Wu-2013
ZNF180	transcriptional_activation	NR2F2-RNA-array-KO-down_Wu-2013
ZNF207	transcriptional_activation	NR2F2-RNA-array-KO-down_Wu-2013
ZNF260	transcriptional_activation	NR2F2-RNA-array-KO-down_Wu-2013
ZFP30	transcriptional_activation	NR2F2-RNA-array-KO-down_Wu-2013
ZNF354A	transcriptional_activation	NR2F2-RNA-array-KO-down_Wu-2013
ZNF354B	transcriptional_activation	NR2F2-RNA-array-KO-down_Wu-2013
ZFP36L1	transcriptional_activation	NR2F2-RNA-array-KO-down_Wu-2013
ZNF717	transcriptional_activation	NR2F2-RNA-array-KO-down_Wu-2013
ZNF507	transcriptional_activation	NR2F2-RNA-array-KO-down_Wu-2013
ZNF521	transcriptional_activation	NR2F2-RNA-array-KO-down_Wu-2013
ZNF566	transcriptional_activation	NR2F2-RNA-array-KO-down_Wu-2013
ZNF579	transcriptional_activation	NR2F2-RNA-array-KO-down_Wu-2013
ZNF250	transcriptional_activation	NR2F2-RNA-array-KO-down_Wu-2013
ZNF667	transcriptional_activation	NR2F2-RNA-array-KO-down_Wu-2013
ZNF711	transcriptional_activation	NR2F2-RNA-array-KO-down_Wu-2013
ZNF830	transcriptional_activation	NR2F2-RNA-array-KO-down_Wu-2013
ZNF25	transcriptional_activation	NR2F2-RNA-array-KO-down_Wu-2013
ZIK1	transcriptional_activation	NR2F2-RNA-array-KO-down_Wu-2013
ZMYM2	transcriptional_activation	NR2F2-RNA-array-KO-down_Wu-2013
ZRANB3	transcriptional_activation	NR2F2-RNA-array-KO-down_Wu-2013
ZSCAN21	transcriptional_activation	NR2F2-RNA-array-KO-down_Wu-2013
ZWINT	transcriptional_activation	NR2F2-RNA-array-KO-down_Wu-2013
NEUROD4	transcriptional_activation	ISL1-RNA-array-KO-down_Kwon-2009
NHLH2	transcriptional_activation	ISL1-RNA-array-KO-down_Kwon-2009
TBX20	transcriptional_activation	ISL1-RNA-array-KO-down_Kwon-2009
RHBDL3	transcriptional_activation	ISL1-RNA-array-KO-down_Kwon-2009
MYB	transcriptional_activation	ISL1-RNA-array-KO-down_Kwon-2009
SMYD1	transcriptional_activation	ISL1-RNA-array-KO-down_Kwon-2009
MYOCD	transcriptional_activation	ISL1-RNA-array-KO-down_Kwon-2009
PIWIL4	transcriptional_activation	ISL1-RNA-array-KO-down_Kwon-2009
CENPA	transcriptional_activation	ISL1-RNA-array-KO-down_Kwon-2009
SHH	transcriptional_activation	ISL1-RNA-array-KO-down_Kwon-2009
PAK3	transcriptional_activation	ISL1-RNA-array-KO-down_Kwon-2009
TIGD3	transcriptional_activation	ISL1-RNA-array-KO-down_Kwon-2009
DBX1	transcriptional_activation	ISL1-RNA-array-KO-down_Kwon-2009
MAML1	transcriptional_activation	ISL1-RNA-array-KO-down_Kwon-2009
ISL1	transcriptional_activation	ISL1-RNA-array-KO-down_Kwon-2009
IFI16	transcriptional_activation	ISL1-RNA-array-KO-down_Kwon-2009
TMOD2	transcriptional_activation	ISL1-RNA-array-KO-down_Kwon-2009
CHRNA3	transcriptional_activation	ISL1-RNA-array-KO-down_Kwon-2009
CBFA2T3	transcriptional_activation	ISL1-RNA-array-KO-down_Kwon-2009
CD83	transcriptional_activation	ISL1-RNA-array-KO-down_Kwon-2009
FBXO32	transcriptional_activation	ISL1-RNA-array-KO-down_Kwon-2009
HIST1H3F	transcriptional_activation	ISL1-RNA-array-KO-down_Kwon-2009
RANBP6	transcriptional_activation	ISL1-RNA-array-KO-down_Kwon-2009
USP42	transcriptional_activation	ISL1-RNA-array-KO-down_Kwon-2009
ZC3HAV1	transcriptional_activation	ISL1-RNA-array-KO-down_Kwon-2009
STK32A	transcriptional_activation	ISL1-RNA-array-KO-down_Kwon-2009
ARRDC4	transcriptional_activation	ISL1-RNA-array-KO-down_Kwon-2009
BTBD11	transcriptional_activation	ISL1-RNA-array-KO-down_Kwon-2009
GFI1	transcriptional_activation	ISL1-RNA-array-KO-down_Kwon-2009
TIGD5	transcriptional_activation	ISL1-RNA-array-KO-down_Kwon-2009
DHX29	transcriptional_activation	ISL1-RNA-array-KO-down_Kwon-2009
PMM2	transcriptional_activation	ISL1-RNA-array-KO-down_Kwon-2009
NEBL	transcriptional_activation	ISL1-RNA-array-KO-down_Kwon-2009
EMID1	transcriptional_activation	ISL1-RNA-array-KO-down_Kwon-2009
KALRN	transcriptional_activation	ISL1-RNA-array-KO-down_Kwon-2009
RABEPK	transcriptional_activation	ISL1-RNA-array-KO-down_Kwon-2009
CHGA	transcriptional_activation	ISL1-RNA-array-KO-down_Kwon-2009
MAGI1	transcriptional_activation	ISL1-RNA-array-KO-down_Kwon-2009
F2	transcriptional_activation	ISL1-RNA-array-KO-down_Kwon-2009
NETO2	transcriptional_activation	ISL1-RNA-array-KO-down_Kwon-2009
VGLL2	transcriptional_activation	ISL1-RNA-array-KO-down_Kwon-2009
PDE9A	transcriptional_activation	ISL1-RNA-array-KO-down_Kwon-2009
TTPAL	transcriptional_activation	ISL1-RNA-array-KO-down_Kwon-2009
AIF1	transcriptional_activation	ISL1-RNA-array-KO-down_Kwon-2009
LHX3	transcriptional_activation	ISL1-RNA-array-KO-down_Kwon-2009
TOX	transcriptional_activation	ISL1-RNA-array-KO-down_Kwon-2009
COX7C	transcriptional_activation	ISL1-RNA-array-KO-down_Kwon-2009
TOMM40L	transcriptional_activation	ISL1-RNA-array-KO-down_Kwon-2009
FUT9	transcriptional_activation	ISL1-RNA-array-KO-down_Kwon-2009
CLSPN	transcriptional_activation	ISL1-RNA-array-KO-down_Kwon-2009
LANCL2	transcriptional_activation	ISL1-RNA-array-KO-down_Kwon-2009
CARS2	transcriptional_activation	ISL1-RNA-array-KO-down_Kwon-2009
E2F2	transcriptional_activation	ISL1-RNA-array-KO-down_Kwon-2009
SYNPO2	transcriptional_activation	ISL1-RNA-array-KO-down_Kwon-2009
TNNT2	transcriptional_activation	ISL1-RNA-array-KO-down_Kwon-2009
CYB5B	transcriptional_activation	ISL1-RNA-array-KO-down_Kwon-2009
KIF13B	transcriptional_activation	ISL1-RNA-array-KO-down_Kwon-2009
MMGT1	transcriptional_activation	ISL1-RNA-array-KO-down_Kwon-2009
SNX11	transcriptional_activation	ISL1-RNA-array-KO-down_Kwon-2009
EEF1D	transcriptional_activation	ISL1-RNA-array-KO-down_Kwon-2009
TAF12	transcriptional_activation	ISL1-RNA-array-KO-down_Kwon-2009
DLST	transcriptional_activation	ISL1-RNA-array-KO-down_Kwon-2009
RPGRIP1	transcriptional_activation	ISL1-RNA-array-KO-down_Kwon-2009
DNAJC3	transcriptional_activation	ISL1-RNA-array-KO-down_Kwon-2009
ERCC6L	transcriptional_activation	ISL1-RNA-array-KO-down_Kwon-2009
ONECUT1	transcriptional_activation	ISL1-RNA-array-KO-down_Kwon-2009
POLE3	transcriptional_activation	ISL1-RNA-array-KO-down_Kwon-2009
SLC39A6	transcriptional_activation	ISL1-RNA-array-KO-down_Kwon-2009
CACNA2D2	transcriptional_activation	ISL1-RNA-array-KO-down_Kwon-2009
RPL3	transcriptional_activation	ISL1-RNA-array-KO-down_Kwon-2009
GTF3C6	transcriptional_activation	ISL1-RNA-array-KO-down_Kwon-2009
STARD4	transcriptional_activation	ISL1-RNA-array-KO-down_Kwon-2009
RAB3IL1	transcriptional_activation	ISL1-RNA-array-KO-down_Kwon-2009
SETD1B	transcriptional_activation	ISL1-RNA-array-KO-down_Kwon-2009
C4orf33	transcriptional_activation	ISL1-RNA-array-KO-down_Kwon-2009
TMED5	transcriptional_activation	ISL1-RNA-array-KO-down_Kwon-2009
SLCO5A1	transcriptional_activation	ISL1-RNA-array-KO-down_Kwon-2009
PHF2	transcriptional_activation	ISL1-RNA-array-KO-down_Kwon-2009
MRPL51	transcriptional_activation	ISL1-RNA-array-KO-down_Kwon-2009
MGAT5B	transcriptional_activation	ISL1-RNA-array-KO-down_Kwon-2009
CSRP2BP	transcriptional_activation	ISL1-RNA-array-KO-down_Kwon-2009
SLAIN1	transcriptional_activation	ISL1-RNA-array-KO-down_Kwon-2009
VIPR2	transcriptional_activation	ISL1-RNA-array-KO-down_Kwon-2009
ACACA	transcriptional_activation	ISL1-RNA-array-KO-down_Kwon-2009
CTSB	transcriptional_activation	ISL1-RNA-array-KO-down_Kwon-2009
EIF4E2	transcriptional_activation	ISL1-RNA-array-KO-down_Kwon-2009
ZXDC	transcriptional_activation	ISL1-RNA-array-KO-down_Kwon-2009
HIPK2	transcriptional_activation	ISL1-RNA-array-KO-down_Kwon-2009
HSF2	transcriptional_activation	ISL1-RNA-array-KO-down_Kwon-2009
C3AR1	transcriptional_activation	ISL1-RNA-array-KO-down_Kwon-2009
NASP	transcriptional_activation	ISL1-RNA-array-KO-down_Kwon-2009
MC5R	transcriptional_activation	ISL1-RNA-array-KO-down_Kwon-2009
NUP50	transcriptional_activation	ISL1-RNA-array-KO-down_Kwon-2009
HTR2C	transcriptional_activation	ISL1-RNA-array-KO-down_Kwon-2009
ACOT7	transcriptional_activation	ISL1-RNA-array-KO-down_Kwon-2009
ZNRF1	transcriptional_activation	ISL1-RNA-array-KO-down_Kwon-2009
CD37	transcriptional_activation	ISL1-RNA-array-KO-down_Kwon-2009
CCDC97	transcriptional_activation	ISL1-RNA-array-KO-down_Kwon-2009
NEK8	transcriptional_activation	ISL1-RNA-array-KO-down_Kwon-2009
MYBL2	transcriptional_activation	ISL1-RNA-array-KO-down_Kwon-2009
SCML4	transcriptional_activation	ISL1-RNA-array-KO-down_Kwon-2009
ZNF250	transcriptional_activation	ISL1-RNA-array-KO-down_Kwon-2009
SLC12A7	transcriptional_activation	ISL1-RNA-array-KO-down_Kwon-2009
BAZ1B	transcriptional_activation	ISL1-RNA-array-KO-down_Kwon-2009
RPUSD2	transcriptional_activation	ISL1-RNA-array-KO-down_Kwon-2009
GPR125	transcriptional_activation	ISL1-RNA-array-KO-down_Kwon-2009
SRPRB	transcriptional_activation	ISL1-RNA-array-KO-down_Kwon-2009
WDR66	transcriptional_activation	ISL1-RNA-array-KO-down_Kwon-2009
COX19	transcriptional_activation	ISL1-RNA-array-KO-down_Kwon-2009
CABIN1	transcriptional_activation	ISL1-RNA-array-KO-down_Kwon-2009
SNF8	transcriptional_activation	ISL1-RNA-array-KO-down_Kwon-2009
NUDT15	transcriptional_activation	ISL1-RNA-array-KO-down_Kwon-2009
SV2C	transcriptional_activation	ISL1-RNA-array-KO-down_Kwon-2009
GATAD2A	transcriptional_activation	ISL1-RNA-array-KO-down_Kwon-2009
FTCD	transcriptional_activation	ISL1-RNA-array-KO-down_Kwon-2009
SRPK1	transcriptional_activation	ISL1-RNA-array-KO-down_Kwon-2009
HCK	transcriptional_activation	ISL1-RNA-array-KO-down_Kwon-2009
TEX9	transcriptional_activation	ISL1-RNA-array-KO-down_Kwon-2009
FAM83E	transcriptional_activation	ISL1-RNA-array-KO-down_Kwon-2009
TMEM44	transcriptional_activation	ISL1-RNA-array-KO-down_Kwon-2009
KPNA3	transcriptional_activation	ISL1-RNA-array-KO-down_Kwon-2009
SLC35C2	transcriptional_activation	ISL1-RNA-array-KO-down_Kwon-2009
ACSS2	transcriptional_activation	ISL1-RNA-array-KO-down_Kwon-2009
MYH7B	transcriptional_activation	ISL1-RNA-array-KO-down_Kwon-2009
UBE4A	transcriptional_activation	ISL1-RNA-array-KO-down_Kwon-2009
SCN2A	transcriptional_activation	ISL1-RNA-array-KO-down_Kwon-2009
CYGB	transcriptional_activation	ISL1-RNA-array-KO-down_Kwon-2009
ZFAND2A	transcriptional_activation	ISL1-RNA-array-KO-down_Kwon-2009
C19orf12	transcriptional_activation	ISL1-RNA-array-KO-down_Kwon-2009
DYNLL2	transcriptional_activation	ISL1-RNA-array-KO-down_Kwon-2009
PIGT	transcriptional_activation	ISL1-RNA-array-KO-down_Kwon-2009
RAB23	transcriptional_activation	ISL1-RNA-array-KO-down_Kwon-2009
NOC3L	transcriptional_activation	ISL1-RNA-array-KO-down_Kwon-2009
POMC	transcriptional_activation	ISL1-RNA-array-KO-down_Kwon-2009
CPSF2	transcriptional_activation	ISL1-RNA-array-KO-down_Kwon-2009
TDRD12	transcriptional_activation	ISL1-RNA-array-KO-down_Kwon-2009
SLC25A25	transcriptional_activation	ISL1-RNA-array-KO-down_Kwon-2009
SLC25A5	transcriptional_activation	ISL1-RNA-array-KO-down_Kwon-2009
SH3BGRL2	transcriptional_activation	ISL1-RNA-array-KO-down_Kwon-2009
GJA5	transcriptional_activation	ISL1-RNA-array-KO-down_Kwon-2009
KRT76	transcriptional_activation	ISL1-RNA-array-KO-down_Kwon-2009
ACTL7B	transcriptional_activation	ISL1-RNA-array-KO-down_Kwon-2009
MARCO	transcriptional_activation	ISL1-RNA-array-KO-down_Kwon-2009
COQ10B	transcriptional_activation	ISL1-RNA-array-KO-down_Kwon-2009
CSPG4	transcriptional_activation	ISL1-RNA-array-KO-down_Kwon-2009
ELAVL1	transcriptional_activation	ISL1-RNA-array-KO-down_Kwon-2009
MBNL1	transcriptional_activation	ISL1-RNA-array-KO-down_Kwon-2009
PSMD11	transcriptional_activation	ISL1-RNA-array-KO-down_Kwon-2009
TRIB1	transcriptional_activation	ISL1-RNA-array-KO-down_Kwon-2009
PLXNA2	transcriptional_activation	ISL1-RNA-array-KO-down_Kwon-2009
SOD2	transcriptional_activation	ISL1-RNA-array-KO-down_Kwon-2009
FAM73A	transcriptional_activation	ISL1-RNA-array-KO-down_Kwon-2009
C3orf84	transcriptional_activation	ISL1-RNA-array-KO-down_Kwon-2009
ELF5	transcriptional_activation	ISL1-RNA-array-KO-down_Kwon-2009
HK3	transcriptional_activation	ISL1-RNA-array-KO-down_Kwon-2009
CD5	transcriptional_activation	ISL1-RNA-array-KO-down_Kwon-2009
APP	inhbition	ISL1-RNA-array-KO-up_Kwon-2009
SERHL	inhbition	ISL1-RNA-array-KO-up_Kwon-2009
ANKRD16	inhbition	ISL1-RNA-array-KO-up_Kwon-2009
SORBS1	inhbition	ISL1-RNA-array-KO-up_Kwon-2009
TNFRSF12A	inhbition	ISL1-RNA-array-KO-up_Kwon-2009
RIC8A	inhbition	ISL1-RNA-array-KO-up_Kwon-2009
PDE3A	inhbition	ISL1-RNA-array-KO-up_Kwon-2009
DEAF1	inhbition	ISL1-RNA-array-KO-up_Kwon-2009
NFKBIA	inhbition	ISL1-RNA-array-KO-up_Kwon-2009
SLA	inhbition	ISL1-RNA-array-KO-up_Kwon-2009
NFKBIZ	inhbition	ISL1-RNA-array-KO-up_Kwon-2009
IGF1R	inhbition	ISL1-RNA-array-KO-up_Kwon-2009
LPP	inhbition	ISL1-RNA-array-KO-up_Kwon-2009
TOB2	inhbition	ISL1-RNA-array-KO-up_Kwon-2009
PDK3	inhbition	ISL1-RNA-array-KO-up_Kwon-2009
SRPK2	inhbition	ISL1-RNA-array-KO-up_Kwon-2009
ZMYND8	inhbition	ISL1-RNA-array-KO-up_Kwon-2009
YPEL4	inhbition	ISL1-RNA-array-KO-up_Kwon-2009
TRPT1	inhbition	ISL1-RNA-array-KO-up_Kwon-2009
GPR137B	inhbition	ISL1-RNA-array-KO-up_Kwon-2009
SHC1	inhbition	ISL1-RNA-array-KO-up_Kwon-2009
PDGFB	inhbition	ISL1-RNA-array-KO-up_Kwon-2009
CRADD	inhbition	ISL1-RNA-array-KO-up_Kwon-2009
PLCXD3	inhbition	ISL1-RNA-array-KO-up_Kwon-2009
HJURP	inhbition	ISL1-RNA-array-KO-up_Kwon-2009
CTSZ	inhbition	ISL1-RNA-array-KO-up_Kwon-2009
PPFIBP1	inhbition	ISL1-RNA-array-KO-up_Kwon-2009
CXXC5	inhbition	ISL1-RNA-array-KO-up_Kwon-2009
ERBB2	inhbition	ISL1-RNA-array-KO-up_Kwon-2009
CDON	inhbition	ISL1-RNA-array-KO-up_Kwon-2009
MAPK6	inhbition	ISL1-RNA-array-KO-up_Kwon-2009
SMC2	inhbition	ISL1-RNA-array-KO-up_Kwon-2009
CP	inhbition	ISL1-RNA-array-KO-up_Kwon-2009
BCAR1	inhbition	ISL1-RNA-array-KO-up_Kwon-2009
STX4	inhbition	ISL1-RNA-array-KO-up_Kwon-2009
NRCAM	inhbition	ISL1-RNA-array-KO-up_Kwon-2009
C15orf65	inhbition	ISL1-RNA-array-KO-up_Kwon-2009
VGLL4	inhbition	ISL1-RNA-array-KO-up_Kwon-2009
ATL2	inhbition	ISL1-RNA-array-KO-up_Kwon-2009
GALNT12	inhbition	ISL1-RNA-array-KO-up_Kwon-2009
TRIP11	inhbition	ISL1-RNA-array-KO-up_Kwon-2009
SLC25A40	inhbition	ISL1-RNA-array-KO-up_Kwon-2009
TBL2	inhbition	ISL1-RNA-array-KO-up_Kwon-2009
ALDOA	inhbition	ISL1-RNA-array-KO-up_Kwon-2009
PTTG1IP	inhbition	ISL1-RNA-array-KO-up_Kwon-2009
SLC25A36	inhbition	ISL1-RNA-array-KO-up_Kwon-2009
UBN2	inhbition	ISL1-RNA-array-KO-up_Kwon-2009
GNAI1	inhbition	ISL1-RNA-array-KO-up_Kwon-2009
SPTBN1	inhbition	ISL1-RNA-array-KO-up_Kwon-2009
GPI	inhbition	ISL1-RNA-array-KO-up_Kwon-2009
TCN2	inhbition	ISL1-RNA-array-KO-up_Kwon-2009
ODF2	inhbition	ISL1-RNA-array-KO-up_Kwon-2009
ECH1	inhbition	ISL1-RNA-array-KO-up_Kwon-2009
ITM2C	inhbition	ISL1-RNA-array-KO-up_Kwon-2009
BTBD3	inhbition	ISL1-RNA-array-KO-up_Kwon-2009
GABBR1	inhbition	ISL1-RNA-array-KO-up_Kwon-2009
MSI2	inhbition	ISL1-RNA-array-KO-up_Kwon-2009
KMT2E	inhbition	ISL1-RNA-array-KO-up_Kwon-2009
CREB3L2	inhbition	ISL1-RNA-array-KO-up_Kwon-2009
NSUN6	inhbition	ISL1-RNA-array-KO-up_Kwon-2009
NPC1	inhbition	ISL1-RNA-array-KO-up_Kwon-2009
VAT1	inhbition	ISL1-RNA-array-KO-up_Kwon-2009
NEU1	inhbition	ISL1-RNA-array-KO-up_Kwon-2009
HSPA2	inhbition	ISL1-RNA-array-KO-up_Kwon-2009
FBXL6	inhbition	ISL1-RNA-array-KO-up_Kwon-2009
LANCL1	inhbition	ISL1-RNA-array-KO-up_Kwon-2009
SLC17A5	inhbition	ISL1-RNA-array-KO-up_Kwon-2009
SCPEP1	inhbition	ISL1-RNA-array-KO-up_Kwon-2009
C12orf57	inhbition	ISL1-RNA-array-KO-up_Kwon-2009
SPARC	inhbition	ISL1-RNA-array-KO-up_Kwon-2009
PPP1R13L	inhbition	ISL1-RNA-array-KO-up_Kwon-2009
ITGA9	inhbition	ISL1-RNA-array-KO-up_Kwon-2009
ITM2B	inhbition	ISL1-RNA-array-KO-up_Kwon-2009
CYP4F3	inhbition	ISL1-RNA-array-KO-up_Kwon-2009
USP40	inhbition	ISL1-RNA-array-KO-up_Kwon-2009
COL26A1	inhbition	ISL1-RNA-array-KO-up_Kwon-2009
MTSS1	inhbition	ISL1-RNA-array-KO-up_Kwon-2009
FLNB	inhbition	ISL1-RNA-array-KO-up_Kwon-2009
CTSL	inhbition	ISL1-RNA-array-KO-up_Kwon-2009
RRBP1	inhbition	ISL1-RNA-array-KO-up_Kwon-2009
ROCK1	inhbition	ISL1-RNA-array-KO-up_Kwon-2009
PHF7	inhbition	ISL1-RNA-array-KO-up_Kwon-2009
MYCT1	inhbition	ISL1-RNA-array-KO-up_Kwon-2009
NFIL3	inhbition	ISL1-RNA-array-KO-up_Kwon-2009
LMAN1	inhbition	ISL1-RNA-array-KO-up_Kwon-2009
ZDHHC20	inhbition	ISL1-RNA-array-KO-up_Kwon-2009
CTSA	inhbition	ISL1-RNA-array-KO-up_Kwon-2009
HEXA	inhbition	ISL1-RNA-array-KO-up_Kwon-2009
ANXA6	inhbition	ISL1-RNA-array-KO-up_Kwon-2009
SMARCA2	inhbition	ISL1-RNA-array-KO-up_Kwon-2009
STXBP3	inhbition	ISL1-RNA-array-KO-up_Kwon-2009
GALR1	inhbition	ISL1-RNA-array-KO-up_Kwon-2009
ZNF239	inhbition	ISL1-RNA-array-KO-up_Kwon-2009
LDB2	inhbition	ISL1-RNA-array-KO-up_Kwon-2009
PECR	inhbition	ISL1-RNA-array-KO-up_Kwon-2009
TLE3	inhbition	ISL1-RNA-array-KO-up_Kwon-2009
HACL1	inhbition	ISL1-RNA-array-KO-up_Kwon-2009
PPFIA4	inhbition	ISL1-RNA-array-KO-up_Kwon-2009
JMY	inhbition	ISL1-RNA-array-KO-up_Kwon-2009
ABCC1	inhbition	ISL1-RNA-array-KO-up_Kwon-2009
HS1BP3	inhbition	ISL1-RNA-array-KO-up_Kwon-2009
CLMN	inhbition	ISL1-RNA-array-KO-up_Kwon-2009
CNN2	inhbition	ISL1-RNA-array-KO-up_Kwon-2009
BEND5	inhbition	ISL1-RNA-array-KO-up_Kwon-2009
HECA	inhbition	ISL1-RNA-array-KO-up_Kwon-2009
SDC3	inhbition	ISL1-RNA-array-KO-up_Kwon-2009
TPM2	inhbition	ISL1-RNA-array-KO-up_Kwon-2009
ATHL1	inhbition	ISL1-RNA-array-KO-up_Kwon-2009
SGMS1	inhbition	ISL1-RNA-array-KO-up_Kwon-2009
WDR34	inhbition	ISL1-RNA-array-KO-up_Kwon-2009
KLF15	inhbition	ISL1-RNA-array-KO-up_Kwon-2009
PRDM10	inhbition	ISL1-RNA-array-KO-up_Kwon-2009
TNS1	inhbition	ISL1-RNA-array-KO-up_Kwon-2009
ZNF729	inhbition	ISL1-RNA-array-KO-up_Kwon-2009
PHKA2	inhbition	ISL1-RNA-array-KO-up_Kwon-2009
FBXL21	inhbition	ISL1-RNA-array-KO-up_Kwon-2009
GALK1	inhbition	ISL1-RNA-array-KO-up_Kwon-2009
UPP1	inhbition	ISL1-RNA-array-KO-up_Kwon-2009
MAN1C1	inhbition	ISL1-RNA-array-KO-up_Kwon-2009
SEMA6A	inhbition	ISL1-RNA-array-KO-up_Kwon-2009
RSBN1	inhbition	ISL1-RNA-array-KO-up_Kwon-2009
WWTR1	inhbition	ISL1-RNA-array-KO-up_Kwon-2009
GNG12	inhbition	ISL1-RNA-array-KO-up_Kwon-2009
JARID2	inhbition	ISL1-RNA-array-KO-up_Kwon-2009
SESN2	inhbition	ISL1-RNA-array-KO-up_Kwon-2009
LEF1	inhbition	ISL1-RNA-array-KO-up_Kwon-2009
NFATC4	inhbition	ISL1-RNA-array-KO-up_Kwon-2009
COPZ2	inhbition	ISL1-RNA-array-KO-up_Kwon-2009
MYO1B	inhbition	ISL1-RNA-array-KO-up_Kwon-2009
HERPUD1	inhbition	ISL1-RNA-array-KO-up_Kwon-2009
KLHL6	inhbition	ISL1-RNA-array-KO-up_Kwon-2009
TNFRSF19	inhbition	ISL1-RNA-array-KO-up_Kwon-2009
FGF1	inhbition	ISL1-RNA-array-KO-up_Kwon-2009
SYNE2	inhbition	ISL1-RNA-array-KO-up_Kwon-2009
NXPH4	inhbition	ISL1-RNA-array-KO-up_Kwon-2009
ASPH	inhbition	ISL1-RNA-array-KO-up_Kwon-2009
SBF2	inhbition	ISL1-RNA-array-KO-up_Kwon-2009
MBNL2	inhbition	ISL1-RNA-array-KO-up_Kwon-2009
PISD	inhbition	ISL1-RNA-array-KO-up_Kwon-2009
HUNK	inhbition	ISL1-RNA-array-KO-up_Kwon-2009
ZNRF3	inhbition	ISL1-RNA-array-KO-up_Kwon-2009
NEK1	inhbition	ISL1-RNA-array-KO-up_Kwon-2009
ESAM	inhbition	ISL1-RNA-array-KO-up_Kwon-2009
PCGF1	inhbition	ISL1-RNA-array-KO-up_Kwon-2009
NID1	inhbition	ISL1-RNA-array-KO-up_Kwon-2009
PTPLA	inhbition	ISL1-RNA-array-KO-up_Kwon-2009
COLEC12	inhbition	ISL1-RNA-array-KO-up_Kwon-2009
YPEL2	inhbition	ISL1-RNA-array-KO-up_Kwon-2009
IFT122	inhbition	ISL1-RNA-array-KO-up_Kwon-2009
FAM114A1	inhbition	ISL1-RNA-array-KO-up_Kwon-2009
OFD1	inhbition	ISL1-RNA-array-KO-up_Kwon-2009
CLN6	inhbition	ISL1-RNA-array-KO-up_Kwon-2009
AKAP7	inhbition	ISL1-RNA-array-KO-up_Kwon-2009
ATR	inhbition	ISL1-RNA-array-KO-up_Kwon-2009
SCAMP1	inhbition	ISL1-RNA-array-KO-up_Kwon-2009
RPL22	inhbition	ISL1-RNA-array-KO-up_Kwon-2009
AK3	inhbition	ISL1-RNA-array-KO-up_Kwon-2009
JAG2	inhbition	ISL1-RNA-array-KO-up_Kwon-2009
WLS	inhbition	ISL1-RNA-array-KO-up_Kwon-2009
S100A6	inhbition	ISL1-RNA-array-KO-up_Kwon-2009
MAP1LC3A	inhbition	ISL1-RNA-array-KO-up_Kwon-2009
SPINT1	inhbition	ISL1-RNA-array-KO-up_Kwon-2009
SLC1A3	inhbition	ISL1-RNA-array-KO-up_Kwon-2009
LRCH1	inhbition	ISL1-RNA-array-KO-up_Kwon-2009
RNF217	inhbition	ISL1-RNA-array-KO-up_Kwon-2009
LONRF1	inhbition	ISL1-RNA-array-KO-up_Kwon-2009
PCMTD2	inhbition	ISL1-RNA-array-KO-up_Kwon-2009
SIL1	inhbition	ISL1-RNA-array-KO-up_Kwon-2009
ITPR1	inhbition	ISL1-RNA-array-KO-up_Kwon-2009
PLEKHF1	inhbition	ISL1-RNA-array-KO-up_Kwon-2009
TMEM14A	inhbition	ISL1-RNA-array-KO-up_Kwon-2009
MOGAT2	inhbition	ISL1-RNA-array-KO-up_Kwon-2009
TMEM204	inhbition	ISL1-RNA-array-KO-up_Kwon-2009
IMMP2L	inhbition	ISL1-RNA-array-KO-up_Kwon-2009
NID2	inhbition	ISL1-RNA-array-KO-up_Kwon-2009
NMNAT2	inhbition	ISL1-RNA-array-KO-up_Kwon-2009
CASK	inhbition	ISL1-RNA-array-KO-up_Kwon-2009
UBE2B	inhbition	ISL1-RNA-array-KO-up_Kwon-2009
GPT2	inhbition	ISL1-RNA-array-KO-up_Kwon-2009
GAS7	inhbition	ISL1-RNA-array-KO-up_Kwon-2009
MICAL1	inhbition	ISL1-RNA-array-KO-up_Kwon-2009
IGDCC4	inhbition	ISL1-RNA-array-KO-up_Kwon-2009
CLU	inhbition	ISL1-RNA-array-KO-up_Kwon-2009
AXIN2	inhbition	ISL1-RNA-array-KO-up_Kwon-2009
DTNA	inhbition	ISL1-RNA-array-KO-up_Kwon-2009
SPTLC3	inhbition	ISL1-RNA-array-KO-up_Kwon-2009
SOWAHB	inhbition	ISL1-RNA-array-KO-up_Kwon-2009
IL17RE	inhbition	ISL1-RNA-array-KO-up_Kwon-2009
OSBPL9	inhbition	ISL1-RNA-array-KO-up_Kwon-2009
TPI1	inhbition	ISL1-RNA-array-KO-up_Kwon-2009
NHLRC3	inhbition	ISL1-RNA-array-KO-up_Kwon-2009
ANXA5	inhbition	ISL1-RNA-array-KO-up_Kwon-2009
TSPAN18	inhbition	ISL1-RNA-array-KO-up_Kwon-2009
KLHL15	inhbition	ISL1-RNA-array-KO-up_Kwon-2009
SLC44A2	inhbition	ISL1-RNA-array-KO-up_Kwon-2009
TRAPPC6A	inhbition	ISL1-RNA-array-KO-up_Kwon-2009
RBL2	inhbition	ISL1-RNA-array-KO-up_Kwon-2009
OGT	inhbition	ISL1-RNA-array-KO-up_Kwon-2009
PLA2G15	inhbition	ISL1-RNA-array-KO-up_Kwon-2009
SYNJ2	inhbition	ISL1-RNA-array-KO-up_Kwon-2009
TCFL5	inhbition	ISL1-RNA-array-KO-up_Kwon-2009
SORD	inhbition	ISL1-RNA-array-KO-up_Kwon-2009
GALNT3	inhbition	ISL1-RNA-array-KO-up_Kwon-2009
RDM1	inhbition	ISL1-RNA-array-KO-up_Kwon-2009
FAM117B	inhbition	ISL1-RNA-array-KO-up_Kwon-2009
TFAP2A	inhbition	ISL1-RNA-array-KO-up_Kwon-2009
PINK1	inhbition	ISL1-RNA-array-KO-up_Kwon-2009
SOAT1	inhbition	ISL1-RNA-array-KO-up_Kwon-2009
FRS2	inhbition	ISL1-RNA-array-KO-up_Kwon-2009
SPRED3	inhbition	ISL1-RNA-array-KO-up_Kwon-2009
PRKCD	inhbition	ISL1-RNA-array-KO-up_Kwon-2009
CUBN	inhbition	ISL1-RNA-array-KO-up_Kwon-2009
VGLL3	inhbition	ISL1-RNA-array-KO-up_Kwon-2009
TFAP2B	inhbition	ISL1-RNA-array-KO-up_Kwon-2009
CD93	inhbition	ISL1-RNA-array-KO-up_Kwon-2009
B3GNT2	inhbition	ISL1-RNA-array-KO-up_Kwon-2009
ERBB2IP	inhbition	ISL1-RNA-array-KO-up_Kwon-2009
SAT1	inhbition	ISL1-RNA-array-KO-up_Kwon-2009
RAB39A	inhbition	ISL1-RNA-array-KO-up_Kwon-2009
SOCS2	inhbition	ISL1-RNA-array-KO-up_Kwon-2009
DYNLT3	inhbition	ISL1-RNA-array-KO-up_Kwon-2009
ZNF473	inhbition	ISL1-RNA-array-KO-up_Kwon-2009
LUC7L2	inhbition	ISL1-RNA-array-KO-up_Kwon-2009
LBP	inhbition	ISL1-RNA-array-KO-up_Kwon-2009
DCLK1	inhbition	ISL1-RNA-array-KO-up_Kwon-2009
GNG2	inhbition	ISL1-RNA-array-KO-up_Kwon-2009
FAM104A	inhbition	ISL1-RNA-array-KO-up_Kwon-2009
HECW2	inhbition	ISL1-RNA-array-KO-up_Kwon-2009
RLF	inhbition	ISL1-RNA-array-KO-up_Kwon-2009
[truncated: 15,140 more rows]

## Sheet: Sheet1
Gene Defined	Method	Experiment	TFID
SEPT11	ChiP-Seq	GATA4_ChIP_Sperling-2011	GATA4
ABCA12	ChiP-Seq	GATA4_ChIP_Sperling-2011	GATA4
ABCF3	ChiP-Seq	GATA4_ChIP_Sperling-2011	GATA4
ACADL	ChiP-Seq	GATA4_ChIP_Sperling-2011	GATA4
ACTA2	ChiP-Seq	GATA4_ChIP_Sperling-2011	GATA4
ACTC1	ChiP-Seq	GATA4_ChIP_Sperling-2011	GATA4
ADCY6	ChiP-Seq	GATA4_ChIP_Sperling-2011	GATA4
ADD3	ChiP-Seq	GATA4_ChIP_Sperling-2011	GATA4
ADM	ChiP-Seq	GATA4_ChIP_Sperling-2011	GATA4
ADPGK	ChiP-Seq	GATA4_ChIP_Sperling-2011	GATA4
ADPRHL1	ChiP-Seq	GATA4_ChIP_Sperling-2011	GATA4
ADRA1B	ChiP-Seq	GATA4_ChIP_Sperling-2011	GATA4
AEBP2	ChiP-Seq	GATA4_ChIP_Sperling-2011	GATA4
AFF1	ChiP-Seq	GATA4_ChIP_Sperling-2011	GATA4
AFF2	ChiP-Seq	GATA4_ChIP_Sperling-2011	GATA4
AJUBA	ChiP-Seq	GATA4_ChIP_Sperling-2011	GATA4
AKAP6	ChiP-Seq	GATA4_ChIP_Sperling-2011	GATA4
AKR1B1	ChiP-Seq	GATA4_ChIP_Sperling-2011	GATA4
ALS2	ChiP-Seq	GATA4_ChIP_Sperling-2011	GATA4
AMPD3	ChiP-Seq	GATA4_ChIP_Sperling-2011	GATA4
ANK3	ChiP-Seq	GATA4_ChIP_Sperling-2011	GATA4
ANKRD1	ChiP-Seq	GATA4_ChIP_Sperling-2011	GATA4
ANKRD17	ChiP-Seq	GATA4_ChIP_Sperling-2011	GATA4
AOX1	ChiP-Seq	GATA4_ChIP_Sperling-2011	GATA4
AP1S2	ChiP-Seq	GATA4_ChIP_Sperling-2011	GATA4
APP	ChiP-Seq	GATA4_ChIP_Sperling-2011	GATA4
AQP8	ChiP-Seq	GATA4_ChIP_Sperling-2011	GATA4
ARAP2	ChiP-Seq	GATA4_ChIP_Sperling-2011	GATA4
ARHGAP21	ChiP-Seq	GATA4_ChIP_Sperling-2011	GATA4
ARL6IP5	ChiP-Seq	GATA4_ChIP_Sperling-2011	GATA4
ART4	ChiP-Seq	GATA4_ChIP_Sperling-2011	GATA4
ASH2L	ChiP-Seq	GATA4_ChIP_Sperling-2011	GATA4
ASXL1	ChiP-Seq	GATA4_ChIP_Sperling-2011	GATA4
ATF6	ChiP-Seq	GATA4_ChIP_Sperling-2011	GATA4
ATP10D	ChiP-Seq	GATA4_ChIP_Sperling-2011	GATA4
ATP1A1	ChiP-Seq	GATA4_ChIP_Sperling-2011	GATA4
ATP1B1	ChiP-Seq	GATA4_ChIP_Sperling-2011	GATA4
ATP2A2	ChiP-Seq	GATA4_ChIP_Sperling-2011	GATA4
ATP6AP2	ChiP-Seq	GATA4_ChIP_Sperling-2011	GATA4
BAALC	ChiP-Seq	GATA4_ChIP_Sperling-2011	GATA4
BCL2	ChiP-Seq	GATA4_ChIP_Sperling-2011	GATA4
BHLHE41	ChiP-Seq	GATA4_ChIP_Sperling-2011	GATA4
BMPR1A	ChiP-Seq	GATA4_ChIP_Sperling-2011	GATA4
BRAF	ChiP-Seq	GATA4_ChIP_Sperling-2011	GATA4
C1GALT1C1	ChiP-Seq	GATA4_ChIP_Sperling-2011	GATA4
CALD1	ChiP-Seq	GATA4_ChIP_Sperling-2011	GATA4
CAT	ChiP-Seq	GATA4_ChIP_Sperling-2011	GATA4
CCNG2	ChiP-Seq	GATA4_ChIP_Sperling-2011	GATA4
CD247	ChiP-Seq	GATA4_ChIP_Sperling-2011	GATA4
CD28	ChiP-Seq	GATA4_ChIP_Sperling-2011	GATA4
CD47	ChiP-Seq	GATA4_ChIP_Sperling-2011	GATA4
CDH20	ChiP-Seq	GATA4_ChIP_Sperling-2011	GATA4
CDK17	ChiP-Seq	GATA4_ChIP_Sperling-2011	GATA4
CELF3	ChiP-Seq	GATA4_ChIP_Sperling-2011	GATA4
CENPF	ChiP-Seq	GATA4_ChIP_Sperling-2011	GATA4
CEP85L	ChiP-Seq	GATA4_ChIP_Sperling-2011	GATA4
CLEC2D	ChiP-Seq	GATA4_ChIP_Sperling-2011	GATA4
CLIP1	ChiP-Seq	GATA4_ChIP_Sperling-2011	GATA4
COL4A1	ChiP-Seq	GATA4_ChIP_Sperling-2011	GATA4
COL4A5	ChiP-Seq	GATA4_ChIP_Sperling-2011	GATA4
COL4A6	ChiP-Seq	GATA4_ChIP_Sperling-2011	GATA4
COX17	ChiP-Seq	GATA4_ChIP_Sperling-2011	GATA4
CPE	ChiP-Seq	GATA4_ChIP_Sperling-2011	GATA4
CPEB2	ChiP-Seq	GATA4_ChIP_Sperling-2011	GATA4
CPED1	ChiP-Seq	GATA4_ChIP_Sperling-2011	GATA4
CPNE2	ChiP-Seq	GATA4_ChIP_Sperling-2011	GATA4
CRADD	ChiP-Seq	GATA4_ChIP_Sperling-2011	GATA4
CREB3L2	ChiP-Seq	GATA4_ChIP_Sperling-2011	GATA4
CREG1	ChiP-Seq	GATA4_ChIP_Sperling-2011	GATA4
CRIP2	ChiP-Seq	GATA4_ChIP_Sperling-2011	GATA4
CRYAB	ChiP-Seq	GATA4_ChIP_Sperling-2011	GATA4
CS	ChiP-Seq	GATA4_ChIP_Sperling-2011	GATA4
CSF1	ChiP-Seq	GATA4_ChIP_Sperling-2011	GATA4
CSRP2	ChiP-Seq	GATA4_ChIP_Sperling-2011	GATA4
CSRP3	ChiP-Seq	GATA4_ChIP_Sperling-2011	GATA4
CST3	ChiP-Seq	GATA4_ChIP_Sperling-2011	GATA4
CTGF	ChiP-Seq	GATA4_ChIP_Sperling-2011	GATA4
CTRL	ChiP-Seq	GATA4_ChIP_Sperling-2011	GATA4
CXCL10	ChiP-Seq	GATA4_ChIP_Sperling-2011	GATA4
CYP2U1	ChiP-Seq	GATA4_ChIP_Sperling-2011	GATA4
DAAM1	ChiP-Seq	GATA4_ChIP_Sperling-2011	GATA4
DAD1	ChiP-Seq	GATA4_ChIP_Sperling-2011	GATA4
DBT	ChiP-Seq	GATA4_ChIP_Sperling-2011	GATA4
DDR2	ChiP-Seq	GATA4_ChIP_Sperling-2011	GATA4
DLC1	ChiP-Seq	GATA4_ChIP_Sperling-2011	GATA4
DOK4	ChiP-Seq	GATA4_ChIP_Sperling-2011	GATA4
EDAR	ChiP-Seq	GATA4_ChIP_Sperling-2011	GATA4
EDN1	ChiP-Seq	GATA4_ChIP_Sperling-2011	GATA4
EDNRA	ChiP-Seq	GATA4_ChIP_Sperling-2011	GATA4
EFHD2	ChiP-Seq	GATA4_ChIP_Sperling-2011	GATA4
EIF4EBP1	ChiP-Seq	GATA4_ChIP_Sperling-2011	GATA4
EMP1	ChiP-Seq	GATA4_ChIP_Sperling-2011	GATA4
ERBB4	ChiP-Seq	GATA4_ChIP_Sperling-2011	GATA4
FAM129A	ChiP-Seq	GATA4_ChIP_Sperling-2011	GATA4
FAM220A	ChiP-Seq	GATA4_ChIP_Sperling-2011	GATA4
FBLN2	ChiP-Seq	GATA4_ChIP_Sperling-2011	GATA4
FBXL19	ChiP-Seq	GATA4_ChIP_Sperling-2011	GATA4
FGF16	ChiP-Seq	GATA4_ChIP_Sperling-2011	GATA4
FIG4	ChiP-Seq	GATA4_ChIP_Sperling-2011	GATA4
FKBP4	ChiP-Seq	GATA4_ChIP_Sperling-2011	GATA4
FLII	ChiP-Seq	GATA4_ChIP_Sperling-2011	GATA4
FNDC3B	ChiP-Seq	GATA4_ChIP_Sperling-2011	GATA4
FOSL2	ChiP-Seq	GATA4_ChIP_Sperling-2011	GATA4
FOXP1	ChiP-Seq	GATA4_ChIP_Sperling-2011	GATA4
FREM2	ChiP-Seq	GATA4_ChIP_Sperling-2011	GATA4
FUCA2	ChiP-Seq	GATA4_ChIP_Sperling-2011	GATA4
GATA4	ChiP-Seq	GATA4_ChIP_Sperling-2011	GATA4
GBE1	ChiP-Seq	GATA4_ChIP_Sperling-2011	GATA4
GDPD5	ChiP-Seq	GATA4_ChIP_Sperling-2011	GATA4
GNAI3	ChiP-Seq	GATA4_ChIP_Sperling-2011	GATA4
GNPTAB	ChiP-Seq	GATA4_ChIP_Sperling-2011	GATA4
GPR37L1	ChiP-Seq	GATA4_ChIP_Sperling-2011	GATA4
HAND2	ChiP-Seq	GATA4_ChIP_Sperling-2011	GATA4
HDGFRP3	ChiP-Seq	GATA4_ChIP_Sperling-2011	GATA4
HIP1	ChiP-Seq	GATA4_ChIP_Sperling-2011	GATA4
HIPK2	ChiP-Seq	GATA4_ChIP_Sperling-2011	GATA4
HK2	ChiP-Seq	GATA4_ChIP_Sperling-2011	GATA4
HMBS	ChiP-Seq	GATA4_ChIP_Sperling-2011	GATA4
HSPB1	ChiP-Seq	GATA4_ChIP_Sperling-2011	GATA4
HSPB2	ChiP-Seq	GATA4_ChIP_Sperling-2011	GATA4
ICAM4	ChiP-Seq	GATA4_ChIP_Sperling-2011	GATA4
ICAM5	ChiP-Seq	GATA4_ChIP_Sperling-2011	GATA4
IDH1	ChiP-Seq	GATA4_ChIP_Sperling-2011	GATA4
IFNAR2	ChiP-Seq	GATA4_ChIP_Sperling-2011	GATA4
IFNGR2	ChiP-Seq	GATA4_ChIP_Sperling-2011	GATA4
IFT81	ChiP-Seq	GATA4_ChIP_Sperling-2011	GATA4
IGF1	ChiP-Seq	GATA4_ChIP_Sperling-2011	GATA4
IGFBP5	ChiP-Seq	GATA4_ChIP_Sperling-2011	GATA4
IL6	ChiP-Seq	GATA4_ChIP_Sperling-2011	GATA4
IL6ST	ChiP-Seq	GATA4_ChIP_Sperling-2011	GATA4
IMMT	ChiP-Seq	GATA4_ChIP_Sperling-2011	GATA4
INHA	ChiP-Seq	GATA4_ChIP_Sperling-2011	GATA4
INPP4A	ChiP-Seq	GATA4_ChIP_Sperling-2011	GATA4
IRF8	ChiP-Seq	GATA4_ChIP_Sperling-2011	GATA4
IRS1	ChiP-Seq	GATA4_ChIP_Sperling-2011	GATA4
IRX5	ChiP-Seq	GATA4_ChIP_Sperling-2011	GATA4
ISYNA1	ChiP-Seq	GATA4_ChIP_Sperling-2011	GATA4
IVNS1ABP	ChiP-Seq	GATA4_ChIP_Sperling-2011	GATA4
JAG1	ChiP-Seq	GATA4_ChIP_Sperling-2011	GATA4
JAM2	ChiP-Seq	GATA4_ChIP_Sperling-2011	GATA4
JUP	ChiP-Seq	GATA4_ChIP_Sperling-2011	GATA4
KAT2B	ChiP-Seq	GATA4_ChIP_Sperling-2011	GATA4
KAT6B	ChiP-Seq	GATA4_ChIP_Sperling-2011	GATA4
KCNK3	ChiP-Seq	GATA4_ChIP_Sperling-2011	GATA4
KCTD7	ChiP-Seq	GATA4_ChIP_Sperling-2011	GATA4
KLF5	ChiP-Seq	GATA4_ChIP_Sperling-2011	GATA4
KRBA1	ChiP-Seq	GATA4_ChIP_Sperling-2011	GATA4
KXD1	ChiP-Seq	GATA4_ChIP_Sperling-2011	GATA4
LAMC1	ChiP-Seq	GATA4_ChIP_Sperling-2011	GATA4
LATS2	ChiP-Seq	GATA4_ChIP_Sperling-2011	GATA4
LDB3	ChiP-Seq	GATA4_ChIP_Sperling-2011	GATA4
LHFP	ChiP-Seq	GATA4_ChIP_Sperling-2011	GATA4
LIMS1	ChiP-Seq	GATA4_ChIP_Sperling-2011	GATA4
LMO4	ChiP-Seq	GATA4_ChIP_Sperling-2011	GATA4
LMO7	ChiP-Seq	GATA4_ChIP_Sperling-2011	GATA4
LMOD2	ChiP-Seq	GATA4_ChIP_Sperling-2011	GATA4
LNX1	ChiP-Seq	GATA4_ChIP_Sperling-2011	GATA4
LPIN2	ChiP-Seq	GATA4_ChIP_Sperling-2011	GATA4
LPL	ChiP-Seq	GATA4_ChIP_Sperling-2011	GATA4
LRPAP1	ChiP-Seq	GATA4_ChIP_Sperling-2011	GATA4
LRRC4B	ChiP-Seq	GATA4_ChIP_Sperling-2011	GATA4
LRRFIP1	ChiP-Seq	GATA4_ChIP_Sperling-2011	GATA4
LSP1	ChiP-Seq	GATA4_ChIP_Sperling-2011	GATA4
LTBR	ChiP-Seq	GATA4_ChIP_Sperling-2011	GATA4
LUC7L2	ChiP-Seq	GATA4_ChIP_Sperling-2011	GATA4
MAGI1	ChiP-Seq	GATA4_ChIP_Sperling-2011	GATA4
MAN1A2	ChiP-Seq	GATA4_ChIP_Sperling-2011	GATA4
MBNL2	ChiP-Seq	GATA4_ChIP_Sperling-2011	GATA4
MEF2C	ChiP-Seq	GATA4_ChIP_Sperling-2011	GATA4
MEF2D	ChiP-Seq	GATA4_ChIP_Sperling-2011	GATA4
MEIS1	ChiP-Seq	GATA4_ChIP_Sperling-2011	GATA4
MICAL2	ChiP-Seq	GATA4_ChIP_Sperling-2011	GATA4
MID1	ChiP-Seq	GATA4_ChIP_Sperling-2011	GATA4
MITF	ChiP-Seq	GATA4_ChIP_Sperling-2011	GATA4
MMD	ChiP-Seq	GATA4_ChIP_Sperling-2011	GATA4
MPZ	ChiP-Seq	GATA4_ChIP_Sperling-2011	GATA4
MRPL1	ChiP-Seq	GATA4_ChIP_Sperling-2011	GATA4
MSN	ChiP-Seq	GATA4_ChIP_Sperling-2011	GATA4
MST1	ChiP-Seq	GATA4_ChIP_Sperling-2011	GATA4
MTAP	ChiP-Seq	GATA4_ChIP_Sperling-2011	GATA4
MTUS1	ChiP-Seq	GATA4_ChIP_Sperling-2011	GATA4
MYBPC3	ChiP-Seq	GATA4_ChIP_Sperling-2011	GATA4
MYBPHL	ChiP-Seq	GATA4_ChIP_Sperling-2011	GATA4
MYL1	ChiP-Seq	GATA4_ChIP_Sperling-2011	GATA4
MYOCD	ChiP-Seq	GATA4_ChIP_Sperling-2011	GATA4
MYOZ2	ChiP-Seq	GATA4_ChIP_Sperling-2011	GATA4
NFIB	ChiP-Seq	GATA4_ChIP_Sperling-2011	GATA4
NFKBIZ	ChiP-Seq	GATA4_ChIP_Sperling-2011	GATA4
NKX2-5	ChiP-Seq	GATA4_ChIP_Sperling-2011	GATA4
NLGN3	ChiP-Seq	GATA4_ChIP_Sperling-2011	GATA4
NME7	ChiP-Seq	GATA4_ChIP_Sperling-2011	GATA4
NOTCH2	ChiP-Seq	GATA4_ChIP_Sperling-2011	GATA4
NRP1	ChiP-Seq	GATA4_ChIP_Sperling-2011	GATA4
NRP2	ChiP-Seq	GATA4_ChIP_Sperling-2011	GATA4
NSMAF	ChiP-Seq	GATA4_ChIP_Sperling-2011	GATA4
NT5C3A	ChiP-Seq	GATA4_ChIP_Sperling-2011	GATA4
NUAK1	ChiP-Seq	GATA4_ChIP_Sperling-2011	GATA4
NUAK2	ChiP-Seq	GATA4_ChIP_Sperling-2011	GATA4
PAM	ChiP-Seq	GATA4_ChIP_Sperling-2011	GATA4
PANK1	ChiP-Seq	GATA4_ChIP_Sperling-2011	GATA4
PAQR8	ChiP-Seq	GATA4_ChIP_Sperling-2011	GATA4
PAQR9	ChiP-Seq	GATA4_ChIP_Sperling-2011	GATA4
PBX1	ChiP-Seq	GATA4_ChIP_Sperling-2011	GATA4
PCDH7	ChiP-Seq	GATA4_ChIP_Sperling-2011	GATA4
PDE1C	ChiP-Seq	GATA4_ChIP_Sperling-2011	GATA4
PDE4B	ChiP-Seq	GATA4_ChIP_Sperling-2011	GATA4
PDLIM4	ChiP-Seq	GATA4_ChIP_Sperling-2011	GATA4
PHF6	ChiP-Seq	GATA4_ChIP_Sperling-2011	GATA4
PICALM	ChiP-Seq	GATA4_ChIP_Sperling-2011	GATA4
PIK3R1	ChiP-Seq	GATA4_ChIP_Sperling-2011	GATA4
PIKFYVE	ChiP-Seq	GATA4_ChIP_Sperling-2011	GATA4
PKIA	ChiP-Seq	GATA4_ChIP_Sperling-2011	GATA4
PKIG	ChiP-Seq	GATA4_ChIP_Sperling-2011	GATA4
PKP2	ChiP-Seq	GATA4_ChIP_Sperling-2011	GATA4
PKP4	ChiP-Seq	GATA4_ChIP_Sperling-2011	GATA4
PLAGL1	ChiP-Seq	GATA4_ChIP_Sperling-2011	GATA4
PLEKHA6	ChiP-Seq	GATA4_ChIP_Sperling-2011	GATA4
PLN	ChiP-Seq	GATA4_ChIP_Sperling-2011	GATA4
PLSCR2	ChiP-Seq	GATA4_ChIP_Sperling-2011	GATA4
PNP	ChiP-Seq	GATA4_ChIP_Sperling-2011	GATA4
POLE	ChiP-Seq	GATA4_ChIP_Sperling-2011	GATA4
POLQ	ChiP-Seq	GATA4_ChIP_Sperling-2011	GATA4
POPDC2	ChiP-Seq	GATA4_ChIP_Sperling-2011	GATA4
PPARGC1A	ChiP-Seq	GATA4_ChIP_Sperling-2011	GATA4
PPFIBP1	ChiP-Seq	GATA4_ChIP_Sperling-2011	GATA4
PPM1K	ChiP-Seq	GATA4_ChIP_Sperling-2011	GATA4
PPM1L	ChiP-Seq	GATA4_ChIP_Sperling-2011	GATA4
PPP1R14C	ChiP-Seq	GATA4_ChIP_Sperling-2011	GATA4
PPP1R3A	ChiP-Seq	GATA4_ChIP_Sperling-2011	GATA4
PRDX6	ChiP-Seq	GATA4_ChIP_Sperling-2011	GATA4
PRKAB2	ChiP-Seq	GATA4_ChIP_Sperling-2011	GATA4
PRKCI	ChiP-Seq	GATA4_ChIP_Sperling-2011	GATA4
PRLH	ChiP-Seq	GATA4_ChIP_Sperling-2011	GATA4
PRRX1	ChiP-Seq	GATA4_ChIP_Sperling-2011	GATA4
PXMP2	ChiP-Seq	GATA4_ChIP_Sperling-2011	GATA4
RAB21	ChiP-Seq	GATA4_ChIP_Sperling-2011	GATA4
RABGGTB	ChiP-Seq	GATA4_ChIP_Sperling-2011	GATA4
RAPGEF2	ChiP-Seq	GATA4_ChIP_Sperling-2011	GATA4
RARB	ChiP-Seq	GATA4_ChIP_Sperling-2011	GATA4
RASGRF1	ChiP-Seq	GATA4_ChIP_Sperling-2011	GATA4
RASL11B	ChiP-Seq	GATA4_ChIP_Sperling-2011	GATA4
RBM39	ChiP-Seq	GATA4_ChIP_Sperling-2011	GATA4
RBMS1	ChiP-Seq	GATA4_ChIP_Sperling-2011	GATA4
RBMX	ChiP-Seq	GATA4_ChIP_Sperling-2011	GATA4
RBPMS	ChiP-Seq	GATA4_ChIP_Sperling-2011	GATA4
RCAN1	ChiP-Seq	GATA4_ChIP_Sperling-2011	GATA4
RCAN2	ChiP-Seq	GATA4_ChIP_Sperling-2011	GATA4
RIN2	ChiP-Seq	GATA4_ChIP_Sperling-2011	GATA4
RNASE4	ChiP-Seq	GATA4_ChIP_Sperling-2011	GATA4
RNF123	ChiP-Seq	GATA4_ChIP_Sperling-2011	GATA4
ROCK2	ChiP-Seq	GATA4_ChIP_Sperling-2011	GATA4
RPL13A	ChiP-Seq	GATA4_ChIP_Sperling-2011	GATA4
RPS11	ChiP-Seq	GATA4_ChIP_Sperling-2011	GATA4
RPS19	ChiP-Seq	GATA4_ChIP_Sperling-2011	GATA4
RRAD	ChiP-Seq	GATA4_ChIP_Sperling-2011	GATA4
RTCA	ChiP-Seq	GATA4_ChIP_Sperling-2011	GATA4
RUNX1T1	ChiP-Seq	GATA4_ChIP_Sperling-2011	GATA4
SBF2	ChiP-Seq	GATA4_ChIP_Sperling-2011	GATA4
SCARB1	ChiP-Seq	GATA4_ChIP_Sperling-2011	GATA4
SCARB2	ChiP-Seq	GATA4_ChIP_Sperling-2011	GATA4
SCNN1A	ChiP-Seq	GATA4_ChIP_Sperling-2011	GATA4
SDHC	ChiP-Seq	GATA4_ChIP_Sperling-2011	GATA4
SDPR	ChiP-Seq	GATA4_ChIP_Sperling-2011	GATA4
SEMA3A	ChiP-Seq	GATA4_ChIP_Sperling-2011	GATA4
SGCB	ChiP-Seq	GATA4_ChIP_Sperling-2011	GATA4
SGCG	ChiP-Seq	GATA4_ChIP_Sperling-2011	GATA4
SH3BGR	ChiP-Seq	GATA4_ChIP_Sperling-2011	GATA4
SH3BP5	ChiP-Seq	GATA4_ChIP_Sperling-2011	GATA4
SH3RF2	ChiP-Seq	GATA4_ChIP_Sperling-2011	GATA4
SIPA1L2	ChiP-Seq	GATA4_ChIP_Sperling-2011	GATA4
SIX1	ChiP-Seq	GATA4_ChIP_Sperling-2011	GATA4
SLC12A4	ChiP-Seq	GATA4_ChIP_Sperling-2011	GATA4
SLC26A9	ChiP-Seq	GATA4_ChIP_Sperling-2011	GATA4
SMC4	ChiP-Seq	GATA4_ChIP_Sperling-2011	GATA4
SMPX	ChiP-Seq	GATA4_ChIP_Sperling-2011	GATA4
SORBS2	ChiP-Seq	GATA4_ChIP_Sperling-2011	GATA4
SOX4	ChiP-Seq	GATA4_ChIP_Sperling-2011	GATA4
SPA17	ChiP-Seq	GATA4_ChIP_Sperling-2011	GATA4
SPECC1L	ChiP-Seq	GATA4_ChIP_Sperling-2011	GATA4
SPG20	ChiP-Seq	GATA4_ChIP_Sperling-2011	GATA4
SREBF2	ChiP-Seq	GATA4_ChIP_Sperling-2011	GATA4
SSPN	ChiP-Seq	GATA4_ChIP_Sperling-2011	GATA4
ST3GAL2	ChiP-Seq	GATA4_ChIP_Sperling-2011	GATA4
ST5	ChiP-Seq	GATA4_ChIP_Sperling-2011	GATA4
STAG2	ChiP-Seq	GATA4_ChIP_Sperling-2011	GATA4
STARD13	ChiP-Seq	GATA4_ChIP_Sperling-2011	GATA4
STK39	ChiP-Seq	GATA4_ChIP_Sperling-2011	GATA4
SULF1	ChiP-Seq	GATA4_ChIP_Sperling-2011	GATA4
TAF10	ChiP-Seq	GATA4_ChIP_Sperling-2011	GATA4
TAPBP	ChiP-Seq	GATA4_ChIP_Sperling-2011	GATA4
TASP1	ChiP-Seq	GATA4_ChIP_Sperling-2011	GATA4
TBC1D1	ChiP-Seq	GATA4_ChIP_Sperling-2011	GATA4
TBX20	ChiP-Seq	GATA4_ChIP_Sperling-2011	GATA4
TBX5	ChiP-Seq	GATA4_ChIP_Sperling-2011	GATA4
TCF3	ChiP-Seq	GATA4_ChIP_Sperling-2011	GATA4
TDRD5	ChiP-Seq	GATA4_ChIP_Sperling-2011	GATA4
TEAD1	ChiP-Seq	GATA4_ChIP_Sperling-2011	GATA4
TGFB2	ChiP-Seq	GATA4_ChIP_Sperling-2011	GATA4
TGM2	ChiP-Seq	GATA4_ChIP_Sperling-2011	GATA4
THNSL1	ChiP-Seq	GATA4_ChIP_Sperling-2011	GATA4
TIGD4	ChiP-Seq	GATA4_ChIP_Sperling-2011	GATA4
TJP2	ChiP-Seq	GATA4_ChIP_Sperling-2011	GATA4
TLE1	ChiP-Seq	GATA4_ChIP_Sperling-2011	GATA4
TMEM163	ChiP-Seq	GATA4_ChIP_Sperling-2011	GATA4
TMEM176B	ChiP-Seq	GATA4_ChIP_Sperling-2011	GATA4
TMEM245	ChiP-Seq	GATA4_ChIP_Sperling-2011	GATA4
TMEM62	ChiP-Seq	GATA4_ChIP_Sperling-2011	GATA4
TNIP3	ChiP-Seq	GATA4_ChIP_Sperling-2011	GATA4
TNNI3	ChiP-Seq	GATA4_ChIP_Sperling-2011	GATA4
TNNT1	ChiP-Seq	GATA4_ChIP_Sperling-2011	GATA4
TNNT2	ChiP-Seq	GATA4_ChIP_Sperling-2011	GATA4
TOM1	ChiP-Seq	GATA4_ChIP_Sperling-2011	GATA4
TPP1	ChiP-Seq	GATA4_ChIP_Sperling-2011	GATA4
TRAP1	ChiP-Seq	GATA4_ChIP_Sperling-2011	GATA4
TRDN	ChiP-Seq	GATA4_ChIP_Sperling-2011	GATA4
TRIM2	ChiP-Seq	GATA4_ChIP_Sperling-2011	GATA4
TSC22D1	ChiP-Seq	GATA4_ChIP_Sperling-2011	GATA4
TSC22D3	ChiP-Seq	GATA4_ChIP_Sperling-2011	GATA4
TTC21B	ChiP-Seq	GATA4_ChIP_Sperling-2011	GATA4
TTN	ChiP-Seq	GATA4_ChIP_Sperling-2011	GATA4
TXNDC17	ChiP-Seq	GATA4_ChIP_Sperling-2011	GATA4
UBA3	ChiP-Seq	GATA4_ChIP_Sperling-2011	GATA4
UBE2H	ChiP-Seq	GATA4_ChIP_Sperling-2011	GATA4
UBR1	ChiP-Seq	GATA4_ChIP_Sperling-2011	GATA4
USP13	ChiP-Seq	GATA4_ChIP_Sperling-2011	GATA4
USP28	ChiP-Seq	GATA4_ChIP_Sperling-2011	GATA4
VCAM1	ChiP-Seq	GATA4_ChIP_Sperling-2011	GATA4
XRCC5	ChiP-Seq	GATA4_ChIP_Sperling-2011	GATA4
ZC2HC1A	ChiP-Seq	GATA4_ChIP_Sperling-2011	GATA4
ZC3HAV1	ChiP-Seq	GATA4_ChIP_Sperling-2011	GATA4
ZDHHC5	ChiP-Seq	GATA4_ChIP_Sperling-2011	GATA4
ZEB2	ChiP-Seq	GATA4_ChIP_Sperling-2011	GATA4
ZFR	ChiP-Seq	GATA4_ChIP_Sperling-2011	GATA4
ZMIZ1	ChiP-Seq	GATA4_ChIP_Sperling-2011	GATA4
SEPT11	ChiP-Seq	GATA4_MEF2A_SRF_ChIP_Sperling-2011	OverlappingTF Peaks
ACADL	ChiP-Seq	GATA4_MEF2A_SRF_ChIP_Sperling-2011	OverlappingTF Peaks
ACTA2	ChiP-Seq	GATA4_MEF2A_SRF_ChIP_Sperling-2011	OverlappingTF Peaks
ACTC1	ChiP-Seq	GATA4_MEF2A_SRF_ChIP_Sperling-2011	OverlappingTF Peaks
ADCY6	ChiP-Seq	GATA4_MEF2A_SRF_ChIP_Sperling-2011	OverlappingTF Peaks
ADD3	ChiP-Seq	GATA4_MEF2A_SRF_ChIP_Sperling-2011	OverlappingTF Peaks
ADM	ChiP-Seq	GATA4_MEF2A_SRF_ChIP_Sperling-2011	OverlappingTF Peaks
ADRA1B	ChiP-Seq	GATA4_MEF2A_SRF_ChIP_Sperling-2011	OverlappingTF Peaks
AFF1	ChiP-Seq	GATA4_MEF2A_SRF_ChIP_Sperling-2011	OverlappingTF Peaks
AKAP6	ChiP-Seq	GATA4_MEF2A_SRF_ChIP_Sperling-2011	OverlappingTF Peaks
ANK3	ChiP-Seq	GATA4_MEF2A_SRF_ChIP_Sperling-2011	OverlappingTF Peaks
ANKRD1	ChiP-Seq	GATA4_MEF2A_SRF_ChIP_Sperling-2011	OverlappingTF Peaks
AP1S2	ChiP-Seq	GATA4_MEF2A_SRF_ChIP_Sperling-2011	OverlappingTF Peaks
ARAP2	ChiP-Seq	GATA4_MEF2A_SRF_ChIP_Sperling-2011	OverlappingTF Peaks
ARHGAP21	ChiP-Seq	GATA4_MEF2A_SRF_ChIP_Sperling-2011	OverlappingTF Peaks
ARL6IP5	ChiP-Seq	GATA4_MEF2A_SRF_ChIP_Sperling-2011	OverlappingTF Peaks
ATP10D	ChiP-Seq	GATA4_MEF2A_SRF_ChIP_Sperling-2011	OverlappingTF Peaks
ATP1A1	ChiP-Seq	GATA4_MEF2A_SRF_ChIP_Sperling-2011	OverlappingTF Peaks
ATP2A2	ChiP-Seq	GATA4_MEF2A_SRF_ChIP_Sperling-2011	OverlappingTF Peaks
BAALC	ChiP-Seq	GATA4_MEF2A_SRF_ChIP_Sperling-2011	OverlappingTF Peaks
BCL2	ChiP-Seq	GATA4_MEF2A_SRF_ChIP_Sperling-2011	OverlappingTF Peaks
CALD1	ChiP-Seq	GATA4_MEF2A_SRF_ChIP_Sperling-2011	OverlappingTF Peaks
CCNG2	ChiP-Seq	GATA4_MEF2A_SRF_ChIP_Sperling-2011	OverlappingTF Peaks
CD47	ChiP-Seq	GATA4_MEF2A_SRF_ChIP_Sperling-2011	OverlappingTF Peaks
CDH20	ChiP-Seq	GATA4_MEF2A_SRF_ChIP_Sperling-2011	OverlappingTF Peaks
CDK17	ChiP-Seq	GATA4_MEF2A_SRF_ChIP_Sperling-2011	OverlappingTF Peaks
CEP85L	ChiP-Seq	GATA4_MEF2A_SRF_ChIP_Sperling-2011	OverlappingTF Peaks
CLIP1	ChiP-Seq	GATA4_MEF2A_SRF_ChIP_Sperling-2011	OverlappingTF Peaks
CPE	ChiP-Seq	GATA4_MEF2A_SRF_ChIP_Sperling-2011	OverlappingTF Peaks
CPEB2	ChiP-Seq	GATA4_MEF2A_SRF_ChIP_Sperling-2011	OverlappingTF Peaks
CPED1	ChiP-Seq	GATA4_MEF2A_SRF_ChIP_Sperling-2011	OverlappingTF Peaks
CRADD	ChiP-Seq	GATA4_MEF2A_SRF_ChIP_Sperling-2011	OverlappingTF Peaks
CREB3L2	ChiP-Seq	GATA4_MEF2A_SRF_ChIP_Sperling-2011	OverlappingTF Peaks
CRIP2	ChiP-Seq	GATA4_MEF2A_SRF_ChIP_Sperling-2011	OverlappingTF Peaks
CSF1	ChiP-Seq	GATA4_MEF2A_SRF_ChIP_Sperling-2011	OverlappingTF Peaks
CSRP2	ChiP-Seq	GATA4_MEF2A_SRF_ChIP_Sperling-2011	OverlappingTF Peaks
CSRP3	ChiP-Seq	GATA4_MEF2A_SRF_ChIP_Sperling-2011	OverlappingTF Peaks
CST3	ChiP-Seq	GATA4_MEF2A_SRF_ChIP_Sperling-2011	OverlappingTF Peaks
CTGF	ChiP-Seq	GATA4_MEF2A_SRF_ChIP_Sperling-2011	OverlappingTF Peaks
CTRL	ChiP-Seq	GATA4_MEF2A_SRF_ChIP_Sperling-2011	OverlappingTF Peaks
DAAM1	ChiP-Seq	GATA4_MEF2A_SRF_ChIP_Sperling-2011	OverlappingTF Peaks
DDR2	ChiP-Seq	GATA4_MEF2A_SRF_ChIP_Sperling-2011	OverlappingTF Peaks
DLC1	ChiP-Seq	GATA4_MEF2A_SRF_ChIP_Sperling-2011	OverlappingTF Peaks
EDN1	ChiP-Seq	GATA4_MEF2A_SRF_ChIP_Sperling-2011	OverlappingTF Peaks
EFHD2	ChiP-Seq	GATA4_MEF2A_SRF_ChIP_Sperling-2011	OverlappingTF Peaks
EIF4EBP1	ChiP-Seq	GATA4_MEF2A_SRF_ChIP_Sperling-2011	OverlappingTF Peaks
ERBB4	ChiP-Seq	GATA4_MEF2A_SRF_ChIP_Sperling-2011	OverlappingTF Peaks
FAM129A	ChiP-Seq	GATA4_MEF2A_SRF_ChIP_Sperling-2011	OverlappingTF Peaks
FOSL2	ChiP-Seq	GATA4_MEF2A_SRF_ChIP_Sperling-2011	OverlappingTF Peaks
FOXP1	ChiP-Seq	GATA4_MEF2A_SRF_ChIP_Sperling-2011	OverlappingTF Peaks
GATA4	ChiP-Seq	GATA4_MEF2A_SRF_ChIP_Sperling-2011	OverlappingTF Peaks
HAND2	ChiP-Seq	GATA4_MEF2A_SRF_ChIP_Sperling-2011	OverlappingTF Peaks
HIP1	ChiP-Seq	GATA4_MEF2A_SRF_ChIP_Sperling-2011	OverlappingTF Peaks
HIPK2	ChiP-Seq	GATA4_MEF2A_SRF_ChIP_Sperling-2011	OverlappingTF Peaks
IFT81	ChiP-Seq	GATA4_MEF2A_SRF_ChIP_Sperling-2011	OverlappingTF Peaks
IL6ST	ChiP-Seq	GATA4_MEF2A_SRF_ChIP_Sperling-2011	OverlappingTF Peaks
IVNS1ABP	ChiP-Seq	GATA4_MEF2A_SRF_ChIP_Sperling-2011	OverlappingTF Peaks
KAT2B	ChiP-Seq	GATA4_MEF2A_SRF_ChIP_Sperling-2011	OverlappingTF Peaks
KCTD7	ChiP-Seq	GATA4_MEF2A_SRF_ChIP_Sperling-2011	OverlappingTF Peaks
KRBA1	ChiP-Seq	GATA4_MEF2A_SRF_ChIP_Sperling-2011	OverlappingTF Peaks
LHFP	ChiP-Seq	GATA4_MEF2A_SRF_ChIP_Sperling-2011	OverlappingTF Peaks
LMO4	ChiP-Seq	GATA4_MEF2A_SRF_ChIP_Sperling-2011	OverlappingTF Peaks
LMO7	ChiP-Seq	GATA4_MEF2A_SRF_ChIP_Sperling-2011	OverlappingTF Peaks
LMOD2	ChiP-Seq	GATA4_MEF2A_SRF_ChIP_Sperling-2011	OverlappingTF Peaks
LNX1	ChiP-Seq	GATA4_MEF2A_SRF_ChIP_Sperling-2011	OverlappingTF Peaks
MBNL2	ChiP-Seq	GATA4_MEF2A_SRF_ChIP_Sperling-2011	OverlappingTF Peaks
MEF2C	ChiP-Seq	GATA4_MEF2A_SRF_ChIP_Sperling-2011	OverlappingTF Peaks
MEIS1	ChiP-Seq	GATA4_MEF2A_SRF_ChIP_Sperling-2011	OverlappingTF Peaks
MID1	ChiP-Seq	GATA4_MEF2A_SRF_ChIP_Sperling-2011	OverlappingTF Peaks
MITF	ChiP-Seq	GATA4_MEF2A_SRF_ChIP_Sperling-2011	OverlappingTF Peaks
MMD	ChiP-Seq	GATA4_MEF2A_SRF_ChIP_Sperling-2011	OverlappingTF Peaks
MPZ	ChiP-Seq	GATA4_MEF2A_SRF_ChIP_Sperling-2011	OverlappingTF Peaks
MTAP	ChiP-Seq	GATA4_MEF2A_SRF_ChIP_Sperling-2011	OverlappingTF Peaks
MYL1	ChiP-Seq	GATA4_MEF2A_SRF_ChIP_Sperling-2011	OverlappingTF Peaks
MYOCD	ChiP-Seq	GATA4_MEF2A_SRF_ChIP_Sperling-2011	OverlappingTF Peaks
NFIB	ChiP-Seq	GATA4_MEF2A_SRF_ChIP_Sperling-2011	OverlappingTF Peaks
NKX2-5	ChiP-Seq	GATA4_MEF2A_SRF_ChIP_Sperling-2011	OverlappingTF Peaks
NOTCH2	ChiP-Seq	GATA4_MEF2A_SRF_ChIP_Sperling-2011	OverlappingTF Peaks
NRP1	ChiP-Seq	GATA4_MEF2A_SRF_ChIP_Sperling-2011	OverlappingTF Peaks
NRP2	ChiP-Seq	GATA4_MEF2A_SRF_ChIP_Sperling-2011	OverlappingTF Peaks
NUAK2	ChiP-Seq	GATA4_MEF2A_SRF_ChIP_Sperling-2011	OverlappingTF Peaks
PANK1	ChiP-Seq	GATA4_MEF2A_SRF_ChIP_Sperling-2011	OverlappingTF Peaks
PAQR8	ChiP-Seq	GATA4_MEF2A_SRF_ChIP_Sperling-2011	OverlappingTF Peaks
PBX1	ChiP-Seq	GATA4_MEF2A_SRF_ChIP_Sperling-2011	OverlappingTF Peaks
PCDH7	ChiP-Seq	GATA4_MEF2A_SRF_ChIP_Sperling-2011	OverlappingTF Peaks
PDE4B	ChiP-Seq	GATA4_MEF2A_SRF_ChIP_Sperling-2011	OverlappingTF Peaks
PICALM	ChiP-Seq	GATA4_MEF2A_SRF_ChIP_Sperling-2011	OverlappingTF Peaks
PIK3R1	ChiP-Seq	GATA4_MEF2A_SRF_ChIP_Sperling-2011	OverlappingTF Peaks
PKP4	ChiP-Seq	GATA4_MEF2A_SRF_ChIP_Sperling-2011	OverlappingTF Peaks
POPDC2	ChiP-Seq	GATA4_MEF2A_SRF_ChIP_Sperling-2011	OverlappingTF Peaks
PPARGC1A	ChiP-Seq	GATA4_MEF2A_SRF_ChIP_Sperling-2011	OverlappingTF Peaks
PPM1L	ChiP-Seq	GATA4_MEF2A_SRF_ChIP_Sperling-2011	OverlappingTF Peaks
PPP1R14C	ChiP-Seq	GATA4_MEF2A_SRF_ChIP_Sperling-2011	OverlappingTF Peaks
PRRX1	ChiP-Seq	GATA4_MEF2A_SRF_ChIP_Sperling-2011	OverlappingTF Peaks
RABGGTB	ChiP-Seq	GATA4_MEF2A_SRF_ChIP_Sperling-2011	OverlappingTF Peaks
RARB	ChiP-Seq	GATA4_MEF2A_SRF_ChIP_Sperling-2011	OverlappingTF Peaks
RASL11B	ChiP-Seq	GATA4_MEF2A_SRF_ChIP_Sperling-2011	OverlappingTF Peaks
RBM39	ChiP-Seq	GATA4_MEF2A_SRF_ChIP_Sperling-2011	OverlappingTF Peaks
RBMS1	ChiP-Seq	GATA4_MEF2A_SRF_ChIP_Sperling-2011	OverlappingTF Peaks
RBPMS	ChiP-Seq	GATA4_MEF2A_SRF_ChIP_Sperling-2011	OverlappingTF Peaks
ROCK2	ChiP-Seq	GATA4_MEF2A_SRF_ChIP_Sperling-2011	OverlappingTF Peaks
RRAD	ChiP-Seq	GATA4_MEF2A_SRF_ChIP_Sperling-2011	OverlappingTF Peaks
RUNX1T1	ChiP-Seq	GATA4_MEF2A_SRF_ChIP_Sperling-2011	OverlappingTF Peaks
SCARB2	ChiP-Seq	GATA4_MEF2A_SRF_ChIP_Sperling-2011	OverlappingTF Peaks
SDHC	ChiP-Seq	GATA4_MEF2A_SRF_ChIP_Sperling-2011	OverlappingTF Peaks
SDPR	ChiP-Seq	GATA4_MEF2A_SRF_ChIP_Sperling-2011	OverlappingTF Peaks
SEMA3A	ChiP-Seq	GATA4_MEF2A_SRF_ChIP_Sperling-2011	OverlappingTF Peaks
SGCG	ChiP-Seq	GATA4_MEF2A_SRF_ChIP_Sperling-2011	OverlappingTF Peaks
SH3BGR	ChiP-Seq	GATA4_MEF2A_SRF_ChIP_Sperling-2011	OverlappingTF Peaks
SMC4	ChiP-Seq	GATA4_MEF2A_SRF_ChIP_Sperling-2011	OverlappingTF Peaks
SMPX	ChiP-Seq	GATA4_MEF2A_SRF_ChIP_Sperling-2011	OverlappingTF Peaks
SORBS2	ChiP-Seq	GATA4_MEF2A_SRF_ChIP_Sperling-2011	OverlappingTF Peaks
SOX4	ChiP-Seq	GATA4_MEF2A_SRF_ChIP_Sperling-2011	OverlappingTF Peaks
SPG20	ChiP-Seq	GATA4_MEF2A_SRF_ChIP_Sperling-2011	OverlappingTF Peaks
ST5	ChiP-Seq	GATA4_MEF2A_SRF_ChIP_Sperling-2011	OverlappingTF Peaks
STARD13	ChiP-Seq	GATA4_MEF2A_SRF_ChIP_Sperling-2011	OverlappingTF Peaks
STK39	ChiP-Seq	GATA4_MEF2A_SRF_ChIP_Sperling-2011	OverlappingTF Peaks
TBX20	ChiP-Seq	GATA4_MEF2A_SRF_ChIP_Sperling-2011	OverlappingTF Peaks
TBX5	ChiP-Seq	GATA4_MEF2A_SRF_ChIP_Sperling-2011	OverlappingTF Peaks
TGFB2	ChiP-Seq	GATA4_MEF2A_SRF_ChIP_Sperling-2011	OverlappingTF Peaks
TJP2	ChiP-Seq	GATA4_MEF2A_SRF_ChIP_Sperling-2011	OverlappingTF Peaks
TLE1	ChiP-Seq	GATA4_MEF2A_SRF_ChIP_Sperling-2011	OverlappingTF Peaks
TNNT2	ChiP-Seq	GATA4_MEF2A_SRF_ChIP_Sperling-2011	OverlappingTF Peaks
TRDN	ChiP-Seq	GATA4_MEF2A_SRF_ChIP_Sperling-2011	OverlappingTF Peaks
TTN	ChiP-Seq	GATA4_MEF2A_SRF_ChIP_Sperling-2011	OverlappingTF Peaks
UBA3	ChiP-Seq	GATA4_MEF2A_SRF_ChIP_Sperling-2011	OverlappingTF Peaks
UBE2H	ChiP-Seq	GATA4_MEF2A_SRF_ChIP_Sperling-2011	OverlappingTF Peaks
USP13	ChiP-Seq	GATA4_MEF2A_SRF_ChIP_Sperling-2011	OverlappingTF Peaks
USP28	ChiP-Seq	GATA4_MEF2A_SRF_ChIP_Sperling-2011	OverlappingTF Peaks
VCAM1	ChiP-Seq	GATA4_MEF2A_SRF_ChIP_Sperling-2011	OverlappingTF Peaks
ZEB2	ChiP-Seq	GATA4_MEF2A_SRF_ChIP_Sperling-2011	OverlappingTF Peaks
ZFR	ChiP-Seq	GATA4_MEF2A_SRF_ChIP_Sperling-2011	OverlappingTF Peaks
ZMIZ1	ChiP-Seq	GATA4_MEF2A_SRF_ChIP_Sperling-2011	OverlappingTF Peaks
SEPT11	ChiP-Seq	GATA4_NKX2.5_SRF_ChIP_Sperling-2011	OverlappingTF Peaks
ACADL	ChiP-Seq	GATA4_NKX2.5_SRF_ChIP_Sperling-2011	OverlappingTF Peaks
ACTA2	ChiP-Seq	GATA4_NKX2.5_SRF_ChIP_Sperling-2011	OverlappingTF Peaks
ACTC1	ChiP-Seq	GATA4_NKX2.5_SRF_ChIP_Sperling-2011	OverlappingTF Peaks
ADCY6	ChiP-Seq	GATA4_NKX2.5_SRF_ChIP_Sperling-2011	OverlappingTF Peaks
ADD3	ChiP-Seq	GATA4_NKX2.5_SRF_ChIP_Sperling-2011	OverlappingTF Peaks
ADM	ChiP-Seq	GATA4_NKX2.5_SRF_ChIP_Sperling-2011	OverlappingTF Peaks
AKAP6	ChiP-Seq	GATA4_NKX2.5_SRF_ChIP_Sperling-2011	OverlappingTF Peaks
ANK3	ChiP-Seq	GATA4_NKX2.5_SRF_ChIP_Sperling-2011	OverlappingTF Peaks
ANKRD1	ChiP-Seq	GATA4_NKX2.5_SRF_ChIP_Sperling-2011	OverlappingTF Peaks
ARAP2	ChiP-Seq	GATA4_NKX2.5_SRF_ChIP_Sperling-2011	OverlappingTF Peaks
ARHGAP21	ChiP-Seq	GATA4_NKX2.5_SRF_ChIP_Sperling-2011	OverlappingTF Peaks
ATP1A1	ChiP-Seq	GATA4_NKX2.5_SRF_ChIP_Sperling-2011	OverlappingTF Peaks
ATP2A2	ChiP-Seq	GATA4_NKX2.5_SRF_ChIP_Sperling-2011	OverlappingTF Peaks
BCL2	ChiP-Seq	GATA4_NKX2.5_SRF_ChIP_Sperling-2011	OverlappingTF Peaks
CALD1	ChiP-Seq	GATA4_NKX2.5_SRF_ChIP_Sperling-2011	OverlappingTF Peaks
CD247	ChiP-Seq	GATA4_NKX2.5_SRF_ChIP_Sperling-2011	OverlappingTF Peaks
CD47	ChiP-Seq	GATA4_NKX2.5_SRF_ChIP_Sperling-2011	OverlappingTF Peaks
CDH20	ChiP-Seq	GATA4_NKX2.5_SRF_ChIP_Sperling-2011	OverlappingTF Peaks
CEP85L	ChiP-Seq	GATA4_NKX2.5_SRF_ChIP_Sperling-2011	OverlappingTF Peaks
CLIP1	ChiP-Seq	GATA4_NKX2.5_SRF_ChIP_Sperling-2011	OverlappingTF Peaks
COX17	ChiP-Seq	GATA4_NKX2.5_SRF_ChIP_Sperling-2011	OverlappingTF Peaks
CPE	ChiP-Seq	GATA4_NKX2.5_SRF_ChIP_Sperling-2011	OverlappingTF Peaks
CPEB2	ChiP-Seq	GATA4_NKX2.5_SRF_ChIP_Sperling-2011	OverlappingTF Peaks
CPED1	ChiP-Seq	GATA4_NKX2.5_SRF_ChIP_Sperling-2011	OverlappingTF Peaks
CREB3L2	ChiP-Seq	GATA4_NKX2.5_SRF_ChIP_Sperling-2011	OverlappingTF Peaks
CRIP2	ChiP-Seq	GATA4_NKX2.5_SRF_ChIP_Sperling-2011	OverlappingTF Peaks
CSRP3	ChiP-Seq	GATA4_NKX2.5_SRF_ChIP_Sperling-2011	OverlappingTF Peaks
CST3	ChiP-Seq	GATA4_NKX2.5_SRF_ChIP_Sperling-2011	OverlappingTF Peaks
CTGF	ChiP-Seq	GATA4_NKX2.5_SRF_ChIP_Sperling-2011	OverlappingTF Peaks
DAAM1	ChiP-Seq	GATA4_NKX2.5_SRF_ChIP_Sperling-2011	OverlappingTF Peaks
DDR2	ChiP-Seq	GATA4_NKX2.5_SRF_ChIP_Sperling-2011	OverlappingTF Peaks
DLC1	ChiP-Seq	GATA4_NKX2.5_SRF_ChIP_Sperling-2011	OverlappingTF Peaks
EIF4EBP1	ChiP-Seq	GATA4_NKX2.5_SRF_ChIP_Sperling-2011	OverlappingTF Peaks
ERBB4	ChiP-Seq	GATA4_NKX2.5_SRF_ChIP_Sperling-2011	OverlappingTF Peaks
FAM129A	ChiP-Seq	GATA4_NKX2.5_SRF_ChIP_Sperling-2011	OverlappingTF Peaks
FOXP1	ChiP-Seq	GATA4_NKX2.5_SRF_ChIP_Sperling-2011	OverlappingTF Peaks
GATA4	ChiP-Seq	GATA4_NKX2.5_SRF_ChIP_Sperling-2011	OverlappingTF Peaks
HAND2	ChiP-Seq	GATA4_NKX2.5_SRF_ChIP_Sperling-2011	OverlappingTF Peaks
HDGFRP3	ChiP-Seq	GATA4_NKX2.5_SRF_ChIP_Sperling-2011	OverlappingTF Peaks
HIPK2	ChiP-Seq	GATA4_NKX2.5_SRF_ChIP_Sperling-2011	OverlappingTF Peaks
IFT81	ChiP-Seq	GATA4_NKX2.5_SRF_ChIP_Sperling-2011	OverlappingTF Peaks
KCTD7	ChiP-Seq	GATA4_NKX2.5_SRF_ChIP_Sperling-2011	OverlappingTF Peaks
LHFP	ChiP-Seq	GATA4_NKX2.5_SRF_ChIP_Sperling-2011	OverlappingTF Peaks
LMO4	ChiP-Seq	GATA4_NKX2.5_SRF_ChIP_Sperling-2011	OverlappingTF Peaks
LMO7	ChiP-Seq	GATA4_NKX2.5_SRF_ChIP_Sperling-2011	OverlappingTF Peaks
LMOD2	ChiP-Seq	GATA4_NKX2.5_SRF_ChIP_Sperling-2011	OverlappingTF Peaks
LNX1	ChiP-Seq	GATA4_NKX2.5_SRF_ChIP_Sperling-2011	OverlappingTF Peaks
LSP1	ChiP-Seq	GATA4_NKX2.5_SRF_ChIP_Sperling-2011	OverlappingTF Peaks
MBNL2	ChiP-Seq	GATA4_NKX2.5_SRF_ChIP_Sperling-2011	OverlappingTF Peaks
MID1	ChiP-Seq	GATA4_NKX2.5_SRF_ChIP_Sperling-2011	OverlappingTF Peaks
MITF	ChiP-Seq	GATA4_NKX2.5_SRF_ChIP_Sperling-2011	OverlappingTF Peaks
MYL1	ChiP-Seq	GATA4_NKX2.5_SRF_ChIP_Sperling-2011	OverlappingTF Peaks
MYOCD	ChiP-Seq	GATA4_NKX2.5_SRF_ChIP_Sperling-2011	OverlappingTF Peaks
NFIB	ChiP-Seq	GATA4_NKX2.5_SRF_ChIP_Sperling-2011	OverlappingTF Peaks
NRP1	ChiP-Seq	GATA4_NKX2.5_SRF_ChIP_Sperling-2011	OverlappingTF Peaks
NRP2	ChiP-Seq	GATA4_NKX2.5_SRF_ChIP_Sperling-2011	OverlappingTF Peaks
NUAK2	ChiP-Seq	GATA4_NKX2.5_SRF_ChIP_Sperling-2011	OverlappingTF Peaks
PANK1	ChiP-Seq	GATA4_NKX2.5_SRF_ChIP_Sperling-2011	OverlappingTF Peaks
PAQR8	ChiP-Seq	GATA4_NKX2.5_SRF_ChIP_Sperling-2011	OverlappingTF Peaks
PBX1	ChiP-Seq	GATA4_NKX2.5_SRF_ChIP_Sperling-2011	OverlappingTF Peaks
PCDH7	ChiP-Seq	GATA4_NKX2.5_SRF_ChIP_Sperling-2011	OverlappingTF Peaks
PICALM	ChiP-Seq	GATA4_NKX2.5_SRF_ChIP_Sperling-2011	OverlappingTF Peaks
PKP4	ChiP-Seq	GATA4_NKX2.5_SRF_ChIP_Sperling-2011	OverlappingTF Peaks
PLSCR2	ChiP-Seq	GATA4_NKX2.5_SRF_ChIP_Sperling-2011	OverlappingTF Peaks
POPDC2	ChiP-Seq	GATA4_NKX2.5_SRF_ChIP_Sperling-2011	OverlappingTF Peaks
PPARGC1A	ChiP-Seq	GATA4_NKX2.5_SRF_ChIP_Sperling-2011	OverlappingTF Peaks
PPP1R14C	ChiP-Seq	GATA4_NKX2.5_SRF_ChIP_Sperling-2011	OverlappingTF Peaks
RARB	ChiP-Seq	GATA4_NKX2.5_SRF_ChIP_Sperling-2011	OverlappingTF Peaks
RASL11B	ChiP-Seq	GATA4_NKX2.5_SRF_ChIP_Sperling-2011	OverlappingTF Peaks
RBM39	ChiP-Seq	GATA4_NKX2.5_SRF_ChIP_Sperling-2011	OverlappingTF Peaks
RBPMS	ChiP-Seq	GATA4_NKX2.5_SRF_ChIP_Sperling-2011	OverlappingTF Peaks
SCARB2	ChiP-Seq	GATA4_NKX2.5_SRF_ChIP_Sperling-2011	OverlappingTF Peaks
SDPR	ChiP-Seq	GATA4_NKX2.5_SRF_ChIP_Sperling-2011	OverlappingTF Peaks
SEMA3A	ChiP-Seq	GATA4_NKX2.5_SRF_ChIP_Sperling-2011	OverlappingTF Peaks
SGCG	ChiP-Seq	GATA4_NKX2.5_SRF_ChIP_Sperling-2011	OverlappingTF Peaks
SH3BGR	ChiP-Seq	GATA4_NKX2.5_SRF_ChIP_Sperling-2011	OverlappingTF Peaks
SH3RF2	ChiP-Seq	GATA4_NKX2.5_SRF_ChIP_Sperling-2011	OverlappingTF Peaks
SMPX	ChiP-Seq	GATA4_NKX2.5_SRF_ChIP_Sperling-2011	OverlappingTF Peaks
SORBS2	ChiP-Seq	GATA4_NKX2.5_SRF_ChIP_Sperling-2011	OverlappingTF Peaks
ST5	ChiP-Seq	GATA4_NKX2.5_SRF_ChIP_Sperling-2011	OverlappingTF Peaks
STARD13	ChiP-Seq	GATA4_NKX2.5_SRF_ChIP_Sperling-2011	OverlappingTF Peaks
STK39	ChiP-Seq	GATA4_NKX2.5_SRF_ChIP_Sperling-2011	OverlappingTF Peaks
TBX20	ChiP-Seq	GATA4_NKX2.5_SRF_ChIP_Sperling-2011	OverlappingTF Peaks
TCF3	ChiP-Seq	GATA4_NKX2.5_SRF_ChIP_Sperling-2011	OverlappingTF Peaks
TJP2	ChiP-Seq	GATA4_NKX2.5_SRF_ChIP_Sperling-2011	OverlappingTF Peaks
TRDN	ChiP-Seq	GATA4_NKX2.5_SRF_ChIP_Sperling-2011	OverlappingTF Peaks
TTN	ChiP-Seq	GATA4_NKX2.5_SRF_ChIP_Sperling-2011	OverlappingTF Peaks
UBE2H	ChiP-Seq	GATA4_NKX2.5_SRF_ChIP_Sperling-2011	OverlappingTF Peaks
USP28	ChiP-Seq	GATA4_NKX2.5_SRF_ChIP_Sperling-2011	OverlappingTF Peaks
VCAM1	ChiP-Seq	GATA4_NKX2.5_SRF_ChIP_Sperling-2011	OverlappingTF Peaks
ZEB2	ChiP-Seq	GATA4_NKX2.5_SRF_ChIP_Sperling-2011	OverlappingTF Peaks
ZFR	ChiP-Seq	GATA4_NKX2.5_SRF_ChIP_Sperling-2011	OverlappingTF Peaks
ABCA12	transcriptional_activation	GATA4-RNA-Array-KO-down_van Berlo-2013	GATA4
ABCG1	transcriptional_activation	GATA4-RNA-Array-KO-down_van Berlo-2013	GATA4
ABCG8	transcriptional_activation	GATA4-RNA-Array-KO-down_van Berlo-2013	GATA4
ACE3P	transcriptional_activation	GATA4-RNA-Array-KO-down_van Berlo-2013	GATA4
ACSM5	transcriptional_activation	GATA4-RNA-Array-KO-down_van Berlo-2013	GATA4
ADAMTS12	transcriptional_activation	GATA4-RNA-Array-KO-down_van Berlo-2013	GATA4
ADAMTS5	transcriptional_activation	GATA4-RNA-Array-KO-down_van Berlo-2013	GATA4
ADRA1A	transcriptional_activation	GATA4-RNA-Array-KO-down_van Berlo-2013	GATA4
ADRA1B	transcriptional_activation	GATA4-RNA-Array-KO-down_van Berlo-2013	GATA4
ADRBK2	transcriptional_activation	GATA4-RNA-Array-KO-down_van Berlo-2013	GATA4
AGBL2	transcriptional_activation	GATA4-RNA-Array-KO-down_van Berlo-2013	GATA4
AHCY	transcriptional_activation	GATA4-RNA-Array-KO-down_van Berlo-2013	GATA4
AKNA	transcriptional_activation	GATA4-RNA-Array-KO-down_van Berlo-2013	GATA4
ALAS2	transcriptional_activation	GATA4-RNA-Array-KO-down_van Berlo-2013	GATA4
ALDH18A1	transcriptional_activation	GATA4-RNA-Array-KO-down_van Berlo-2013	GATA4
ANKRD13D	transcriptional_activation	GATA4-RNA-Array-KO-down_van Berlo-2013	GATA4
APOBEC1	transcriptional_activation	GATA4-RNA-Array-KO-down_van Berlo-2013	GATA4
AQP7	transcriptional_activation	GATA4-RNA-Array-KO-down_van Berlo-2013	GATA4
AQP8	transcriptional_activation	GATA4-RNA-Array-KO-down_van Berlo-2013	GATA4
ARHGAP18	transcriptional_activation	GATA4-RNA-Array-KO-down_van Berlo-2013	GATA4
ARHGAP20	transcriptional_activation	GATA4-RNA-Array-KO-down_van Berlo-2013	GATA4
ARNTL	transcriptional_activation	GATA4-RNA-Array-KO-down_van Berlo-2013	GATA4
ARRDC4	transcriptional_activation	GATA4-RNA-Array-KO-down_van Berlo-2013	GATA4
ASF1B	transcriptional_activation	GATA4-RNA-Array-KO-down_van Berlo-2013	GATA4
ATF6	transcriptional_activation	GATA4-RNA-Array-KO-down_van Berlo-2013	GATA4
AUTS2	transcriptional_activation	GATA4-RNA-Array-KO-down_van Berlo-2013	GATA4
BAMBI	transcriptional_activation	GATA4-RNA-Array-KO-down_van Berlo-2013	GATA4
BCAS1	transcriptional_activation	GATA4-RNA-Array-KO-down_van Berlo-2013	GATA4
BCL2L14	transcriptional_activation	GATA4-RNA-Array-KO-down_van Berlo-2013	GATA4
BDH1	transcriptional_activation	GATA4-RNA-Array-KO-down_van Berlo-2013	GATA4
BDKRB1	transcriptional_activation	GATA4-RNA-Array-KO-down_van Berlo-2013	GATA4
BMPER	transcriptional_activation	GATA4-RNA-Array-KO-down_van Berlo-2013	GATA4
C11orf88	transcriptional_activation	GATA4-RNA-Array-KO-down_van Berlo-2013	GATA4
C3	transcriptional_activation	GATA4-RNA-Array-KO-down_van Berlo-2013	GATA4
C4A	transcriptional_activation	GATA4-RNA-Array-KO-down_van Berlo-2013	GATA4
C5orf28	transcriptional_activation	GATA4-RNA-Array-KO-down_van Berlo-2013	GATA4
C9orf91	transcriptional_activation	GATA4-RNA-Array-KO-down_van Berlo-2013	GATA4
CA14	transcriptional_activation	GATA4-RNA-Array-KO-down_van Berlo-2013	GATA4
CADM3	transcriptional_activation	GATA4-RNA-Array-KO-down_van Berlo-2013	GATA4
CC2D1B	transcriptional_activation	GATA4-RNA-Array-KO-down_van Berlo-2013	GATA4
CCDC15	transcriptional_activation	GATA4-RNA-Array-KO-down_van Berlo-2013	GATA4
CCDC157	transcriptional_activation	GATA4-RNA-Array-KO-down_van Berlo-2013	GATA4
CCDC172	transcriptional_activation	GATA4-RNA-Array-KO-down_van Berlo-2013	GATA4
CCR1	transcriptional_activation	GATA4-RNA-Array-KO-down_van Berlo-2013	GATA4
CD300LD	transcriptional_activation	GATA4-RNA-Array-KO-down_van Berlo-2013	GATA4
CD55	transcriptional_activation	GATA4-RNA-Array-KO-down_van Berlo-2013	GATA4
CD68	transcriptional_activation	GATA4-RNA-Array-KO-down_van Berlo-2013	GATA4
CDC6	transcriptional_activation	GATA4-RNA-Array-KO-down_van Berlo-2013	GATA4
CDH18	transcriptional_activation	GATA4-RNA-Array-KO-down_van Berlo-2013	GATA4
CDH7	transcriptional_activation	GATA4-RNA-Array-KO-down_van Berlo-2013	GATA4
CENPA	transcriptional_activation	GATA4-RNA-Array-KO-down_van Berlo-2013	GATA4
CFAP43	transcriptional_activation	GATA4-RNA-Array-KO-down_van Berlo-2013	GATA4
CFP	transcriptional_activation	GATA4-RNA-Array-KO-down_van Berlo-2013	GATA4
CHTOP	transcriptional_activation	GATA4-RNA-Array-KO-down_van Berlo-2013	GATA4
CLCA1	transcriptional_activation	GATA4-RNA-Array-KO-down_van Berlo-2013	GATA4
CLCN1	transcriptional_activation	GATA4-RNA-Array-KO-down_van Berlo-2013	GATA4
CLEC10A	transcriptional_activation	GATA4-RNA-Array-KO-down_van Berlo-2013	GATA4
CLMP	transcriptional_activation	GATA4-RNA-Array-KO-down_van Berlo-2013	GATA4
CLOCK	transcriptional_activation	GATA4-RNA-Array-KO-down_van Berlo-2013	GATA4
CLU	transcriptional_activation	GATA4-RNA-Array-KO-down_van Berlo-2013	GATA4
CLUAP1	transcriptional_activation	GATA4-RNA-Array-KO-down_van Berlo-2013	GATA4
CLVS1	transcriptional_activation	GATA4-RNA-Array-KO-down_van Berlo-2013	GATA4
CMAHP	transcriptional_activation	GATA4-RNA-Array-KO-down_van Berlo-2013	GATA4
CMTM8	transcriptional_activation	GATA4-RNA-Array-KO-down_van Berlo-2013	GATA4
COL15A1	transcriptional_activation	GATA4-RNA-Array-KO-down_van Berlo-2013	GATA4
COL25A1	transcriptional_activation	GATA4-RNA-Array-KO-down_van Berlo-2013	GATA4
COL5A3	transcriptional_activation	GATA4-RNA-Array-KO-down_van Berlo-2013	GATA4
CPNE1	transcriptional_activation	GATA4-RNA-Array-KO-down_van Berlo-2013	GATA4
CRP	transcriptional_activation	GATA4-RNA-Array-KO-down_van Berlo-2013	GATA4
CSDC2	transcriptional_activation	GATA4-RNA-Array-KO-down_van Berlo-2013	GATA4
CSF1	transcriptional_activation	GATA4-RNA-Array-KO-down_van Berlo-2013	GATA4
CTNNAL1	transcriptional_activation	GATA4-RNA-Array-KO-down_van Berlo-2013	GATA4
CYBB	transcriptional_activation	GATA4-RNA-Array-KO-down_van Berlo-2013	GATA4
CYR61	transcriptional_activation	GATA4-RNA-Array-KO-down_van Berlo-2013	GATA4
CYTH4	transcriptional_activation	GATA4-RNA-Array-KO-down_van Berlo-2013	GATA4
DCC	transcriptional_activation	GATA4-RNA-Array-KO-down_van Berlo-2013	GATA4
DCT	transcriptional_activation	GATA4-RNA-Array-KO-down_van Berlo-2013	GATA4
DDX60	transcriptional_activation	GATA4-RNA-Array-KO-down_van Berlo-2013	GATA4
DGKG	transcriptional_activation	GATA4-RNA-Array-KO-down_van Berlo-2013	GATA4
DHRS7C	transcriptional_activation	GATA4-RNA-Array-KO-down_van Berlo-2013	GATA4
DLGAP1	transcriptional_activation	GATA4-RNA-Array-KO-down_van Berlo-2013	GATA4
DOCK2	transcriptional_activation	GATA4-RNA-Array-KO-down_van Berlo-2013	GATA4
DPP4	transcriptional_activation	GATA4-RNA-Array-KO-down_van Berlo-2013	GATA4
DRD2	transcriptional_activation	GATA4-RNA-Array-KO-down_van Berlo-2013	GATA4
DSG2	transcriptional_activation	GATA4-RNA-Array-KO-down_van Berlo-2013	GATA4
E2F8	transcriptional_activation	GATA4-RNA-Array-KO-down_van Berlo-2013	GATA4
ECE2	transcriptional_activation	GATA4-RNA-Array-KO-down_van Berlo-2013	GATA4
EFR3B	transcriptional_activation	GATA4-RNA-Array-KO-down_van Berlo-2013	GATA4
EGF	transcriptional_activation	GATA4-RNA-Array-KO-down_van Berlo-2013	GATA4
EGFR	transcriptional_activation	GATA4-RNA-Array-KO-down_van Berlo-2013	GATA4
EGR1	transcriptional_activation	GATA4-RNA-Array-KO-down_van Berlo-2013	GATA4
ELOVL6	transcriptional_activation	GATA4-RNA-Array-KO-down_van Berlo-2013	GATA4
EMB	transcriptional_activation	GATA4-RNA-Array-KO-down_van Berlo-2013	GATA4
EMR1	transcriptional_activation	GATA4-RNA-Array-KO-down_van Berlo-2013	GATA4
EPHA5	transcriptional_activation	GATA4-RNA-Array-KO-down_van Berlo-2013	GATA4
ETL4	transcriptional_activation	GATA4-RNA-Array-KO-down_van Berlo-2013	GATA4
FAM19A3	transcriptional_activation	GATA4-RNA-Array-KO-down_van Berlo-2013	GATA4
FAP	transcriptional_activation	GATA4-RNA-Array-KO-down_van Berlo-2013	GATA4
FBN1	transcriptional_activation	GATA4-RNA-Array-KO-down_van Berlo-2013	GATA4
FCER1A	transcriptional_activation	GATA4-RNA-Array-KO-down_van Berlo-2013	GATA4
FCER1G	transcriptional_activation	GATA4-RNA-Array-KO-down_van Berlo-2013	GATA4
FGF16	transcriptional_activation	GATA4-RNA-Array-KO-down_van Berlo-2013	GATA4
FPR2	transcriptional_activation	GATA4-RNA-Array-KO-down_van Berlo-2013	GATA4
FRMD8	transcriptional_activation	GATA4-RNA-Array-KO-down_van Berlo-2013	GATA4
FYB	transcriptional_activation	GATA4-RNA-Array-KO-down_van Berlo-2013	GATA4
GABRG2	transcriptional_activation	GATA4-RNA-Array-KO-down_van Berlo-2013	GATA4
GALNT5	transcriptional_activation	GATA4-RNA-Array-KO-down_van Berlo-2013	GATA4
GATA3	transcriptional_activation	GATA4-RNA-Array-KO-down_van Berlo-2013	GATA4
GATM	transcriptional_activation	GATA4-RNA-Array-KO-down_van Berlo-2013	GATA4
GPD1	transcriptional_activation	GATA4-RNA-Array-KO-down_van Berlo-2013	GATA4
GPR149	transcriptional_activation	GATA4-RNA-Array-KO-down_van Berlo-2013	GATA4
GPR21	transcriptional_activation	GATA4-RNA-Array-KO-down_van Berlo-2013	GATA4
GPR65	transcriptional_activation	GATA4-RNA-Array-KO-down_van Berlo-2013	GATA4
GRHL2	transcriptional_activation	GATA4-RNA-Array-KO-down_van Berlo-2013	GATA4
GSG1L	transcriptional_activation	GATA4-RNA-Array-KO-down_van Berlo-2013	GATA4
GYS1	transcriptional_activation	GATA4-RNA-Array-KO-down_van Berlo-2013	GATA4
HCLS1	transcriptional_activation	GATA4-RNA-Array-KO-down_van Berlo-2013	GATA4
HCN2	transcriptional_activation	GATA4-RNA-Array-KO-down_van Berlo-2013	GATA4
HEMK1	transcriptional_activation	GATA4-RNA-Array-KO-down_van Berlo-2013	GATA4
HGF	transcriptional_activation	GATA4-RNA-Array-KO-down_van Berlo-2013	GATA4
HIST2H2AC	transcriptional_activation	GATA4-RNA-Array-KO-down_van Berlo-2013	GATA4
HLA-A	transcriptional_activation	GATA4-RNA-Array-KO-down_van Berlo-2013	GATA4
HPSE	transcriptional_activation	GATA4-RNA-Array-KO-down_van Berlo-2013	GATA4
HSD3B1	transcriptional_activation	GATA4-RNA-Array-KO-down_van Berlo-2013	GATA4
HSPB11	transcriptional_activation	GATA4-RNA-Array-KO-down_van Berlo-2013	GATA4
IGHM	transcriptional_activation	GATA4-RNA-Array-KO-down_van Berlo-2013	GATA4
IGSF23	transcriptional_activation	GATA4-RNA-Array-KO-down_van Berlo-2013	GATA4
IL18	transcriptional_activation	GATA4-RNA-Array-KO-down_van Berlo-2013	GATA4
IL2RA	transcriptional_activation	GATA4-RNA-Array-KO-down_van Berlo-2013	GATA4
IL36A	transcriptional_activation	GATA4-RNA-Array-KO-down_van Berlo-2013	GATA4
IMPA2	transcriptional_activation	GATA4-RNA-Array-KO-down_van Berlo-2013	GATA4
IQCF3	transcriptional_activation	GATA4-RNA-Array-KO-down_van Berlo-2013	GATA4
IRF7	transcriptional_activation	GATA4-RNA-Array-KO-down_van Berlo-2013	GATA4
ISG20	transcriptional_activation	GATA4-RNA-Array-KO-down_van Berlo-2013	GATA4
ITGAM	transcriptional_activation	GATA4-RNA-Array-KO-down_van Berlo-2013	GATA4
ITGAV	transcriptional_activation	GATA4-RNA-Array-KO-down_van Berlo-2013	GATA4
JAKMIP3	transcriptional_activation	GATA4-RNA-Array-KO-down_van Berlo-2013	GATA4
KCNIP2	transcriptional_activation	GATA4-RNA-Array-KO-down_van Berlo-2013	GATA4
KCNQ4	transcriptional_activation	GATA4-RNA-Array-KO-down_van Berlo-2013	GATA4
KCNV2	transcriptional_activation	GATA4-RNA-Array-KO-down_van Berlo-2013	GATA4
KIF15	transcriptional_activation	GATA4-RNA-Array-KO-down_van Berlo-2013	GATA4
KLHDC8A	transcriptional_activation	GATA4-RNA-Array-KO-down_van Berlo-2013	GATA4
KLK3	transcriptional_activation	GATA4-RNA-Array-KO-down_van Berlo-2013	GATA4
KNG1	transcriptional_activation	GATA4-RNA-Array-KO-down_van Berlo-2013	GATA4
KRTAP19-3	transcriptional_activation	GATA4-RNA-Array-KO-down_van Berlo-2013	GATA4
LAMA3	transcriptional_activation	GATA4-RNA-Array-KO-down_van Berlo-2013	GATA4
LAMA5	transcriptional_activation	GATA4-RNA-Array-KO-down_van Berlo-2013	GATA4
LAPTM5	transcriptional_activation	GATA4-RNA-Array-KO-down_van Berlo-2013	GATA4
LCP1	transcriptional_activation	GATA4-RNA-Array-KO-down_van Berlo-2013	GATA4
LCTL	transcriptional_activation	GATA4-RNA-Array-KO-down_van Berlo-2013	GATA4
LGALS2	transcriptional_activation	GATA4-RNA-Array-KO-down_van Berlo-2013	GATA4
LGALS3BP	transcriptional_activation	GATA4-RNA-Array-KO-down_van Berlo-2013	GATA4
LGR6	transcriptional_activation	GATA4-RNA-Array-KO-down_van Berlo-2013	GATA4
LHX8	transcriptional_activation	GATA4-RNA-Array-KO-down_van Berlo-2013	GATA4
LILRA5	transcriptional_activation	GATA4-RNA-Array-KO-down_van Berlo-2013	GATA4
LILRB3	transcriptional_activation	GATA4-RNA-Array-KO-down_van Berlo-2013	GATA4
LILRB4	transcriptional_activation	GATA4-RNA-Array-KO-down_van Berlo-2013	GATA4
LIX1	transcriptional_activation	GATA4-RNA-Array-KO-down_van Berlo-2013	GATA4
LPAR4	transcriptional_activation	GATA4-RNA-Array-KO-down_van Berlo-2013	GATA4
LRRC1	transcriptional_activation	GATA4-RNA-Array-KO-down_van Berlo-2013	GATA4
LRRC56	transcriptional_activation	GATA4-RNA-Array-KO-down_van Berlo-2013	GATA4
LRRK1	transcriptional_activation	GATA4-RNA-Array-KO-down_van Berlo-2013	GATA4
LSM11	transcriptional_activation	GATA4-RNA-Array-KO-down_van Berlo-2013	GATA4
LY86	transcriptional_activation	GATA4-RNA-Array-KO-down_van Berlo-2013	GATA4
MAL	transcriptional_activation	GATA4-RNA-Array-KO-down_van Berlo-2013	GATA4
MAPK10	transcriptional_activation	GATA4-RNA-Array-KO-down_van Berlo-2013	GATA4
MBD3L1	transcriptional_activation	GATA4-RNA-Array-KO-down_van Berlo-2013	GATA4
MDGA1	transcriptional_activation	GATA4-RNA-Array-KO-down_van Berlo-2013	GATA4
MILR1	transcriptional_activation	GATA4-RNA-Array-KO-down_van Berlo-2013	GATA4
MIOX	transcriptional_activation	GATA4-RNA-Array-KO-down_van Berlo-2013	GATA4
MIR490	transcriptional_activation	GATA4-RNA-Array-KO-down_van Berlo-2013	GATA4
MMP14	transcriptional_activation	GATA4-RNA-Array-KO-down_van Berlo-2013	GATA4
MMP15	transcriptional_activation	GATA4-RNA-Array-KO-down_van Berlo-2013	GATA4
MMP8	transcriptional_activation	GATA4-RNA-Array-KO-down_van Berlo-2013	GATA4
MMP9	transcriptional_activation	GATA4-RNA-Array-KO-down_van Berlo-2013	GATA4
MPZL1	transcriptional_activation	GATA4-RNA-Array-KO-down_van Berlo-2013	GATA4
MRC1	transcriptional_activation	GATA4-RNA-Array-KO-down_van Berlo-2013	GATA4
MYCN	transcriptional_activation	GATA4-RNA-Array-KO-down_van Berlo-2013	GATA4
MYL4	transcriptional_activation	GATA4-RNA-Array-KO-down_van Berlo-2013	GATA4
MYO1F	transcriptional_activation	GATA4-RNA-Array-KO-down_van Berlo-2013	GATA4
MYOCD	transcriptional_activation	GATA4-RNA-Array-KO-down_van Berlo-2013	GATA4
NCKAP1L	transcriptional_activation	GATA4-RNA-Array-KO-down_van Berlo-2013	GATA4
NDST3	transcriptional_activation	GATA4-RNA-Array-KO-down_van Berlo-2013	GATA4
NEK2	transcriptional_activation	GATA4-RNA-Array-KO-down_van Berlo-2013	GATA4
NLRP4	transcriptional_activation	GATA4-RNA-Array-KO-down_van Berlo-2013	GATA4
NOTO	transcriptional_activation	GATA4-RNA-Array-KO-down_van Berlo-2013	GATA4
NPAS2	transcriptional_activation	GATA4-RNA-Array-KO-down_van Berlo-2013	GATA4
NPL	transcriptional_activation	GATA4-RNA-Array-KO-down_van Berlo-2013	GATA4
NR1D1	transcriptional_activation	GATA4-RNA-Array-KO-down_van Berlo-2013	GATA4
NSUN3	transcriptional_activation	GATA4-RNA-Array-KO-down_van Berlo-2013	GATA4
NT5DC2	transcriptional_activation	GATA4-RNA-Array-KO-down_van Berlo-2013	GATA4
OR2V2	transcriptional_activation	GATA4-RNA-Array-KO-down_van Berlo-2013	GATA4
ORMDL1	transcriptional_activation	GATA4-RNA-Array-KO-down_van Berlo-2013	GATA4
PDE1C	transcriptional_activation	GATA4-RNA-Array-KO-down_van Berlo-2013	GATA4
PDE8B	transcriptional_activation	GATA4-RNA-Array-KO-down_van Berlo-2013	GATA4
PDK3	transcriptional_activation	GATA4-RNA-Array-KO-down_van Berlo-2013	GATA4
PECR	transcriptional_activation	GATA4-RNA-Array-KO-down_van Berlo-2013	GATA4
PHF11	transcriptional_activation	GATA4-RNA-Array-KO-down_van Berlo-2013	GATA4
PIDD1	transcriptional_activation	GATA4-RNA-Array-KO-down_van Berlo-2013	GATA4
PIGB	transcriptional_activation	GATA4-RNA-Array-KO-down_van Berlo-2013	GATA4
PIM1	transcriptional_activation	GATA4-RNA-Array-KO-down_van Berlo-2013	GATA4
PLD4	transcriptional_activation	GATA4-RNA-Array-KO-down_van Berlo-2013	GATA4
PLEKHH1	transcriptional_activation	GATA4-RNA-Array-KO-down_van Berlo-2013	GATA4
POLR1E	transcriptional_activation	GATA4-RNA-Array-KO-down_van Berlo-2013	GATA4
POP5	transcriptional_activation	GATA4-RNA-Array-KO-down_van Berlo-2013	GATA4
POU1F1	transcriptional_activation	GATA4-RNA-Array-KO-down_van Berlo-2013	GATA4
POU2AF1	transcriptional_activation	GATA4-RNA-Array-KO-down_van Berlo-2013	GATA4
PPFIA4	transcriptional_activation	GATA4-RNA-Array-KO-down_van Berlo-2013	GATA4
PPIL1	transcriptional_activation	GATA4-RNA-Array-KO-down_van Berlo-2013	GATA4
PPP1R42	transcriptional_activation	GATA4-RNA-Array-KO-down_van Berlo-2013	GATA4
PRDM1	transcriptional_activation	GATA4-RNA-Array-KO-down_van Berlo-2013	GATA4
PRIM2	transcriptional_activation	GATA4-RNA-Array-KO-down_van Berlo-2013	GATA4
PRKCA	transcriptional_activation	GATA4-RNA-Array-KO-down_van Berlo-2013	GATA4
PRKCB	transcriptional_activation	GATA4-RNA-Array-KO-down_van Berlo-2013	GATA4
PROM2	transcriptional_activation	GATA4-RNA-Array-KO-down_van Berlo-2013	GATA4
PTGDS	transcriptional_activation	GATA4-RNA-Array-KO-down_van Berlo-2013	GATA4
PTGER2	transcriptional_activation	GATA4-RNA-Array-KO-down_van Berlo-2013	GATA4
PTPN4	transcriptional_activation	GATA4-RNA-Array-KO-down_van Berlo-2013	GATA4
PTPRN2	transcriptional_activation	GATA4-RNA-Array-KO-down_van Berlo-2013	GATA4
PVT1	transcriptional_activation	GATA4-RNA-Array-KO-down_van Berlo-2013	GATA4
PYGL	transcriptional_activation	GATA4-RNA-Array-KO-down_van Berlo-2013	GATA4
RAB37	transcriptional_activation	GATA4-RNA-Array-KO-down_van Berlo-2013	GATA4
RASL10A	transcriptional_activation	GATA4-RNA-Array-KO-down_van Berlo-2013	GATA4
RASL11B	transcriptional_activation	GATA4-RNA-Array-KO-down_van Berlo-2013	GATA4
RCBTB1	transcriptional_activation	GATA4-RNA-Array-KO-down_van Berlo-2013	GATA4
RENBP	transcriptional_activation	GATA4-RNA-Array-KO-down_van Berlo-2013	GATA4
RIN2	transcriptional_activation	GATA4-RNA-Array-KO-down_van Berlo-2013	GATA4
ROBO2	transcriptional_activation	GATA4-RNA-Array-KO-down_van Berlo-2013	GATA4
ROM1	transcriptional_activation	GATA4-RNA-Array-KO-down_van Berlo-2013	GATA4
RRAD	transcriptional_activation	GATA4-RNA-Array-KO-down_van Berlo-2013	GATA4
RSAD2	transcriptional_activation	GATA4-RNA-Array-KO-down_van Berlo-2013	GATA4
SARDH	transcriptional_activation	GATA4-RNA-Array-KO-down_van Berlo-2013	GATA4
SEC23B	transcriptional_activation	GATA4-RNA-Array-KO-down_van Berlo-2013	GATA4
SEC31B	transcriptional_activation	GATA4-RNA-Array-KO-down_van Berlo-2013	GATA4
SEMA4C	transcriptional_activation	GATA4-RNA-Array-KO-down_van Berlo-2013	GATA4
SGK223	transcriptional_activation	GATA4-RNA-Array-KO-down_van Berlo-2013	GATA4
SH2D4A	transcriptional_activation	GATA4-RNA-Array-KO-down_van Berlo-2013	GATA4
SLC41A3	transcriptional_activation	GATA4-RNA-Array-KO-down_van Berlo-2013	GATA4
SLC44A3	transcriptional_activation	GATA4-RNA-Array-KO-down_van Berlo-2013	GATA4
SLC6A13	transcriptional_activation	GATA4-RNA-Array-KO-down_van Berlo-2013	GATA4
SLC7A8	transcriptional_activation	GATA4-RNA-Array-KO-down_van Berlo-2013	GATA4
SLCO2B1	transcriptional_activation	GATA4-RNA-Array-KO-down_van Berlo-2013	GATA4
SLN	transcriptional_activation	GATA4-RNA-Array-KO-down_van Berlo-2013	GATA4
SMARCD1	transcriptional_activation	GATA4-RNA-Array-KO-down_van Berlo-2013	GATA4
SNCA	transcriptional_activation	GATA4-RNA-Array-KO-down_van Berlo-2013	GATA4
SPON2	transcriptional_activation	GATA4-RNA-Array-KO-down_van Berlo-2013	GATA4
SRGAP1	transcriptional_activation	GATA4-RNA-Array-KO-down_van Berlo-2013	GATA4
STRIP2	transcriptional_activation	GATA4-RNA-Array-KO-down_van Berlo-2013	GATA4
SUN3	transcriptional_activation	GATA4-RNA-Array-KO-down_van Berlo-2013	GATA4
SYK	transcriptional_activation	GATA4-RNA-Array-KO-down_van Berlo-2013	GATA4
SYTL4	transcriptional_activation	GATA4-RNA-Array-KO-down_van Berlo-2013	GATA4
TAC1	transcriptional_activation	GATA4-RNA-Array-KO-down_van Berlo-2013	GATA4
TBC1D10B	transcriptional_activation	GATA4-RNA-Array-KO-down_van Berlo-2013	GATA4
TBX21	transcriptional_activation	GATA4-RNA-Array-KO-down_van Berlo-2013	GATA4
TCP11L1	transcriptional_activation	GATA4-RNA-Array-KO-down_van Berlo-2013	GATA4
TET1	transcriptional_activation	GATA4-RNA-Array-KO-down_van Berlo-2013	GATA4
THBS3	transcriptional_activation	GATA4-RNA-Array-KO-down_van Berlo-2013	GATA4
TLR6	transcriptional_activation	GATA4-RNA-Array-KO-down_van Berlo-2013	GATA4
TLR7	transcriptional_activation	GATA4-RNA-Array-KO-down_van Berlo-2013	GATA4
TMC4	transcriptional_activation	GATA4-RNA-Array-KO-down_van Berlo-2013	GATA4
TMC8	transcriptional_activation	GATA4-RNA-Array-KO-down_van Berlo-2013	GATA4
TMEM164	transcriptional_activation	GATA4-RNA-Array-KO-down_van Berlo-2013	GATA4
TMPRSS13	transcriptional_activation	GATA4-RNA-Array-KO-down_van Berlo-2013	GATA4
TNC	transcriptional_activation	GATA4-RNA-Array-KO-down_van Berlo-2013	GATA4
TNFAIP2	transcriptional_activation	GATA4-RNA-Array-KO-down_van Berlo-2013	GATA4
TNFSF10	transcriptional_activation	GATA4-RNA-Array-KO-down_van Berlo-2013	GATA4
TPMT	transcriptional_activation	GATA4-RNA-Array-KO-down_van Berlo-2013	GATA4
TRMT44	transcriptional_activation	GATA4-RNA-Array-KO-down_van Berlo-2013	GATA4
TRMT5	transcriptional_activation	GATA4-RNA-Array-KO-down_van Berlo-2013	GATA4
TSPAN18	transcriptional_activation	GATA4-RNA-Array-KO-down_van Berlo-2013	GATA4
TTC37	transcriptional_activation	GATA4-RNA-Array-KO-down_van Berlo-2013	GATA4
UCK2	transcriptional_activation	GATA4-RNA-Array-KO-down_van Berlo-2013	GATA4
UGT1A1	transcriptional_activation	GATA4-RNA-Array-KO-down_van Berlo-2013	GATA4
VCAN	transcriptional_activation	GATA4-RNA-Array-KO-down_van Berlo-2013	GATA4
VPS13C	transcriptional_activation	GATA4-RNA-Array-KO-down_van Berlo-2013	GATA4
VSIG4	transcriptional_activation	GATA4-RNA-Array-KO-down_van Berlo-2013	GATA4
XPNPEP1	transcriptional_activation	GATA4-RNA-Array-KO-down_van Berlo-2013	GATA4
ZAP70	transcriptional_activation	GATA4-RNA-Array-KO-down_van Berlo-2013	GATA4
ZCWPW1	transcriptional_activation	GATA4-RNA-Array-KO-down_van Berlo-2013	GATA4
ZFAND4	transcriptional_activation	GATA4-RNA-Array-KO-down_van Berlo-2013	GATA4
ZNF750	transcriptional_activation	GATA4-RNA-Array-KO-down_van Berlo-2013	GATA4
ZYG11A	transcriptional_activation	GATA4-RNA-Array-KO-down_van Berlo-2013	GATA4
A3GALT2	inhibition	GATA4-RNA-Array-KO-up_van Berlo-2013	GATA4
AADAC	inhibition	GATA4-RNA-Array-KO-up_van Berlo-2013	GATA4
ABCC3	inhibition	GATA4-RNA-Array-KO-up_van Berlo-2013	GATA4
ABCG2	inhibition	GATA4-RNA-Array-KO-up_van Berlo-2013	GATA4
ABCG5	inhibition	GATA4-RNA-Array-KO-up_van Berlo-2013	GATA4
ACPP	inhibition	GATA4-RNA-Array-KO-up_van Berlo-2013	GATA4
ACSM2A	inhibition	GATA4-RNA-Array-KO-up_van Berlo-2013	GATA4
ACTA2	inhibition	GATA4-RNA-Array-KO-up_van Berlo-2013	GATA4
ADAMTS1	inhibition	GATA4-RNA-Array-KO-up_van Berlo-2013	GATA4
ADAMTS8	inhibition	GATA4-RNA-Array-KO-up_van Berlo-2013	GATA4
ADH1C	inhibition	GATA4-RNA-Array-KO-up_van Berlo-2013	GATA4
ADORA3	inhibition	GATA4-RNA-Array-KO-up_van Berlo-2013	GATA4
AFF2	inhibition	GATA4-RNA-Array-KO-up_van Berlo-2013	GATA4
ANGPTL7	inhibition	GATA4-RNA-Array-KO-up_van Berlo-2013	GATA4
ANKDD1B	inhibition	GATA4-RNA-Array-KO-up_van Berlo-2013	GATA4
ANKRD45	inhibition	GATA4-RNA-Array-KO-up_van Berlo-2013	GATA4
ANO2	inhibition	GATA4-RNA-Array-KO-up_van Berlo-2013	GATA4
ANO5	inhibition	GATA4-RNA-Array-KO-up_van Berlo-2013	GATA4
ANXA10	inhibition	GATA4-RNA-Array-KO-up_van Berlo-2013	GATA4
APOL6	inhibition	GATA4-RNA-Array-KO-up_van Berlo-2013	GATA4
AQP1	inhibition	GATA4-RNA-Array-KO-up_van Berlo-2013	GATA4
ARHGEF4	inhibition	GATA4-RNA-Array-KO-up_van Berlo-2013	GATA4
ARL4A	inhibition	GATA4-RNA-Array-KO-up_van Berlo-2013	GATA4
ARRDC3	inhibition	GATA4-RNA-Array-KO-up_van Berlo-2013	GATA4
ASZ1	inhibition	GATA4-RNA-Array-KO-up_van Berlo-2013	GATA4
AVPR1A	inhibition	GATA4-RNA-Array-KO-up_van Berlo-2013	GATA4
BAZ1A	inhibition	GATA4-RNA-Array-KO-up_van Berlo-2013	GATA4
BBOX1	inhibition	GATA4-RNA-Array-KO-up_van Berlo-2013	GATA4
BCL2L1	inhibition	GATA4-RNA-Array-KO-up_van Berlo-2013	GATA4
BEX1	inhibition	GATA4-RNA-Array-KO-up_van Berlo-2013	GATA4
BHLHB9	inhibition	GATA4-RNA-Array-KO-up_van Berlo-2013	GATA4
BPIFB1	inhibition	GATA4-RNA-Array-KO-up_van Berlo-2013	GATA4
BSND	inhibition	GATA4-RNA-Array-KO-up_van Berlo-2013	GATA4
C17orf53	inhibition	GATA4-RNA-Array-KO-up_van Berlo-2013	GATA4
C20orf196	inhibition	GATA4-RNA-Array-KO-up_van Berlo-2013	GATA4
C8orf4	inhibition	GATA4-RNA-Array-KO-up_van Berlo-2013	GATA4
CA5A	inhibition	GATA4-RNA-Array-KO-up_van Berlo-2013	GATA4
CACNA1S	inhibition	GATA4-RNA-Array-KO-up_van Berlo-2013	GATA4
CASP12	inhibition	GATA4-RNA-Array-KO-up_van Berlo-2013	GATA4
CASQ1	inhibition	GATA4-RNA-Array-KO-up_van Berlo-2013	GATA4
CATSPERD	inhibition	GATA4-RNA-Array-KO-up_van Berlo-2013	GATA4
CCDC112	inhibition	GATA4-RNA-Array-KO-up_van Berlo-2013	GATA4
CCDC136	inhibition	GATA4-RNA-Array-KO-up_van Berlo-2013	GATA4
CCDC148	inhibition	GATA4-RNA-Array-KO-up_van Berlo-2013	GATA4
CCDC184	inhibition	GATA4-RNA-Array-KO-up_van Berlo-2013	GATA4
CCDC28B	inhibition	GATA4-RNA-Array-KO-up_van Berlo-2013	GATA4
CCL27	inhibition	GATA4-RNA-Array-KO-up_van Berlo-2013	GATA4
CCR8	inhibition	GATA4-RNA-Array-KO-up_van Berlo-2013	GATA4
CDH19	inhibition	GATA4-RNA-Array-KO-up_van Berlo-2013	GATA4
CDV3	inhibition	GATA4-RNA-Array-KO-up_van Berlo-2013	GATA4
CEACAM18	inhibition	GATA4-RNA-Array-KO-up_van Berlo-2013	GATA4
CEBPB	inhibition	GATA4-RNA-Array-KO-up_van Berlo-2013	GATA4
CELA3B	inhibition	GATA4-RNA-Array-KO-up_van Berlo-2013	GATA4
CEP128	inhibition	GATA4-RNA-Array-KO-up_van Berlo-2013	GATA4
CES5A	inhibition	GATA4-RNA-Array-KO-up_van Berlo-2013	GATA4
CFAP44	inhibition	GATA4-RNA-Array-KO-up_van Berlo-2013	GATA4
CIART	inhibition	GATA4-RNA-Array-KO-up_van Berlo-2013	GATA4
CLCA4	inhibition	GATA4-RNA-Array-KO-up_van Berlo-2013	GATA4
CNTNAP5	inhibition	GATA4-RNA-Array-KO-up_van Berlo-2013	GATA4
COQ10B	inhibition	GATA4-RNA-Array-KO-up_van Berlo-2013	GATA4
CPEB1	inhibition	GATA4-RNA-Array-KO-up_van Berlo-2013	GATA4
CRY1	inhibition	GATA4-RNA-Array-KO-up_van Berlo-2013	GATA4
CRY2	inhibition	GATA4-RNA-Array-KO-up_van Berlo-2013	GATA4
CSNK1G1	inhibition	GATA4-RNA-Array-KO-up_van Berlo-2013	GATA4
CTGF	inhibition	GATA4-RNA-Array-KO-up_van Berlo-2013	GATA4
CYB5R2	inhibition	GATA4-RNA-Array-KO-up_van Berlo-2013	GATA4
CYP27B1	inhibition	GATA4-RNA-Array-KO-up_van Berlo-2013	GATA4
CYP2B6	inhibition	GATA4-RNA-Array-KO-up_van Berlo-2013	GATA4
CYP2C9	inhibition	GATA4-RNA-Array-KO-up_van Berlo-2013	GATA4
CYP4X1	inhibition	GATA4-RNA-Array-KO-up_van Berlo-2013	GATA4
DCSTAMP	inhibition	GATA4-RNA-Array-KO-up_van Berlo-2013	GATA4
DDIT4	inhibition	GATA4-RNA-Array-KO-up_van Berlo-2013	GATA4
DGKI	inhibition	GATA4-RNA-Array-KO-up_van Berlo-2013	GATA4
DLX6	inhibition	GATA4-RNA-Array-KO-up_van Berlo-2013	GATA4
DNAH10	inhibition	GATA4-RNA-Array-KO-up_van Berlo-2013	GATA4
DNAH11	inhibition	GATA4-RNA-Array-KO-up_van Berlo-2013	GATA4
DNAJA1	inhibition	GATA4-RNA-Array-KO-up_van Berlo-2013	GATA4
DNAJB1	inhibition	GATA4-RNA-Array-KO-up_van Berlo-2013	GATA4
DOK5	inhibition	GATA4-RNA-Array-KO-up_van Berlo-2013	GATA4
DSG1	inhibition	GATA4-RNA-Array-KO-up_van Berlo-2013	GATA4
EFHB	inhibition	GATA4-RNA-Array-KO-up_van Berlo-2013	GATA4
EFHC2	inhibition	GATA4-RNA-Array-KO-up_van Berlo-2013	GATA4
ELAVL2	inhibition	GATA4-RNA-Array-KO-up_van Berlo-2013	GATA4
ELMOD1	inhibition	GATA4-RNA-Array-KO-up_van Berlo-2013	GATA4
EME1	inhibition	GATA4-RNA-Array-KO-up_van Berlo-2013	GATA4
ENTPD7	inhibition	GATA4-RNA-Array-KO-up_van Berlo-2013	GATA4
EPHA7	inhibition	GATA4-RNA-Array-KO-up_van Berlo-2013	GATA4
ERRFI1	inhibition	GATA4-RNA-Array-KO-up_van Berlo-2013	GATA4
ETV4	inhibition	GATA4-RNA-Array-KO-up_van Berlo-2013	GATA4
ETV5	inhibition	GATA4-RNA-Array-KO-up_van Berlo-2013	GATA4
F3	inhibition	GATA4-RNA-Array-KO-up_van Berlo-2013	GATA4
F7	inhibition	GATA4-RNA-Array-KO-up_van Berlo-2013	GATA4
FAM107A	inhibition	GATA4-RNA-Array-KO-up_van Berlo-2013	GATA4
FAM117B	inhibition	GATA4-RNA-Array-KO-up_van Berlo-2013	GATA4
FAM126B	inhibition	GATA4-RNA-Array-KO-up_van Berlo-2013	GATA4
FAM167A	inhibition	GATA4-RNA-Array-KO-up_van Berlo-2013	GATA4
FAM184B	inhibition	GATA4-RNA-Array-KO-up_van Berlo-2013	GATA4
FAM189B	inhibition	GATA4-RNA-Array-KO-up_van Berlo-2013	GATA4
FAM46A	inhibition	GATA4-RNA-Array-KO-up_van Berlo-2013	GATA4
FCHO1	inhibition	GATA4-RNA-Array-KO-up_van Berlo-2013	GATA4
FHL1	inhibition	GATA4-RNA-Array-KO-up_van Berlo-2013	GATA4
FIGF	inhibition	GATA4-RNA-Array-KO-up_van Berlo-2013	GATA4
FKBP5	inhibition	GATA4-RNA-Array-KO-up_van Berlo-2013	GATA4
FLVCR1	inhibition	GATA4-RNA-Array-KO-up_van Berlo-2013	GATA4
FMO2	inhibition	GATA4-RNA-Array-KO-up_van Berlo-2013	GATA4
FOXJ3	inhibition	GATA4-RNA-Array-KO-up_van Berlo-2013	GATA4
FUT9	inhibition	GATA4-RNA-Array-KO-up_van Berlo-2013	GATA4
G0S2	inhibition	GATA4-RNA-Array-KO-up_van Berlo-2013	GATA4
GADD45G	inhibition	GATA4-RNA-Array-KO-up_van Berlo-2013	GATA4
GAREML	inhibition	GATA4-RNA-Array-KO-up_van Berlo-2013	GATA4
GCNT1	inhibition	GATA4-RNA-Array-KO-up_van Berlo-2013	GATA4
GJA8	inhibition	GATA4-RNA-Array-KO-up_van Berlo-2013	GATA4
GNAT3	inhibition	GATA4-RNA-Array-KO-up_van Berlo-2013	GATA4
GNG8	inhibition	GATA4-RNA-Array-KO-up_van Berlo-2013	GATA4
GPR152	inhibition	GATA4-RNA-Array-KO-up_van Berlo-2013	GATA4
GPR179	inhibition	GATA4-RNA-Array-KO-up_van Berlo-2013	GATA4
GPR64	inhibition	GATA4-RNA-Array-KO-up_van Berlo-2013	GATA4
GPR83	inhibition	GATA4-RNA-Array-KO-up_van Berlo-2013	GATA4
GRHL1	inhibition	GATA4-RNA-Array-KO-up_van Berlo-2013	GATA4
GRIA3	inhibition	GATA4-RNA-Array-KO-up_van Berlo-2013	GATA4
GSTA3	inhibition	GATA4-RNA-Array-KO-up_van Berlo-2013	GATA4
GUCY2C	inhibition	GATA4-RNA-Array-KO-up_van Berlo-2013	GATA4
GYG1	inhibition	GATA4-RNA-Array-KO-up_van Berlo-2013	GATA4
HCN1	inhibition	GATA4-RNA-Array-KO-up_van Berlo-2013	GATA4
HDC	inhibition	GATA4-RNA-Array-KO-up_van Berlo-2013	GATA4
HIST1H2AD	inhibition	GATA4-RNA-Array-KO-up_van Berlo-2013	GATA4
HORMAD1	inhibition	GATA4-RNA-Array-KO-up_van Berlo-2013	GATA4
HOXB5	inhibition	GATA4-RNA-Array-KO-up_van Berlo-2013	GATA4
HSPA1B	inhibition	GATA4-RNA-Array-KO-up_van Berlo-2013	GATA4
HYLS1	inhibition	GATA4-RNA-Array-KO-up_van Berlo-2013	GATA4
ID3	inhibition	GATA4-RNA-Array-KO-up_van Berlo-2013	GATA4
IER5	inhibition	GATA4-RNA-Array-KO-up_van Berlo-2013	GATA4
IFI16	inhibition	GATA4-RNA-Array-KO-up_van Berlo-2013	GATA4
IGFN1	inhibition	GATA4-RNA-Array-KO-up_van Berlo-2013	GATA4
IGSF1	inhibition	GATA4-RNA-Array-KO-up_van Berlo-2013	GATA4
IL12RB1	inhibition	GATA4-RNA-Array-KO-up_van Berlo-2013	GATA4
IL22	inhibition	GATA4-RNA-Array-KO-up_van Berlo-2013	GATA4
ITGB4	inhibition	GATA4-RNA-Array-KO-up_van Berlo-2013	GATA4
KCNA5	inhibition	GATA4-RNA-Array-KO-up_van Berlo-2013	GATA4
KCNQ5	inhibition	GATA4-RNA-Array-KO-up_van Berlo-2013	GATA4
KIAA1551	inhibition	GATA4-RNA-Array-KO-up_van Berlo-2013	GATA4
KIAA1715	inhibition	GATA4-RNA-Array-KO-up_van Berlo-2013	GATA4
KIF17	inhibition	GATA4-RNA-Array-KO-up_van Berlo-2013	GATA4
KIF26B	inhibition	GATA4-RNA-Array-KO-up_van Berlo-2013	GATA4
KIF2B	inhibition	GATA4-RNA-Array-KO-up_van Berlo-2013	GATA4
KIF2C	inhibition	GATA4-RNA-Array-KO-up_van Berlo-2013	GATA4
KISS1R	inhibition	GATA4-RNA-Array-KO-up_van Berlo-2013	GATA4
KLHL1	inhibition	GATA4-RNA-Array-KO-up_van Berlo-2013	GATA4
KLKB1	inhibition	GATA4-RNA-Array-KO-up_van Berlo-2013	GATA4
KRT40	inhibition	GATA4-RNA-Array-KO-up_van Berlo-2013	GATA4
KRT81	inhibition	GATA4-RNA-Array-KO-up_van Berlo-2013	GATA4
LEPREL1	inhibition	GATA4-RNA-Array-KO-up_van Berlo-2013	GATA4
LGALSL	inhibition	GATA4-RNA-Array-KO-up_van Berlo-2013	GATA4
LGI1	inhibition	GATA4-RNA-Array-KO-up_van Berlo-2013	GATA4
LRGUK	inhibition	GATA4-RNA-Array-KO-up_van Berlo-2013	GATA4
MAML3	inhibition	GATA4-RNA-Array-KO-up_van Berlo-2013	GATA4
MAP1A	inhibition	GATA4-RNA-Array-KO-up_van Berlo-2013	GATA4
MAP7D2	inhibition	GATA4-RNA-Array-KO-up_van Berlo-2013	GATA4
MAPK4	inhibition	GATA4-RNA-Array-KO-up_van Berlo-2013	GATA4
MASP1	inhibition	GATA4-RNA-Array-KO-up_van Berlo-2013	GATA4
MCF2L	inhibition	GATA4-RNA-Array-KO-up_van Berlo-2013	GATA4
MCM8	inhibition	GATA4-RNA-Array-KO-up_van Berlo-2013	GATA4
MFRP	inhibition	GATA4-RNA-Array-KO-up_van Berlo-2013	GATA4
MORN1	inhibition	GATA4-RNA-Array-KO-up_van Berlo-2013	GATA4
MPZL2	inhibition	GATA4-RNA-Array-KO-up_van Berlo-2013	GATA4
MSI1	inhibition	GATA4-RNA-Array-KO-up_van Berlo-2013	GATA4
MYBPC1	inhibition	GATA4-RNA-Array-KO-up_van Berlo-2013	GATA4
MYH7	inhibition	GATA4-RNA-Array-KO-up_van Berlo-2013	GATA4
MYH8	inhibition	GATA4-RNA-Array-KO-up_van Berlo-2013	GATA4
MYLK4	inhibition	GATA4-RNA-Array-KO-up_van Berlo-2013	GATA4
MYOT	inhibition	GATA4-RNA-Array-KO-up_van Berlo-2013	GATA4
NAB2	inhibition	GATA4-RNA-Array-KO-up_van Berlo-2013	GATA4
NCAM1	inhibition	GATA4-RNA-Array-KO-up_van Berlo-2013	GATA4
NEB	inhibition	GATA4-RNA-Array-KO-up_van Berlo-2013	GATA4
NEIL2	inhibition	GATA4-RNA-Array-KO-up_van Berlo-2013	GATA4
NELL1	inhibition	GATA4-RNA-Array-KO-up_van Berlo-2013	GATA4
NKX6-1	inhibition	GATA4-RNA-Array-KO-up_van Berlo-2013	GATA4
NOL4	inhibition	GATA4-RNA-Array-KO-up_van Berlo-2013	GATA4
NOS1	inhibition	GATA4-RNA-Array-KO-up_van Berlo-2013	GATA4
NOXRED1	inhibition	GATA4-RNA-Array-KO-up_van Berlo-2013	GATA4
NPC1L1	inhibition	GATA4-RNA-Array-KO-up_van Berlo-2013	GATA4
NPR3	inhibition	GATA4-RNA-Array-KO-up_van Berlo-2013	GATA4
NPSR1	inhibition	GATA4-RNA-Array-KO-up_van Berlo-2013	GATA4
NUBPL	inhibition	GATA4-RNA-Array-KO-up_van Berlo-2013	GATA4
NXPE3	inhibition	GATA4-RNA-Array-KO-up_van Berlo-2013	GATA4
ORMDL2	inhibition	GATA4-RNA-Array-KO-up_van Berlo-2013	GATA4
OSTN	inhibition	GATA4-RNA-Array-KO-up_van Berlo-2013	GATA4
OTUD1	inhibition	GATA4-RNA-Array-KO-up_van Berlo-2013	GATA4
OTUD7A	inhibition	GATA4-RNA-Array-KO-up_van Berlo-2013	GATA4
OVOS2	inhibition	GATA4-RNA-Array-KO-up_van Berlo-2013	GATA4
PACRG	inhibition	GATA4-RNA-Array-KO-up_van Berlo-2013	GATA4
PAOX	inhibition	GATA4-RNA-Array-KO-up_van Berlo-2013	GATA4
PDE7B	inhibition	GATA4-RNA-Array-KO-up_van Berlo-2013	GATA4
PER1	inhibition	GATA4-RNA-Array-KO-up_van Berlo-2013	GATA4
PER2	inhibition	GATA4-RNA-Array-KO-up_van Berlo-2013	GATA4
PIH1D2	inhibition	GATA4-RNA-Array-KO-up_van Berlo-2013	GATA4
PKD1L1	inhibition	GATA4-RNA-Array-KO-up_van Berlo-2013	GATA4
PLD5	inhibition	GATA4-RNA-Array-KO-up_van Berlo-2013	GATA4
PLS1	inhibition	GATA4-RNA-Array-KO-up_van Berlo-2013	GATA4
PNLIPRP1	inhibition	GATA4-RNA-Array-KO-up_van Berlo-2013	GATA4
PPP1R1C	inhibition	GATA4-RNA-Array-KO-up_van Berlo-2013	GATA4
PRKCQ	inhibition	GATA4-RNA-Array-KO-up_van Berlo-2013	GATA4
PRLR	inhibition	GATA4-RNA-Array-KO-up_van Berlo-2013	GATA4
PRR16	inhibition	GATA4-RNA-Array-KO-up_van Berlo-2013	GATA4
PTGFR	inhibition	GATA4-RNA-Array-KO-up_van Berlo-2013	GATA4
RANBP3L	inhibition	GATA4-RNA-Array-KO-up_van Berlo-2013	GATA4
RASGEF1B	inhibition	GATA4-RNA-Array-KO-up_van Berlo-2013	GATA4
REC114	inhibition	GATA4-RNA-Array-KO-up_van Berlo-2013	GATA4
REG1A	inhibition	GATA4-RNA-Array-KO-up_van Berlo-2013	GATA4
RGCC	inhibition	GATA4-RNA-Array-KO-up_van Berlo-2013	GATA4
RGS7	inhibition	GATA4-RNA-Array-KO-up_van Berlo-2013	GATA4
RHOBTB1	inhibition	GATA4-RNA-Array-KO-up_van Berlo-2013	GATA4
RNF152	inhibition	GATA4-RNA-Array-KO-up_van Berlo-2013	GATA4
RORB	inhibition	GATA4-RNA-Array-KO-up_van Berlo-2013	GATA4
RPGRIP1	inhibition	GATA4-RNA-Array-KO-up_van Berlo-2013	GATA4
RSPH10B2	inhibition	GATA4-RNA-Array-KO-up_van Berlo-2013	GATA4
S1PR1	inhibition	GATA4-RNA-Array-KO-up_van Berlo-2013	GATA4
SCGB1C1	inhibition	GATA4-RNA-Array-KO-up_van Berlo-2013	GATA4
SCGN	inhibition	GATA4-RNA-Array-KO-up_van Berlo-2013	GATA4
SEMA3C	inhibition	GATA4-RNA-Array-KO-up_van Berlo-2013	GATA4
SERPINE1	inhibition	GATA4-RNA-Array-KO-up_van Berlo-2013	GATA4
SH3GL3	inhibition	GATA4-RNA-Array-KO-up_van Berlo-2013	GATA4
SHANK2	inhibition	GATA4-RNA-Array-KO-up_van Berlo-2013	GATA4
SHF	inhibition	GATA4-RNA-Array-KO-up_van Berlo-2013	GATA4
SIPA1L1	inhibition	GATA4-RNA-Array-KO-up_van Berlo-2013	GATA4
SIX4	inhibition	GATA4-RNA-Array-KO-up_van Berlo-2013	GATA4
SLC16A14	inhibition	GATA4-RNA-Array-KO-up_van Berlo-2013	GATA4
SLC1A5	inhibition	GATA4-RNA-Array-KO-up_van Berlo-2013	GATA4
SLC22A25	inhibition	GATA4-RNA-Array-KO-up_van Berlo-2013	GATA4
SLC6A2	inhibition	GATA4-RNA-Array-KO-up_van Berlo-2013	GATA4
SLC7A10	inhibition	GATA4-RNA-Array-KO-up_van Berlo-2013	GATA4
SPAG1	inhibition	GATA4-RNA-Array-KO-up_van Berlo-2013	GATA4
SPRR2B	inhibition	GATA4-RNA-Array-KO-up_van Berlo-2013	GATA4
STC1	inhibition	GATA4-RNA-Array-KO-up_van Berlo-2013	GATA4
STK33	inhibition	GATA4-RNA-Array-KO-up_van Berlo-2013	GATA4
STX1A	inhibition	GATA4-RNA-Array-KO-up_van Berlo-2013	GATA4
SV2B	inhibition	GATA4-RNA-Array-KO-up_van Berlo-2013	GATA4
SV2C	inhibition	GATA4-RNA-Array-KO-up_van Berlo-2013	GATA4
SYT2	inhibition	GATA4-RNA-Array-KO-up_van Berlo-2013	GATA4
TCP10	inhibition	GATA4-RNA-Array-KO-up_van Berlo-2013	GATA4
TDP2	inhibition	GATA4-RNA-Array-KO-up_van Berlo-2013	GATA4
TIMP3	inhibition	GATA4-RNA-Array-KO-up_van Berlo-2013	GATA4
TIMP4	inhibition	GATA4-RNA-Array-KO-up_van Berlo-2013	GATA4
TMC1	inhibition	GATA4-RNA-Array-KO-up_van Berlo-2013	GATA4
TMEM189	inhibition	GATA4-RNA-Array-KO-up_van Berlo-2013	GATA4
TMEM196	inhibition	GATA4-RNA-Array-KO-up_van Berlo-2013	GATA4
TMEM60	inhibition	GATA4-RNA-Array-KO-up_van Berlo-2013	GATA4
TMEM68	inhibition	GATA4-RNA-Array-KO-up_van Berlo-2013	GATA4
TMIGD1	inhibition	GATA4-RNA-Array-KO-up_van Berlo-2013	GATA4
TMPRSS2	inhibition	GATA4-RNA-Array-KO-up_van Berlo-2013	GATA4
TNNT1	inhibition	GATA4-RNA-Array-KO-up_van Berlo-2013	GATA4
TNS4	inhibition	GATA4-RNA-Array-KO-up_van Berlo-2013	GATA4
TOB2	inhibition	GATA4-RNA-Array-KO-up_van Berlo-2013	GATA4
TOMM5	inhibition	GATA4-RNA-Array-KO-up_van Berlo-2013	GATA4
TONSL	inhibition	GATA4-RNA-Array-KO-up_van Berlo-2013	GATA4
TRIM15	inhibition	GATA4-RNA-Array-KO-up_van Berlo-2013	GATA4
TRIM69	inhibition	GATA4-RNA-Array-KO-up_van Berlo-2013	GATA4
TRIQK	inhibition	GATA4-RNA-Array-KO-up_van Berlo-2013	GATA4
TSC22D3	inhibition	GATA4-RNA-Array-KO-up_van Berlo-2013	GATA4
TSEN2	inhibition	GATA4-RNA-Array-KO-up_van Berlo-2013	GATA4
TSPAN11	inhibition	GATA4-RNA-Array-KO-up_van Berlo-2013	GATA4
UGT1A5	inhibition	GATA4-RNA-Array-KO-up_van Berlo-2013	GATA4
USP1	inhibition	GATA4-RNA-Array-KO-up_van Berlo-2013	GATA4
USP16	inhibition	GATA4-RNA-Array-KO-up_van Berlo-2013	GATA4
USP32	inhibition	GATA4-RNA-Array-KO-up_van Berlo-2013	GATA4
WEE1	inhibition	GATA4-RNA-Array-KO-up_van Berlo-2013	GATA4
WFDC2	inhibition	GATA4-RNA-Array-KO-up_van Berlo-2013	GATA4
XKR5	inhibition	GATA4-RNA-Array-KO-up_van Berlo-2013	GATA4
XKR8	inhibition	GATA4-RNA-Array-KO-up_van Berlo-2013	GATA4
ZBTB16	inhibition	GATA4-RNA-Array-KO-up_van Berlo-2013	GATA4
ZCWPW2	inhibition	GATA4-RNA-Array-KO-up_van Berlo-2013	GATA4
ZNF112	inhibition	GATA4-RNA-Array-KO-up_van Berlo-2013	GATA4
ZNF518B	inhibition	GATA4-RNA-Array-KO-up_van Berlo-2013	GATA4
ZNF575	inhibition	GATA4-RNA-Array-KO-up_van Berlo-2013	GATA4
ZNF583	inhibition	GATA4-RNA-Array-KO-up_van Berlo-2013	GATA4
ZNF616	inhibition	GATA4-RNA-Array-KO-up_van Berlo-2013	GATA4
ZNF76	inhibition	GATA4-RNA-Array-KO-up_van Berlo-2013	GATA4
ACN9	transcriptional_activation	GATA4-RNA-array-siRNA-down_Sperling-2011	GATA4
ACOT13	transcriptional_activation	GATA4-RNA-array-siRNA-down_Sperling-2011	GATA4
ACTC1	transcriptional_activation	GATA4-RNA-array-siRNA-down_Sperling-2011	GATA4
ACTL6A	transcriptional_activation	GATA4-RNA-array-siRNA-down_Sperling-2011	GATA4
ADD3	transcriptional_activation	GATA4-RNA-array-siRNA-down_Sperling-2011	GATA4
ADI1	transcriptional_activation	GATA4-RNA-array-siRNA-down_Sperling-2011	GATA4
ADSSL1	transcriptional_activation	GATA4-RNA-array-siRNA-down_Sperling-2011	GATA4
AGTRAP	transcriptional_activation	GATA4-RNA-array-siRNA-down_Sperling-2011	GATA4
AKIP1	transcriptional_activation	GATA4-RNA-array-siRNA-down_Sperling-2011	GATA4
AKR1B1	transcriptional_activation	GATA4-RNA-array-siRNA-down_Sperling-2011	GATA4
AKR1E2	transcriptional_activation	GATA4-RNA-array-siRNA-down_Sperling-2011	GATA4
ALDH6A1	transcriptional_activation	GATA4-RNA-array-siRNA-down_Sperling-2011	GATA4
ALKBH8	transcriptional_activation	GATA4-RNA-array-siRNA-down_Sperling-2011	GATA4
ARAP2	transcriptional_activation	GATA4-RNA-array-siRNA-down_Sperling-2011	GATA4
ARHGAP29	transcriptional_activation	GATA4-RNA-array-siRNA-down_Sperling-2011	GATA4
ARL1	transcriptional_activation	GATA4-RNA-array-siRNA-down_Sperling-2011	GATA4
ARL8A	transcriptional_activation	GATA4-RNA-array-siRNA-down_Sperling-2011	GATA4
ASH2L	transcriptional_activation	GATA4-RNA-array-siRNA-down_Sperling-2011	GATA4
ASPM	transcriptional_activation	GATA4-RNA-array-siRNA-down_Sperling-2011	GATA4
ATP2A2	transcriptional_activation	GATA4-RNA-array-siRNA-down_Sperling-2011	GATA4
ATP5A1	transcriptional_activation	GATA4-RNA-array-siRNA-down_Sperling-2011	GATA4
BCAS2	transcriptional_activation	GATA4-RNA-array-siRNA-down_Sperling-2011	GATA4
C11orf54	transcriptional_activation	GATA4-RNA-array-siRNA-down_Sperling-2011	GATA4
C12orf73	transcriptional_activation	GATA4-RNA-array-siRNA-down_Sperling-2011	GATA4
C15orf61	transcriptional_activation	GATA4-RNA-array-siRNA-down_Sperling-2011	GATA4
C18orf8	transcriptional_activation	GATA4-RNA-array-siRNA-down_Sperling-2011	GATA4
C3orf67	transcriptional_activation	GATA4-RNA-array-siRNA-down_Sperling-2011	GATA4
C5orf24	transcriptional_activation	GATA4-RNA-array-siRNA-down_Sperling-2011	GATA4
CACNA1G	transcriptional_activation	GATA4-RNA-array-siRNA-down_Sperling-2011	GATA4
CBWD1	transcriptional_activation	GATA4-RNA-array-siRNA-down_Sperling-2011	GATA4
CCDC90B	transcriptional_activation	GATA4-RNA-array-siRNA-down_Sperling-2011	GATA4
CCNG1	transcriptional_activation	GATA4-RNA-array-siRNA-down_Sperling-2011	GATA4
CCRL2	transcriptional_activation	GATA4-RNA-array-siRNA-down_Sperling-2011	GATA4
CCT5	transcriptional_activation	GATA4-RNA-array-siRNA-down_Sperling-2011	GATA4
CD72	transcriptional_activation	GATA4-RNA-array-siRNA-down_Sperling-2011	GATA4
CD81	transcriptional_activation	GATA4-RNA-array-siRNA-down_Sperling-2011	GATA4
CENPK	transcriptional_activation	GATA4-RNA-array-siRNA-down_Sperling-2011	GATA4
CEP55	transcriptional_activation	GATA4-RNA-array-siRNA-down_Sperling-2011	GATA4
CEPT1	transcriptional_activation	GATA4-RNA-array-siRNA-down_Sperling-2011	GATA4
CHCHD7	transcriptional_activation	GATA4-RNA-array-siRNA-down_Sperling-2011	GATA4
CHKA	transcriptional_activation	GATA4-RNA-array-siRNA-down_Sperling-2011	GATA4
CHMP5	transcriptional_activation	GATA4-RNA-array-siRNA-down_Sperling-2011	GATA4
CHORDC1	transcriptional_activation	GATA4-RNA-array-siRNA-down_Sperling-2011	GATA4
CLASP1	transcriptional_activation	GATA4-RNA-array-siRNA-down_Sperling-2011	GATA4
CMBL	transcriptional_activation	GATA4-RNA-array-siRNA-down_Sperling-2011	GATA4
COX11	transcriptional_activation	GATA4-RNA-array-siRNA-down_Sperling-2011	GATA4
COX20	transcriptional_activation	GATA4-RNA-array-siRNA-down_Sperling-2011	GATA4
CPD	transcriptional_activation	GATA4-RNA-array-siRNA-down_Sperling-2011	GATA4
CPT2	transcriptional_activation	GATA4-RNA-array-siRNA-down_Sperling-2011	GATA4
CR1L	transcriptional_activation	GATA4-RNA-array-siRNA-down_Sperling-2011	GATA4
CRYBG3	transcriptional_activation	GATA4-RNA-array-siRNA-down_Sperling-2011	GATA4
CSTF3	transcriptional_activation	GATA4-RNA-array-siRNA-down_Sperling-2011	GATA4
CUEDC2	transcriptional_activation	GATA4-RNA-array-siRNA-down_Sperling-2011	GATA4
CYFIP1	transcriptional_activation	GATA4-RNA-array-siRNA-down_Sperling-2011	GATA4
CYFIP2	transcriptional_activation	GATA4-RNA-array-siRNA-down_Sperling-2011	GATA4
DAZAP2	transcriptional_activation	GATA4-RNA-array-siRNA-down_Sperling-2011	GATA4
DCAF11	transcriptional_activation	GATA4-RNA-array-siRNA-down_Sperling-2011	GATA4
DCAF13	transcriptional_activation	GATA4-RNA-array-siRNA-down_Sperling-2011	GATA4
DDT	transcriptional_activation	GATA4-RNA-array-siRNA-down_Sperling-2011	GATA4
DDX3X	transcriptional_activation	GATA4-RNA-array-siRNA-down_Sperling-2011	GATA4
DEK	transcriptional_activation	GATA4-RNA-array-siRNA-down_Sperling-2011	GATA4
DHRS7C	transcriptional_activation	GATA4-RNA-array-siRNA-down_Sperling-2011	GATA4
DHX15	transcriptional_activation	GATA4-RNA-array-siRNA-down_Sperling-2011	GATA4
DIS3	transcriptional_activation	GATA4-RNA-array-siRNA-down_Sperling-2011	GATA4
DNAJA2	transcriptional_activation	GATA4-RNA-array-siRNA-down_Sperling-2011	GATA4
DNAJB4	transcriptional_activation	GATA4-RNA-array-siRNA-down_Sperling-2011	GATA4
DNMT1	transcriptional_activation	GATA4-RNA-array-siRNA-down_Sperling-2011	GATA4
DSCC1	transcriptional_activation	GATA4-RNA-array-siRNA-down_Sperling-2011	GATA4
DSG2	transcriptional_activation	GATA4-RNA-array-siRNA-down_Sperling-2011	GATA4
DSP	transcriptional_activation	GATA4-RNA-array-siRNA-down_Sperling-2011	GATA4
DUSP19	transcriptional_activation	GATA4-RNA-array-siRNA-down_Sperling-2011	GATA4
DYNLL1	transcriptional_activation	GATA4-RNA-array-siRNA-down_Sperling-2011	GATA4
DYNLT1	transcriptional_activation	GATA4-RNA-array-siRNA-down_Sperling-2011	GATA4
DYNLT3	transcriptional_activation	GATA4-RNA-array-siRNA-down_Sperling-2011	GATA4
DZIP1	transcriptional_activation	GATA4-RNA-array-siRNA-down_Sperling-2011	GATA4
EED	transcriptional_activation	GATA4-RNA-array-siRNA-down_Sperling-2011	GATA4
EFCAB2	transcriptional_activation	GATA4-RNA-array-siRNA-down_Sperling-2011	GATA4
EIF1	transcriptional_activation	GATA4-RNA-array-siRNA-down_Sperling-2011	GATA4
EIF3K	transcriptional_activation	GATA4-RNA-array-siRNA-down_Sperling-2011	GATA4
ELAVL1	transcriptional_activation	GATA4-RNA-array-siRNA-down_Sperling-2011	GATA4
EMC7	transcriptional_activation	GATA4-RNA-array-siRNA-down_Sperling-2011	GATA4
EMC9	transcriptional_activation	GATA4-RNA-array-siRNA-down_Sperling-2011	GATA4
EME2	transcriptional_activation	GATA4-RNA-array-siRNA-down_Sperling-2011	GATA4
ENOPH1	transcriptional_activation	GATA4-RNA-array-siRNA-down_Sperling-2011	GATA4
EVL	transcriptional_activation	GATA4-RNA-array-siRNA-down_Sperling-2011	GATA4
EXOC6	transcriptional_activation	GATA4-RNA-array-siRNA-down_Sperling-2011	GATA4
F3	transcriptional_activation	GATA4-RNA-array-siRNA-down_Sperling-2011	GATA4
FAM114A1	transcriptional_activation	GATA4-RNA-array-siRNA-down_Sperling-2011	GATA4
FAM91A1	transcriptional_activation	GATA4-RNA-array-siRNA-down_Sperling-2011	GATA4
FASN	transcriptional_activation	GATA4-RNA-array-siRNA-down_Sperling-2011	GATA4
FBLN1	transcriptional_activation	GATA4-RNA-array-siRNA-down_Sperling-2011	GATA4
FGL1	transcriptional_activation	GATA4-RNA-array-siRNA-down_Sperling-2011	GATA4
FGL2	transcriptional_activation	GATA4-RNA-array-siRNA-down_Sperling-2011	GATA4
FH	transcriptional_activation	GATA4-RNA-array-siRNA-down_Sperling-2011	GATA4
FHOD3	transcriptional_activation	GATA4-RNA-array-siRNA-down_Sperling-2011	GATA4
FIG4	transcriptional_activation	GATA4-RNA-array-siRNA-down_Sperling-2011	GATA4
FKBP7	transcriptional_activation	GATA4-RNA-array-siRNA-down_Sperling-2011	GATA4
FNDC5	transcriptional_activation	GATA4-RNA-array-siRNA-down_Sperling-2011	GATA4
FTL	transcriptional_activation	GATA4-RNA-array-siRNA-down_Sperling-2011	GATA4
FZD6	transcriptional_activation	GATA4-RNA-array-siRNA-down_Sperling-2011	GATA4
GATA4	transcriptional_activation	GATA4-RNA-array-siRNA-down_Sperling-2011	GATA4
GCAT	transcriptional_activation	GATA4-RNA-array-siRNA-down_Sperling-2011	GATA4
GEMIN2	transcriptional_activation	GATA4-RNA-array-siRNA-down_Sperling-2011	GATA4
GFPT2	transcriptional_activation	GATA4-RNA-array-siRNA-down_Sperling-2011	GATA4
GHR	transcriptional_activation	GATA4-RNA-array-siRNA-down_Sperling-2011	GATA4
GJA1	transcriptional_activation	GATA4-RNA-array-siRNA-down_Sperling-2011	GATA4
GJC1	transcriptional_activation	GATA4-RNA-array-siRNA-down_Sperling-2011	GATA4
GLRX2	transcriptional_activation	GATA4-RNA-array-siRNA-down_Sperling-2011	GATA4
GLRX3	transcriptional_activation	GATA4-RNA-array-siRNA-down_Sperling-2011	GATA4
GLTSCR2	transcriptional_activation	GATA4-RNA-array-siRNA-down_Sperling-2011	GATA4
GNAT1	transcriptional_activation	GATA4-RNA-array-siRNA-down_Sperling-2011	GATA4
GNL2	transcriptional_activation	GATA4-RNA-array-siRNA-down_Sperling-2011	GATA4
GSR	transcriptional_activation	GATA4-RNA-array-siRNA-down_Sperling-2011	GATA4
GTF3C6	transcriptional_activation	GATA4-RNA-array-siRNA-down_Sperling-2011	GATA4
GUCY1A3	transcriptional_activation	GATA4-RNA-array-siRNA-down_Sperling-2011	GATA4
HCFC1	transcriptional_activation	GATA4-RNA-array-siRNA-down_Sperling-2011	GATA4
HDAC2	transcriptional_activation	GATA4-RNA-array-siRNA-down_Sperling-2011	GATA4
HDAC6	transcriptional_activation	GATA4-RNA-array-siRNA-down_Sperling-2011	GATA4
HDDC3	transcriptional_activation	GATA4-RNA-array-siRNA-down_Sperling-2011	GATA4
HECTD1	transcriptional_activation	GATA4-RNA-array-siRNA-down_Sperling-2011	GATA4
HIST2H2BE	transcriptional_activation	GATA4-RNA-array-siRNA-down_Sperling-2011	GATA4
HN1	transcriptional_activation	GATA4-RNA-array-siRNA-down_Sperling-2011	GATA4
HNRNPA2B1	transcriptional_activation	GATA4-RNA-array-siRNA-down_Sperling-2011	GATA4
HP1BP3	transcriptional_activation	GATA4-RNA-array-siRNA-down_Sperling-2011	GATA4
HPS5	transcriptional_activation	GATA4-RNA-array-siRNA-down_Sperling-2011	GATA4
HSD17B10	transcriptional_activation	GATA4-RNA-array-siRNA-down_Sperling-2011	GATA4
HSD17B7	transcriptional_activation	GATA4-RNA-array-siRNA-down_Sperling-2011	GATA4
HSP90AA1	transcriptional_activation	GATA4-RNA-array-siRNA-down_Sperling-2011	GATA4
HSPA5	transcriptional_activation	GATA4-RNA-array-siRNA-down_Sperling-2011	GATA4
HSPA8	transcriptional_activation	GATA4-RNA-array-siRNA-down_Sperling-2011	GATA4
HSPE1	transcriptional_activation	GATA4-RNA-array-siRNA-down_Sperling-2011	GATA4
IDH2	transcriptional_activation	GATA4-RNA-array-siRNA-down_Sperling-2011	GATA4
IFI27L1	transcriptional_activation	GATA4-RNA-array-siRNA-down_Sperling-2011	GATA4
IL10RB	transcriptional_activation	GATA4-RNA-array-siRNA-down_Sperling-2011	GATA4
IPO9	transcriptional_activation	GATA4-RNA-array-siRNA-down_Sperling-2011	GATA4
IRAK1	transcriptional_activation	GATA4-RNA-array-siRNA-down_Sperling-2011	GATA4
ISCA1	transcriptional_activation	GATA4-RNA-array-siRNA-down_Sperling-2011	GATA4
ITIH4	transcriptional_activation	GATA4-RNA-array-siRNA-down_Sperling-2011	GATA4
KCNQ1	transcriptional_activation	GATA4-RNA-array-siRNA-down_Sperling-2011	GATA4
KCTD2	transcriptional_activation	GATA4-RNA-array-siRNA-down_Sperling-2011	GATA4
KIAA0196	transcriptional_activation	GATA4-RNA-array-siRNA-down_Sperling-2011	GATA4
KIAA0368	transcriptional_activation	GATA4-RNA-array-siRNA-down_Sperling-2011	GATA4
KIAA0922	transcriptional_activation	GATA4-RNA-array-siRNA-down_Sperling-2011	GATA4
KIAA1551	transcriptional_activation	GATA4-RNA-array-siRNA-down_Sperling-2011	GATA4
KIAA1715	transcriptional_activation	GATA4-RNA-array-siRNA-down_Sperling-2011	GATA4
KPNB1	transcriptional_activation	GATA4-RNA-array-siRNA-down_Sperling-2011	GATA4
KTN1	transcriptional_activation	GATA4-RNA-array-siRNA-down_Sperling-2011	GATA4
L3HYPDH	transcriptional_activation	GATA4-RNA-array-siRNA-down_Sperling-2011	GATA4
LIAS	transcriptional_activation	GATA4-RNA-array-siRNA-down_Sperling-2011	GATA4
LONP2	transcriptional_activation	GATA4-RNA-array-siRNA-down_Sperling-2011	GATA4
LPCAT3	transcriptional_activation	GATA4-RNA-array-siRNA-down_Sperling-2011	GATA4
LPGAT1	transcriptional_activation	GATA4-RNA-array-siRNA-down_Sperling-2011	GATA4
LPPR5	transcriptional_activation	GATA4-RNA-array-siRNA-down_Sperling-2011	GATA4
LTA4H	transcriptional_activation	GATA4-RNA-array-siRNA-down_Sperling-2011	GATA4
LTF	transcriptional_activation	GATA4-RNA-array-siRNA-down_Sperling-2011	GATA4
LYSMD2	transcriptional_activation	GATA4-RNA-array-siRNA-down_Sperling-2011	GATA4
MAD2L1	transcriptional_activation	GATA4-RNA-array-siRNA-down_Sperling-2011	GATA4
MAP1LC3B	transcriptional_activation	GATA4-RNA-array-siRNA-down_Sperling-2011	GATA4
MAP2K4	transcriptional_activation	GATA4-RNA-array-siRNA-down_Sperling-2011	GATA4
MB	transcriptional_activation	GATA4-RNA-array-siRNA-down_Sperling-2011	GATA4
MCCC1	transcriptional_activation	GATA4-RNA-array-siRNA-down_Sperling-2011	GATA4
MDH2	transcriptional_activation	GATA4-RNA-array-siRNA-down_Sperling-2011	GATA4
MEIS2	transcriptional_activation	GATA4-RNA-array-siRNA-down_Sperling-2011	GATA4
MICU2	transcriptional_activation	GATA4-RNA-array-siRNA-down_Sperling-2011	GATA4
MINA	transcriptional_activation	GATA4-RNA-array-siRNA-down_Sperling-2011	GATA4
MPC2	transcriptional_activation	GATA4-RNA-array-siRNA-down_Sperling-2011	GATA4
MPP6	transcriptional_activation	GATA4-RNA-array-siRNA-down_Sperling-2011	GATA4
MRPL13	transcriptional_activation	GATA4-RNA-array-siRNA-down_Sperling-2011	GATA4
MRPL52	transcriptional_activation	GATA4-RNA-array-siRNA-down_Sperling-2011	GATA4
MRPS15	transcriptional_activation	GATA4-RNA-array-siRNA-down_Sperling-2011	GATA4
MSH2	transcriptional_activation	GATA4-RNA-array-siRNA-down_Sperling-2011	GATA4
MTMR12	transcriptional_activation	GATA4-RNA-array-siRNA-down_Sperling-2011	GATA4
MYBPHL	transcriptional_activation	GATA4-RNA-array-siRNA-down_Sperling-2011	GATA4
MYD88	transcriptional_activation	GATA4-RNA-array-siRNA-down_Sperling-2011	GATA4
MYH6	transcriptional_activation	GATA4-RNA-array-siRNA-down_Sperling-2011	GATA4
NACAD	transcriptional_activation	GATA4-RNA-array-siRNA-down_Sperling-2011	GATA4
NDC1	transcriptional_activation	GATA4-RNA-array-siRNA-down_Sperling-2011	GATA4
NDRG2	transcriptional_activation	GATA4-RNA-array-siRNA-down_Sperling-2011	GATA4
NDUFA6	transcriptional_activation	GATA4-RNA-array-siRNA-down_Sperling-2011	GATA4
NDUFB10	transcriptional_activation	GATA4-RNA-array-siRNA-down_Sperling-2011	GATA4
NDUFB2	transcriptional_activation	GATA4-RNA-array-siRNA-down_Sperling-2011	GATA4
NDUFB4	transcriptional_activation	GATA4-RNA-array-siRNA-down_Sperling-2011	GATA4
NDUFB5	transcriptional_activation	GATA4-RNA-array-siRNA-down_Sperling-2011	GATA4
NDUFB9	transcriptional_activation	GATA4-RNA-array-siRNA-down_Sperling-2011	GATA4
NDUFV2	transcriptional_activation	GATA4-RNA-array-siRNA-down_Sperling-2011	GATA4
NFU1	transcriptional_activation	GATA4-RNA-array-siRNA-down_Sperling-2011	GATA4
NIT1	transcriptional_activation	GATA4-RNA-array-siRNA-down_Sperling-2011	GATA4
NKIRAS1	transcriptional_activation	GATA4-RNA-array-siRNA-down_Sperling-2011	GATA4
NONO	transcriptional_activation	GATA4-RNA-array-siRNA-down_Sperling-2011	GATA4
NPC2	transcriptional_activation	GATA4-RNA-array-siRNA-down_Sperling-2011	GATA4
NQO2	transcriptional_activation	GATA4-RNA-array-siRNA-down_Sperling-2011	GATA4
NUP62	transcriptional_activation	GATA4-RNA-array-siRNA-down_Sperling-2011	GATA4
NUP88	transcriptional_activation	GATA4-RNA-array-siRNA-down_Sperling-2011	GATA4
OLFML2B	transcriptional_activation	GATA4-RNA-array-siRNA-down_Sperling-2011	GATA4
OSBPL11	transcriptional_activation	GATA4-RNA-array-siRNA-down_Sperling-2011	GATA4
PDCD10	transcriptional_activation	GATA4-RNA-array-siRNA-down_Sperling-2011	GATA4
PDCD5	transcriptional_activation	GATA4-RNA-array-siRNA-down_Sperling-2011	GATA4
PDE8A	transcriptional_activation	GATA4-RNA-array-siRNA-down_Sperling-2011	GATA4
PDIK1L	transcriptional_activation	GATA4-RNA-array-siRNA-down_Sperling-2011	GATA4
PGAM1	transcriptional_activation	GATA4-RNA-array-siRNA-down_Sperling-2011	GATA4
PIGY	transcriptional_activation	GATA4-RNA-array-siRNA-down_Sperling-2011	GATA4
PIK3R3	transcriptional_activation	GATA4-RNA-array-siRNA-down_Sperling-2011	GATA4
PLEKHA3	transcriptional_activation	GATA4-RNA-array-siRNA-down_Sperling-2011	GATA4
PLGRKT	transcriptional_activation	GATA4-RNA-array-siRNA-down_Sperling-2011	GATA4
PLN	transcriptional_activation	GATA4-RNA-array-siRNA-down_Sperling-2011	GATA4
PLP2	transcriptional_activation	GATA4-RNA-array-siRNA-down_Sperling-2011	GATA4
PMPCB	transcriptional_activation	GATA4-RNA-array-siRNA-down_Sperling-2011	GATA4
POLR2G	transcriptional_activation	GATA4-RNA-array-siRNA-down_Sperling-2011	GATA4
PON3	transcriptional_activation	GATA4-RNA-array-siRNA-down_Sperling-2011	GATA4
PPIC	transcriptional_activation	GATA4-RNA-array-siRNA-down_Sperling-2011	GATA4
PPP1R2	transcriptional_activation	GATA4-RNA-array-siRNA-down_Sperling-2011	GATA4
PPP6R3	transcriptional_activation	GATA4-RNA-array-siRNA-down_Sperling-2011	GATA4
PRKAR2A	transcriptional_activation	GATA4-RNA-array-siRNA-down_Sperling-2011	GATA4
PRKAR2B	transcriptional_activation	GATA4-RNA-array-siRNA-down_Sperling-2011	GATA4
PRMT3	transcriptional_activation	GATA4-RNA-array-siRNA-down_Sperling-2011	GATA4
PRPS2	transcriptional_activation	GATA4-RNA-array-siRNA-down_Sperling-2011	GATA4
PSMD12	transcriptional_activation	GATA4-RNA-array-siRNA-down_Sperling-2011	GATA4
PSMD14	transcriptional_activation	GATA4-RNA-array-siRNA-down_Sperling-2011	GATA4
PTBP3	transcriptional_activation	GATA4-RNA-array-siRNA-down_Sperling-2011	GATA4
PTMA	transcriptional_activation	GATA4-RNA-array-siRNA-down_Sperling-2011	GATA4
PTTG1	transcriptional_activation	GATA4-RNA-array-siRNA-down_Sperling-2011	GATA4
PXMP4	transcriptional_activation	GATA4-RNA-array-siRNA-down_Sperling-2011	GATA4
RAB5C	transcriptional_activation	GATA4-RNA-array-siRNA-down_Sperling-2011	GATA4
RAD17	transcriptional_activation	GATA4-RNA-array-siRNA-down_Sperling-2011	GATA4
RAN	transcriptional_activation	GATA4-RNA-array-siRNA-down_Sperling-2011	GATA4
RAP1B	transcriptional_activation	GATA4-RNA-array-siRNA-down_Sperling-2011	GATA4
RBBP6	transcriptional_activation	GATA4-RNA-array-siRNA-down_Sperling-2011	GATA4
RCHY1	transcriptional_activation	GATA4-RNA-array-siRNA-down_Sperling-2011	GATA4
RGL1	transcriptional_activation	GATA4-RNA-array-siRNA-down_Sperling-2011	GATA4
RGMA	transcriptional_activation	GATA4-RNA-array-siRNA-down_Sperling-2011	GATA4
RMDN2	transcriptional_activation	GATA4-RNA-array-siRNA-down_Sperling-2011	GATA4
RPL17	transcriptional_activation	GATA4-RNA-array-siRNA-down_Sperling-2011	GATA4
RPL5	transcriptional_activation	GATA4-RNA-array-siRNA-down_Sperling-2011	GATA4
RPL6	transcriptional_activation	GATA4-RNA-array-siRNA-down_Sperling-2011	GATA4
RPS3	transcriptional_activation	GATA4-RNA-array-siRNA-down_Sperling-2011	GATA4
RPS4X	transcriptional_activation	GATA4-RNA-array-siRNA-down_Sperling-2011	GATA4
RPS6	transcriptional_activation	GATA4-RNA-array-siRNA-down_Sperling-2011	GATA4
RRAD	transcriptional_activation	GATA4-RNA-array-siRNA-down_Sperling-2011	GATA4
RRN3	transcriptional_activation	GATA4-RNA-array-siRNA-down_Sperling-2011	GATA4
SCAF11	transcriptional_activation	GATA4-RNA-array-siRNA-down_Sperling-2011	GATA4
SDHD	transcriptional_activation	GATA4-RNA-array-siRNA-down_Sperling-2011	GATA4
SEC11C	transcriptional_activation	GATA4-RNA-array-siRNA-down_Sperling-2011	GATA4
SEC24D	transcriptional_activation	GATA4-RNA-array-siRNA-down_Sperling-2011	GATA4
SERINC1	transcriptional_activation	GATA4-RNA-array-siRNA-down_Sperling-2011	GATA4
SETD3	transcriptional_activation	GATA4-RNA-array-siRNA-down_Sperling-2011	GATA4
SGCB	transcriptional_activation	GATA4-RNA-array-siRNA-down_Sperling-2011	GATA4
SGPP1	transcriptional_activation	GATA4-RNA-array-siRNA-down_Sperling-2011	GATA4
SHARPIN	transcriptional_activation	GATA4-RNA-array-siRNA-down_Sperling-2011	GATA4
SHFM1	transcriptional_activation	GATA4-RNA-array-siRNA-down_Sperling-2011	GATA4
SLAIN2	transcriptional_activation	GATA4-RNA-array-siRNA-down_Sperling-2011	GATA4
SLC23A2	transcriptional_activation	GATA4-RNA-array-siRNA-down_Sperling-2011	GATA4
SLC25A3	transcriptional_activation	GATA4-RNA-array-siRNA-down_Sperling-2011	GATA4
SLC25A4	transcriptional_activation	GATA4-RNA-array-siRNA-down_Sperling-2011	GATA4
SLC30A1	transcriptional_activation	GATA4-RNA-array-siRNA-down_Sperling-2011	GATA4
SLC37A4	transcriptional_activation	GATA4-RNA-array-siRNA-down_Sperling-2011	GATA4
SLC41A3	transcriptional_activation	GATA4-RNA-array-siRNA-down_Sperling-2011	GATA4
SLC47A1	transcriptional_activation	GATA4-RNA-array-siRNA-down_Sperling-2011	GATA4
SLC50A1	transcriptional_activation	GATA4-RNA-array-siRNA-down_Sperling-2011	GATA4
SLC9A3R2	transcriptional_activation	GATA4-RNA-array-siRNA-down_Sperling-2011	GATA4
SMC5	transcriptional_activation	GATA4-RNA-array-siRNA-down_Sperling-2011	GATA4
SMIM8	transcriptional_activation	GATA4-RNA-array-siRNA-down_Sperling-2011	GATA4
SOCS2	transcriptional_activation	GATA4-RNA-array-siRNA-down_Sperling-2011	GATA4
SOD2	transcriptional_activation	GATA4-RNA-array-siRNA-down_Sperling-2011	GATA4
SPRYD7	transcriptional_activation	GATA4-RNA-array-siRNA-down_Sperling-2011	GATA4
SRSF7	transcriptional_activation	GATA4-RNA-array-siRNA-down_Sperling-2011	GATA4
SS18	transcriptional_activation	GATA4-RNA-array-siRNA-down_Sperling-2011	GATA4
STAG1	transcriptional_activation	GATA4-RNA-array-siRNA-down_Sperling-2011	GATA4
STMN1	transcriptional_activation	GATA4-RNA-array-siRNA-down_Sperling-2011	GATA4
STRIP2	transcriptional_activation	GATA4-RNA-array-siRNA-down_Sperling-2011	GATA4
SUGT1	transcriptional_activation	GATA4-RNA-array-siRNA-down_Sperling-2011	GATA4
SWI5	transcriptional_activation	GATA4-RNA-array-siRNA-down_Sperling-2011	GATA4
TANC1	transcriptional_activation	GATA4-RNA-array-siRNA-down_Sperling-2011	GATA4
TBC1D19	transcriptional_activation	GATA4-RNA-array-siRNA-down_Sperling-2011	GATA4
TBX20	transcriptional_activation	GATA4-RNA-array-siRNA-down_Sperling-2011	GATA4
TESK1	transcriptional_activation	GATA4-RNA-array-siRNA-down_Sperling-2011	GATA4
TET1	transcriptional_activation	GATA4-RNA-array-siRNA-down_Sperling-2011	GATA4
TEX261	transcriptional_activation	GATA4-RNA-array-siRNA-down_Sperling-2011	GATA4
TFPI	transcriptional_activation	GATA4-RNA-array-siRNA-down_Sperling-2011	GATA4
TGFBR1	transcriptional_activation	GATA4-RNA-array-siRNA-down_Sperling-2011	GATA4
THYN1	transcriptional_activation	GATA4-RNA-array-siRNA-down_Sperling-2011	GATA4
TLCD1	transcriptional_activation	GATA4-RNA-array-siRNA-down_Sperling-2011	GATA4
TMED10	transcriptional_activation	GATA4-RNA-array-siRNA-down_Sperling-2011	GATA4
TMEM176B	transcriptional_activation	GATA4-RNA-array-siRNA-down_Sperling-2011	GATA4
TNNT2	transcriptional_activation	GATA4-RNA-array-siRNA-down_Sperling-2011	GATA4
TOMM70A	transcriptional_activation	GATA4-RNA-array-siRNA-down_Sperling-2011	GATA4
TOP1MT	transcriptional_activation	GATA4-RNA-array-siRNA-down_Sperling-2011	GATA4
TPX2	transcriptional_activation	GATA4-RNA-array-siRNA-down_Sperling-2011	GATA4
TRIB2	transcriptional_activation	GATA4-RNA-array-siRNA-down_Sperling-2011	GATA4
TRIM59	transcriptional_activation	GATA4-RNA-array-siRNA-down_Sperling-2011	GATA4
TRMT2A	transcriptional_activation	GATA4-RNA-array-siRNA-down_Sperling-2011	GATA4
TRMT6	transcriptional_activation	GATA4-RNA-array-siRNA-down_Sperling-2011	GATA4
TSN	transcriptional_activation	GATA4-RNA-array-siRNA-down_Sperling-2011	GATA4
TSPAN12	transcriptional_activation	GATA4-RNA-array-siRNA-down_Sperling-2011	GATA4
TSPAN31	transcriptional_activation	GATA4-RNA-array-siRNA-down_Sperling-2011	GATA4
TWISTNB	transcriptional_activation	GATA4-RNA-array-siRNA-down_Sperling-2011	GATA4
TXLNB	transcriptional_activation	GATA4-RNA-array-siRNA-down_Sperling-2011	GATA4
UBXN1	transcriptional_activation	GATA4-RNA-array-siRNA-down_Sperling-2011	GATA4
UQCRB	transcriptional_activation	GATA4-RNA-array-siRNA-down_Sperling-2011	GATA4
USMG5	transcriptional_activation	GATA4-RNA-array-siRNA-down_Sperling-2011	GATA4
USP25	transcriptional_activation	GATA4-RNA-array-siRNA-down_Sperling-2011	GATA4
USP4	transcriptional_activation	GATA4-RNA-array-siRNA-down_Sperling-2011	GATA4
VAPA	transcriptional_activation	GATA4-RNA-array-siRNA-down_Sperling-2011	GATA4
VBP1	transcriptional_activation	GATA4-RNA-array-siRNA-down_Sperling-2011	GATA4
VCAM1	transcriptional_activation	GATA4-RNA-array-siRNA-down_Sperling-2011	GATA4
VDAC2	transcriptional_activation	GATA4-RNA-array-siRNA-down_Sperling-2011	GATA4
VHL	transcriptional_activation	GATA4-RNA-array-siRNA-down_Sperling-2011	GATA4
WASF2	transcriptional_activation	GATA4-RNA-array-siRNA-down_Sperling-2011	GATA4
WDR44	transcriptional_activation	GATA4-RNA-array-siRNA-down_Sperling-2011	GATA4
YDJC	transcriptional_activation	GATA4-RNA-array-siRNA-down_Sperling-2011	GATA4
YWHAB	transcriptional_activation	GATA4-RNA-array-siRNA-down_Sperling-2011	GATA4
YWHAE	transcriptional_activation	GATA4-RNA-array-siRNA-down_Sperling-2011	GATA4
ZEB2	transcriptional_activation	GATA4-RNA-array-siRNA-down_Sperling-2011	GATA4
ZFAND3	transcriptional_activation	GATA4-RNA-array-siRNA-down_Sperling-2011	GATA4
ZNF322	transcriptional_activation	GATA4-RNA-array-siRNA-down_Sperling-2011	GATA4
ACP1	inhibition	GATA4-RNA-array-siRNA-up_Sperling-2011	GATA4
ADAMTS5	inhibition	GATA4-RNA-array-siRNA-up_Sperling-2011	GATA4
AMOTL2	inhibition	GATA4-RNA-array-siRNA-up_Sperling-2011	GATA4
AUTS2	inhibition	GATA4-RNA-array-siRNA-up_Sperling-2011	GATA4
B9D1	inhibition	GATA4-RNA-array-siRNA-up_Sperling-2011	GATA4
BCAR1	inhibition	GATA4-RNA-array-siRNA-up_Sperling-2011	GATA4
BMP4	inhibition	GATA4-RNA-array-siRNA-up_Sperling-2011	GATA4
BVES	inhibition	GATA4-RNA-array-siRNA-up_Sperling-2011	GATA4
C19orf10	inhibition	GATA4-RNA-array-siRNA-up_Sperling-2011	GATA4
C1GALT1	inhibition	GATA4-RNA-array-siRNA-up_Sperling-2011	GATA4
C1orf50	inhibition	GATA4-RNA-array-siRNA-up_Sperling-2011	GATA4
C2orf54	inhibition	GATA4-RNA-array-siRNA-up_Sperling-2011	GATA4
C6orf211	inhibition	GATA4-RNA-array-siRNA-up_Sperling-2011	GATA4
CASKIN1	inhibition	GATA4-RNA-array-siRNA-up_Sperling-2011	GATA4
CCDC86	inhibition	GATA4-RNA-array-siRNA-up_Sperling-2011	GATA4
CCP110	inhibition	GATA4-RNA-array-siRNA-up_Sperling-2011	GATA4
CDC42EP2	inhibition	GATA4-RNA-array-siRNA-up_Sperling-2011	GATA4
CDKN1C	inhibition	GATA4-RNA-array-siRNA-up_Sperling-2011	GATA4
CHCHD4	inhibition	GATA4-RNA-array-siRNA-up_Sperling-2011	GATA4
CHTF18	inhibition	GATA4-RNA-array-siRNA-up_Sperling-2011	GATA4
CITED2	inhibition	GATA4-RNA-array-siRNA-up_Sperling-2011	GATA4
CMIP	inhibition	GATA4-RNA-array-siRNA-up_Sperling-2011	GATA4
CRCP	inhibition	GATA4-RNA-array-siRNA-up_Sperling-2011	GATA4
CRYAB	inhibition	GATA4-RNA-array-siRNA-up_Sperling-2011	GATA4
CSRNP1	inhibition	GATA4-RNA-array-siRNA-up_Sperling-2011	GATA4
CTAGE5	inhibition	GATA4-RNA-array-siRNA-up_Sperling-2011	GATA4
CTGF	inhibition	GATA4-RNA-array-siRNA-up_Sperling-2011	GATA4
CTSC	inhibition	GATA4-RNA-array-siRNA-up_Sperling-2011	GATA4
CYP4A11	inhibition	GATA4-RNA-array-siRNA-up_Sperling-2011	GATA4
CYR61	inhibition	GATA4-RNA-array-siRNA-up_Sperling-2011	GATA4
DCBLD2	inhibition	GATA4-RNA-array-siRNA-up_Sperling-2011	GATA4
DDX41	inhibition	GATA4-RNA-array-siRNA-up_Sperling-2011	GATA4
DGCR14	inhibition	GATA4-RNA-array-siRNA-up_Sperling-2011	GATA4
DHRS4	inhibition	GATA4-RNA-array-siRNA-up_Sperling-2011	GATA4
DRG2	inhibition	GATA4-RNA-array-siRNA-up_Sperling-2011	GATA4
DUSP1	inhibition	GATA4-RNA-array-siRNA-up_Sperling-2011	GATA4
DUSP10	inhibition	GATA4-RNA-array-siRNA-up_Sperling-2011	GATA4
DUSP8	inhibition	GATA4-RNA-array-siRNA-up_Sperling-2011	GATA4
ECD	inhibition	GATA4-RNA-array-siRNA-up_Sperling-2011	GATA4
EDN1	inhibition	GATA4-RNA-array-siRNA-up_Sperling-2011	GATA4
EIF2B2	inhibition	GATA4-RNA-array-siRNA-up_Sperling-2011	GATA4
EIF6	inhibition	GATA4-RNA-array-siRNA-up_Sperling-2011	GATA4
ERRFI1	inhibition	GATA4-RNA-array-siRNA-up_Sperling-2011	GATA4
FADS3	inhibition	GATA4-RNA-array-siRNA-up_Sperling-2011	GATA4
FAM107B	inhibition	GATA4-RNA-array-siRNA-up_Sperling-2011	GATA4
FAM13B	inhibition	GATA4-RNA-array-siRNA-up_Sperling-2011	GATA4
FAM168B	inhibition	GATA4-RNA-array-siRNA-up_Sperling-2011	GATA4
FAU	inhibition	GATA4-RNA-array-siRNA-up_Sperling-2011	GATA4
FHL1	inhibition	GATA4-RNA-array-siRNA-up_Sperling-2011	GATA4
FOSL2	inhibition	GATA4-RNA-array-siRNA-up_Sperling-2011	GATA4
FOXO1	inhibition	GATA4-RNA-array-siRNA-up_Sperling-2011	GATA4
G0S2	inhibition	GATA4-RNA-array-siRNA-up_Sperling-2011	GATA4
GADD45G	inhibition	GATA4-RNA-array-siRNA-up_Sperling-2011	GATA4
GLIPR2	inhibition	GATA4-RNA-array-siRNA-up_Sperling-2011	GATA4
GNG2	inhibition	GATA4-RNA-array-siRNA-up_Sperling-2011	GATA4
GPNMB	inhibition	GATA4-RNA-array-siRNA-up_Sperling-2011	GATA4
HBEGF	inhibition	GATA4-RNA-array-siRNA-up_Sperling-2011	GATA4
HES1	inhibition	GATA4-RNA-array-siRNA-up_Sperling-2011	GATA4
HS6ST1	inhibition	GATA4-RNA-array-siRNA-up_Sperling-2011	GATA4
IGF1	inhibition	GATA4-RNA-array-siRNA-up_Sperling-2011	GATA4
KLF5	inhibition	GATA4-RNA-array-siRNA-up_Sperling-2011	GATA4
KLRG2	inhibition	GATA4-RNA-array-siRNA-up_Sperling-2011	GATA4
LACTB	inhibition	GATA4-RNA-array-siRNA-up_Sperling-2011	GATA4
LIMS2	inhibition	GATA4-RNA-array-siRNA-up_Sperling-2011	GATA4
LMCD1	inhibition	GATA4-RNA-array-siRNA-up_Sperling-2011	GATA4
MEPCE	inhibition	GATA4-RNA-array-siRNA-up_Sperling-2011	GATA4
METTL2A	inhibition	GATA4-RNA-array-siRNA-up_Sperling-2011	GATA4
MLANA	inhibition	GATA4-RNA-array-siRNA-up_Sperling-2011	GATA4
MRPL3	inhibition	GATA4-RNA-array-siRNA-up_Sperling-2011	GATA4
MRPL46	inhibition	GATA4-RNA-array-siRNA-up_Sperling-2011	GATA4
MRPS11	inhibition	GATA4-RNA-array-siRNA-up_Sperling-2011	GATA4
MRPS18B	inhibition	GATA4-RNA-array-siRNA-up_Sperling-2011	GATA4
MVK	inhibition	GATA4-RNA-array-siRNA-up_Sperling-2011	GATA4
MYL12B	inhibition	GATA4-RNA-array-siRNA-up_Sperling-2011	GATA4
MYOF	inhibition	GATA4-RNA-array-siRNA-up_Sperling-2011	GATA4
N4BP2L1	inhibition	GATA4-RNA-array-siRNA-up_Sperling-2011	GATA4
NARS	inhibition	GATA4-RNA-array-siRNA-up_Sperling-2011	GATA4
NEDD4L	inhibition	GATA4-RNA-array-siRNA-up_Sperling-2011	GATA4
NFKB1	inhibition	GATA4-RNA-array-siRNA-up_Sperling-2011	GATA4
NGFRAP1	inhibition	GATA4-RNA-array-siRNA-up_Sperling-2011	GATA4
NME2	inhibition	GATA4-RNA-array-siRNA-up_Sperling-2011	GATA4
NOP9	inhibition	GATA4-RNA-array-siRNA-up_Sperling-2011	GATA4
NPPB	inhibition	GATA4-RNA-array-siRNA-up_Sperling-2011	GATA4
NPR3	inhibition	GATA4-RNA-array-siRNA-up_Sperling-2011	GATA4
NUAK1	inhibition	GATA4-RNA-array-siRNA-up_Sperling-2011	GATA4
NUAK2	inhibition	GATA4-RNA-array-siRNA-up_Sperling-2011	GATA4
NUP43	inhibition	GATA4-RNA-array-siRNA-up_Sperling-2011	GATA4
PAK3	inhibition	GATA4-RNA-array-siRNA-up_Sperling-2011	GATA4
PDGFB	inhibition	GATA4-RNA-array-siRNA-up_Sperling-2011	GATA4
PEPD	inhibition	GATA4-RNA-array-siRNA-up_Sperling-2011	GATA4
PFDN6	inhibition	GATA4-RNA-array-siRNA-up_Sperling-2011	GATA4
PHC1	inhibition	GATA4-RNA-array-siRNA-up_Sperling-2011	GATA4
PHLDA1	inhibition	GATA4-RNA-array-siRNA-up_Sperling-2011	GATA4
PI4K2B	inhibition	GATA4-RNA-array-siRNA-up_Sperling-2011	GATA4
PKD2L2	inhibition	GATA4-RNA-array-siRNA-up_Sperling-2011	GATA4
PKN2	inhibition	GATA4-RNA-array-siRNA-up_Sperling-2011	GATA4
PLAU	inhibition	GATA4-RNA-array-siRNA-up_Sperling-2011	GATA4
PLAUR	inhibition	GATA4-RNA-array-siRNA-up_Sperling-2011	GATA4
PLEKHG2	inhibition	GATA4-RNA-array-siRNA-up_Sperling-2011	GATA4
POLR1D	inhibition	GATA4-RNA-array-siRNA-up_Sperling-2011	GATA4
PRSS23	inhibition	GATA4-RNA-array-siRNA-up_Sperling-2011	GATA4
PSMG3	inhibition	GATA4-RNA-array-siRNA-up_Sperling-2011	GATA4
PTGDR2	inhibition	GATA4-RNA-array-siRNA-up_Sperling-2011	GATA4
RASGRP3	inhibition	GATA4-RNA-array-siRNA-up_Sperling-2011	GATA4
RASL11A	inhibition	GATA4-RNA-array-siRNA-up_Sperling-2011	GATA4
RASSF1	inhibition	GATA4-RNA-array-siRNA-up_Sperling-2011	GATA4
RCC2	inhibition	GATA4-RNA-array-siRNA-up_Sperling-2011	GATA4
RHOA	inhibition	GATA4-RNA-array-siRNA-up_Sperling-2011	GATA4
RIPK2	inhibition	GATA4-RNA-array-siRNA-up_Sperling-2011	GATA4
RNF19B	inhibition	GATA4-RNA-array-siRNA-up_Sperling-2011	GATA4
RPL34	inhibition	GATA4-RNA-array-siRNA-up_Sperling-2011	GATA4
RPL35	inhibition	GATA4-RNA-array-siRNA-up_Sperling-2011	GATA4
RPS15	inhibition	GATA4-RNA-array-siRNA-up_Sperling-2011	GATA4
RPS9	inhibition	GATA4-RNA-array-siRNA-up_Sperling-2011	GATA4
SERTAD4	inhibition	GATA4-RNA-array-siRNA-up_Sperling-2011	GATA4
SGK223	inhibition	GATA4-RNA-array-siRNA-up_Sperling-2011	GATA4
SLC30A7	inhibition	GATA4-RNA-array-siRNA-up_Sperling-2011	GATA4
SLC44A4	inhibition	GATA4-RNA-array-siRNA-up_Sperling-2011	GATA4
SMAD3	inhibition	GATA4-RNA-array-siRNA-up_Sperling-2011	GATA4
SNX18	inhibition	GATA4-RNA-array-siRNA-up_Sperling-2011	GATA4
SPG20	inhibition	GATA4-RNA-array-siRNA-up_Sperling-2011	GATA4
SYNPO	inhibition	GATA4-RNA-array-siRNA-up_Sperling-2011	GATA4
TAF5L	inhibition	GATA4-RNA-array-siRNA-up_Sperling-2011	GATA4
TECPR2	inhibition	GATA4-RNA-array-siRNA-up_Sperling-2011	GATA4
TGFB3	inhibition	GATA4-RNA-array-siRNA-up_Sperling-2011	GATA4
TINAG	inhibition	GATA4-RNA-array-siRNA-up_Sperling-2011	GATA4
TJAP1	inhibition	GATA4-RNA-array-siRNA-up_Sperling-2011	GATA4
TMEM38B	inhibition	GATA4-RNA-array-siRNA-up_Sperling-2011	GATA4
TNFRSF12A	inhibition	GATA4-RNA-array-siRNA-up_Sperling-2011	GATA4
TP53BP2	inhibition	GATA4-RNA-array-siRNA-up_Sperling-2011	GATA4
TPM1	inhibition	GATA4-RNA-array-siRNA-up_Sperling-2011	GATA4
TSPAN9	inhibition	GATA4-RNA-array-siRNA-up_Sperling-2011	GATA4
TXLNA	inhibition	GATA4-RNA-array-siRNA-up_Sperling-2011	GATA4
TXNL4A	inhibition	GATA4-RNA-array-siRNA-up_Sperling-2011	GATA4
U2AF1	inhibition	GATA4-RNA-array-siRNA-up_Sperling-2011	GATA4
UNC5B	inhibition	GATA4-RNA-array-siRNA-up_Sperling-2011	GATA4
VGLL4	inhibition	GATA4-RNA-array-siRNA-up_Sperling-2011	GATA4
VPRBP	inhibition	GATA4-RNA-array-siRNA-up_Sperling-2011	GATA4
VWF	inhibition	GATA4-RNA-array-siRNA-up_Sperling-2011	GATA4
WBP5	inhibition	GATA4-RNA-array-siRNA-up_Sperling-2011	GATA4
WWC1	inhibition	GATA4-RNA-array-siRNA-up_Sperling-2011	GATA4
YPEL5	inhibition	GATA4-RNA-array-siRNA-up_Sperling-2011	GATA4
ZCCHC14	inhibition	GATA4-RNA-array-siRNA-up_Sperling-2011	GATA4
ZFP64	inhibition	GATA4-RNA-array-siRNA-up_Sperling-2011	GATA4
SEPT4	transcriptional_activation	GATA6-RNA-Array-KO-down_van Berlo-2013	GATA6
ABCB11	transcriptional_activation	GATA6-RNA-Array-KO-down_van Berlo-2013	GATA6
ACAN	transcriptional_activation	GATA6-RNA-Array-KO-down_van Berlo-2013	GATA6
ACE3P	transcriptional_activation	GATA6-RNA-Array-KO-down_van Berlo-2013	GATA6
ACOT1	transcriptional_activation	GATA6-RNA-Array-KO-down_van Berlo-2013	GATA6
ADAM12	transcriptional_activation	GATA6-RNA-Array-KO-down_van Berlo-2013	GATA6
ADCY10	transcriptional_activation	GATA6-RNA-Array-KO-down_van Berlo-2013	GATA6
ADGB	transcriptional_activation	GATA6-RNA-Array-KO-down_van Berlo-2013	GATA6
AHCYL2	transcriptional_activation	GATA6-RNA-Array-KO-down_van Berlo-2013	GATA6
ALAS2	transcriptional_activation	GATA6-RNA-Array-KO-down_van Berlo-2013	GATA6
ALDOC	transcriptional_activation	GATA6-RNA-Array-KO-down_van Berlo-2013	GATA6
ALG13	transcriptional_activation	GATA6-RNA-Array-KO-down_van Berlo-2013	GATA6
ANKRD61	transcriptional_activation	GATA6-RNA-Array-KO-down_van Berlo-2013	GATA6
ARHGEF4	transcriptional_activation	GATA6-RNA-Array-KO-down_van Berlo-2013	GATA6
BAI1	transcriptional_activation	GATA6-RNA-Array-KO-down_van Berlo-2013	GATA6
BEND4	transcriptional_activation	GATA6-RNA-Array-KO-down_van Berlo-2013	GATA6
CACNA2D4	transcriptional_activation	GATA6-RNA-Array-KO-down_van Berlo-2013	GATA6
CASP8AP2	transcriptional_activation	GATA6-RNA-Array-KO-down_van Berlo-2013	GATA6
CCDC151	transcriptional_activation	GATA6-RNA-Array-KO-down_van Berlo-2013	GATA6
CD3D	transcriptional_activation	GATA6-RNA-Array-KO-down_van Berlo-2013	GATA6
CD96	transcriptional_activation	GATA6-RNA-Array-KO-down_van Berlo-2013	GATA6
CDC14B	transcriptional_activation	GATA6-RNA-Array-KO-down_van Berlo-2013	GATA6
CLEC4F	transcriptional_activation	GATA6-RNA-Array-KO-down_van Berlo-2013	GATA6
CLSTN3	transcriptional_activation	GATA6-RNA-Array-KO-down_van Berlo-2013	GATA6
CNOT2	transcriptional_activation	GATA6-RNA-Array-KO-down_van Berlo-2013	GATA6
COBL	transcriptional_activation	GATA6-RNA-Array-KO-down_van Berlo-2013	GATA6
CYP26B1	transcriptional_activation	GATA6-RNA-Array-KO-down_van Berlo-2013	GATA6
CYP2S1	transcriptional_activation	GATA6-RNA-Array-KO-down_van Berlo-2013	GATA6
CYP3A5	transcriptional_activation	GATA6-RNA-Array-KO-down_van Berlo-2013	GATA6
CYSLTR2	transcriptional_activation	GATA6-RNA-Array-KO-down_van Berlo-2013	GATA6
DBH	transcriptional_activation	GATA6-RNA-Array-KO-down_van Berlo-2013	GATA6
DDC	transcriptional_activation	GATA6-RNA-Array-KO-down_van Berlo-2013	GATA6
DLGAP1	transcriptional_activation	GATA6-RNA-Array-KO-down_van Berlo-2013	GATA6
DPP6	transcriptional_activation	GATA6-RNA-Array-KO-down_van Berlo-2013	GATA6
DPPA5	transcriptional_activation	GATA6-RNA-Array-KO-down_van Berlo-2013	GATA6
EGF	transcriptional_activation	GATA6-RNA-Array-KO-down_van Berlo-2013	GATA6
FAM19A3	transcriptional_activation	GATA6-RNA-Array-KO-down_van Berlo-2013	GATA6
FANCD2	transcriptional_activation	GATA6-RNA-Array-KO-down_van Berlo-2013	GATA6
FBF1	transcriptional_activation	GATA6-RNA-Array-KO-down_van Berlo-2013	GATA6
FOLR4	transcriptional_activation	GATA6-RNA-Array-KO-down_van Berlo-2013	GATA6
FRAT2	transcriptional_activation	GATA6-RNA-Array-KO-down_van Berlo-2013	GATA6
GPX5	transcriptional_activation	GATA6-RNA-Array-KO-down_van Berlo-2013	GATA6
GPX6	transcriptional_activation	GATA6-RNA-Array-KO-down_van Berlo-2013	GATA6
GRHL1	transcriptional_activation	GATA6-RNA-Array-KO-down_van Berlo-2013	GATA6
GZMH	transcriptional_activation	GATA6-RNA-Array-KO-down_van Berlo-2013	GATA6
HAPLN4	transcriptional_activation	GATA6-RNA-Array-KO-down_van Berlo-2013	GATA6
HCN3	transcriptional_activation	GATA6-RNA-Array-KO-down_van Berlo-2013	GATA6
HIST2H2AC	transcriptional_activation	GATA6-RNA-Array-KO-down_van Berlo-2013	GATA6
HSD17B14	transcriptional_activation	GATA6-RNA-Array-KO-down_van Berlo-2013	GATA6
HSD17B7	transcriptional_activation	GATA6-RNA-Array-KO-down_van Berlo-2013	GATA6
HSD3B1	transcriptional_activation	GATA6-RNA-Array-KO-down_van Berlo-2013	GATA6
HSF2BP	transcriptional_activation	GATA6-RNA-Array-KO-down_van Berlo-2013	GATA6
HYAL4	transcriptional_activation	GATA6-RNA-Array-KO-down_van Berlo-2013	GATA6
IAPP	transcriptional_activation	GATA6-RNA-Array-KO-down_van Berlo-2013	GATA6
IDI2	transcriptional_activation	GATA6-RNA-Array-KO-down_van Berlo-2013	GATA6
IGF2BP3	transcriptional_activation	GATA6-RNA-Array-KO-down_van Berlo-2013	GATA6
IGHE	transcriptional_activation	GATA6-RNA-Array-KO-down_van Berlo-2013	GATA6
IGSF23	transcriptional_activation	GATA6-RNA-Array-KO-down_van Berlo-2013	GATA6
IQCF3	transcriptional_activation	GATA6-RNA-Array-KO-down_van Berlo-2013	GATA6
KCP	transcriptional_activation	GATA6-RNA-Array-KO-down_van Berlo-2013	GATA6
KIF12	transcriptional_activation	GATA6-RNA-Array-KO-down_van Berlo-2013	GATA6
KLRD1	transcriptional_activation	GATA6-RNA-Array-KO-down_van Berlo-2013	GATA6
KRT6A	transcriptional_activation	GATA6-RNA-Array-KO-down_van Berlo-2013	GATA6
KRTAP5-4	transcriptional_activation	GATA6-RNA-Array-KO-down_van Berlo-2013	GATA6
LOC102724657	transcriptional_activation	GATA6-RNA-Array-KO-down_van Berlo-2013	GATA6
LRGUK	transcriptional_activation	GATA6-RNA-Array-KO-down_van Berlo-2013	GATA6
MBD3L1	transcriptional_activation	GATA6-RNA-Array-KO-down_van Berlo-2013	GATA6
MCCC1	transcriptional_activation	GATA6-RNA-Array-KO-down_van Berlo-2013	GATA6
MCMDC2	transcriptional_activation	GATA6-RNA-Array-KO-down_van Berlo-2013	GATA6
MIR671	transcriptional_activation	GATA6-RNA-Array-KO-down_van Berlo-2013	GATA6
MLH1	transcriptional_activation	GATA6-RNA-Array-KO-down_van Berlo-2013	GATA6
MYB	transcriptional_activation	GATA6-RNA-Array-KO-down_van Berlo-2013	GATA6
NDUFAF5	transcriptional_activation	GATA6-RNA-Array-KO-down_van Berlo-2013	GATA6
NEK11	transcriptional_activation	GATA6-RNA-Array-KO-down_van Berlo-2013	GATA6
NOX1	transcriptional_activation	GATA6-RNA-Array-KO-down_van Berlo-2013	GATA6
NUGGC	transcriptional_activation	GATA6-RNA-Array-KO-down_van Berlo-2013	GATA6
OGDHL	transcriptional_activation	GATA6-RNA-Array-KO-down_van Berlo-2013	GATA6
OR4M1	transcriptional_activation	GATA6-RNA-Array-KO-down_van Berlo-2013	GATA6
P2RX2	transcriptional_activation	GATA6-RNA-Array-KO-down_van Berlo-2013	GATA6
PDE1C	transcriptional_activation	GATA6-RNA-Array-KO-down_van Berlo-2013	GATA6
PDLIM4	transcriptional_activation	GATA6-RNA-Array-KO-down_van Berlo-2013	GATA6
PFKFB1	transcriptional_activation	GATA6-RNA-Array-KO-down_van Berlo-2013	GATA6
PIRT	transcriptional_activation	GATA6-RNA-Array-KO-down_van Berlo-2013	GATA6
PIWIL4	transcriptional_activation	GATA6-RNA-Array-KO-down_van Berlo-2013	GATA6
PLXNB3	transcriptional_activation	GATA6-RNA-Array-KO-down_van Berlo-2013	GATA6
PNPLA5	transcriptional_activation	GATA6-RNA-Array-KO-down_van Berlo-2013	GATA6
POLD1	transcriptional_activation	GATA6-RNA-Array-KO-down_van Berlo-2013	GATA6
POLR2K	transcriptional_activation	GATA6-RNA-Array-KO-down_van Berlo-2013	GATA6
POU1F1	transcriptional_activation	GATA6-RNA-Array-KO-down_van Berlo-2013	GATA6
PRTG	transcriptional_activation	GATA6-RNA-Array-KO-down_van Berlo-2013	GATA6
PRUNE2	transcriptional_activation	GATA6-RNA-Array-KO-down_van Berlo-2013	GATA6
PTGDS	transcriptional_activation	GATA6-RNA-Array-KO-down_van Berlo-2013	GATA6
RAVER2	transcriptional_activation	GATA6-RNA-Array-KO-down_van Berlo-2013	GATA6
RCBTB1	transcriptional_activation	GATA6-RNA-Array-KO-down_van Berlo-2013	GATA6
RGS13	transcriptional_activation	GATA6-RNA-Array-KO-down_van Berlo-2013	GATA6
RNF121	transcriptional_activation	GATA6-RNA-Array-KO-down_van Berlo-2013	GATA6
RNF165	transcriptional_activation	GATA6-RNA-Array-KO-down_van Berlo-2013	GATA6
ROBO3	transcriptional_activation	GATA6-RNA-Array-KO-down_van Berlo-2013	GATA6
SEL1L2	transcriptional_activation	GATA6-RNA-Array-KO-down_van Berlo-2013	GATA6
SGOL2	transcriptional_activation	GATA6-RNA-Array-KO-down_van Berlo-2013	GATA6
SH2D4A	transcriptional_activation	GATA6-RNA-Array-KO-down_van Berlo-2013	GATA6
SHOX2	transcriptional_activation	GATA6-RNA-Array-KO-down_van Berlo-2013	GATA6
SLAMF6	transcriptional_activation	GATA6-RNA-Array-KO-down_van Berlo-2013	GATA6
SLC44A4	transcriptional_activation	GATA6-RNA-Array-KO-down_van Berlo-2013	GATA6
SPAG6	transcriptional_activation	GATA6-RNA-Array-KO-down_van Berlo-2013	GATA6
SYCP2	transcriptional_activation	GATA6-RNA-Array-KO-down_van Berlo-2013	GATA6
SYTL1	transcriptional_activation	GATA6-RNA-Array-KO-down_van Berlo-2013	GATA6
TADA2A	transcriptional_activation	GATA6-RNA-Array-KO-down_van Berlo-2013	GATA6
TEKT2	transcriptional_activation	GATA6-RNA-Array-KO-down_van Berlo-2013	GATA6
TG	transcriptional_activation	GATA6-RNA-Array-KO-down_van Berlo-2013	GATA6
THRSP	transcriptional_activation	GATA6-RNA-Array-KO-down_van Berlo-2013	GATA6
TMEFF2	transcriptional_activation	GATA6-RNA-Array-KO-down_van Berlo-2013	GATA6
TMEM95	transcriptional_activation	GATA6-RNA-Array-KO-down_van Berlo-2013	GATA6
TMEM97	transcriptional_activation	GATA6-RNA-Array-KO-down_van Berlo-2013	GATA6
TMPRSS7	transcriptional_activation	GATA6-RNA-Array-KO-down_van Berlo-2013	GATA6
TRDJ1	transcriptional_activation	GATA6-RNA-Array-KO-down_van Berlo-2013	GATA6
TRIM69	transcriptional_activation	GATA6-RNA-Array-KO-down_van Berlo-2013	GATA6
TRPC3	transcriptional_activation	GATA6-RNA-Array-KO-down_van Berlo-2013	GATA6
TRPC7	transcriptional_activation	GATA6-RNA-Array-KO-down_van Berlo-2013	GATA6
UGT2B28	transcriptional_activation	GATA6-RNA-Array-KO-down_van Berlo-2013	GATA6
UNC79	transcriptional_activation	GATA6-RNA-Array-KO-down_van Berlo-2013	GATA6
USH1C	transcriptional_activation	GATA6-RNA-Array-KO-down_van Berlo-2013	GATA6
USP35	transcriptional_activation	GATA6-RNA-Array-KO-down_van Berlo-2013	GATA6
WDR63	transcriptional_activation	GATA6-RNA-Array-KO-down_van Berlo-2013	GATA6
ZNF536	transcriptional_activation	GATA6-RNA-Array-KO-down_van Berlo-2013	GATA6
ZNF608	transcriptional_activation	GATA6-RNA-Array-KO-down_van Berlo-2013	GATA6
ZNF786	transcriptional_activation	GATA6-RNA-Array-KO-down_van Berlo-2013	GATA6
AARS2	inhibition	GATA6-RNA-Array-KO-up_van Berlo-2013	GATA6
AFM	inhibition	GATA6-RNA-Array-KO-up_van Berlo-2013	GATA6
AK4	inhibition	GATA6-RNA-Array-KO-up_van Berlo-2013	GATA6
ALS2CR11	inhibition	GATA6-RNA-Array-KO-up_van Berlo-2013	GATA6
ANKDD1B	inhibition	GATA6-RNA-Array-KO-up_van Berlo-2013	GATA6
ANKRD13D	inhibition	GATA6-RNA-Array-KO-up_van Berlo-2013	GATA6
ANKRD6	inhibition	GATA6-RNA-Array-KO-up_van Berlo-2013	GATA6
ASB4	inhibition	GATA6-RNA-Array-KO-up_van Berlo-2013	GATA6
BTK	inhibition	GATA6-RNA-Array-KO-up_van Berlo-2013	GATA6
BTN2A2	inhibition	GATA6-RNA-Array-KO-up_van Berlo-2013	GATA6
C18orf54	inhibition	GATA6-RNA-Array-KO-up_van Berlo-2013	GATA6
C2	inhibition	GATA6-RNA-Array-KO-up_van Berlo-2013	GATA6
C5orf52	inhibition	GATA6-RNA-Array-KO-up_van Berlo-2013	GATA6
C8orf58	inhibition	GATA6-RNA-Array-KO-up_van Berlo-2013	GATA6
CA1	inhibition	GATA6-RNA-Array-KO-up_van Berlo-2013	GATA6
CABLES2	inhibition	GATA6-RNA-Array-KO-up_van Berlo-2013	GATA6
CACNA1A	inhibition	GATA6-RNA-Array-KO-up_van Berlo-2013	GATA6
CASC5	inhibition	GATA6-RNA-Array-KO-up_van Berlo-2013	GATA6
CBLN1	inhibition	GATA6-RNA-Array-KO-up_van Berlo-2013	GATA6
CCDC22	inhibition	GATA6-RNA-Array-KO-up_van Berlo-2013	GATA6
CCDC28B	inhibition	GATA6-RNA-Array-KO-up_van Berlo-2013	GATA6
CD226	inhibition	GATA6-RNA-Array-KO-up_van Berlo-2013	GATA6
CDK1	inhibition	GATA6-RNA-Array-KO-up_van Berlo-2013	GATA6
CHRNA1	inhibition	GATA6-RNA-Array-KO-up_van Berlo-2013	GATA6
CKAP2	inhibition	GATA6-RNA-Array-KO-up_van Berlo-2013	GATA6
CLCA4	inhibition	GATA6-RNA-Array-KO-up_van Berlo-2013	GATA6
CLVS2	inhibition	GATA6-RNA-Array-KO-up_van Berlo-2013	GATA6
CNIH2	inhibition	GATA6-RNA-Array-KO-up_van Berlo-2013	GATA6
COL4A3	inhibition	GATA6-RNA-Array-KO-up_van Berlo-2013	GATA6
COL5A1	inhibition	GATA6-RNA-Array-KO-up_van Berlo-2013	GATA6
CPXM1	inhibition	GATA6-RNA-Array-KO-up_van Berlo-2013	GATA6
CSGALNACT1	inhibition	GATA6-RNA-Array-KO-up_van Berlo-2013	GATA6
CYP4A22	inhibition	GATA6-RNA-Array-KO-up_van Berlo-2013	GATA6
DLL1	inhibition	GATA6-RNA-Array-KO-up_van Berlo-2013	GATA6
DNAAF2	inhibition	GATA6-RNA-Array-KO-up_van Berlo-2013	GATA6
DPM1	inhibition	GATA6-RNA-Array-KO-up_van Berlo-2013	GATA6
DRD2	inhibition	GATA6-RNA-Array-KO-up_van Berlo-2013	GATA6
DSC1	inhibition	GATA6-RNA-Array-KO-up_van Berlo-2013	GATA6
DUOXA2	inhibition	GATA6-RNA-Array-KO-up_van Berlo-2013	GATA6
ELL3	inhibition	GATA6-RNA-Array-KO-up_van Berlo-2013	GATA6
EPHX4	inhibition	GATA6-RNA-Array-KO-up_van Berlo-2013	GATA6
EYA1	inhibition	GATA6-RNA-Array-KO-up_van Berlo-2013	GATA6
FAM171B	inhibition	GATA6-RNA-Array-KO-up_van Berlo-2013	GATA6
FAM189B	inhibition	GATA6-RNA-Array-KO-up_van Berlo-2013	GATA6
FANCI	inhibition	GATA6-RNA-Array-KO-up_van Berlo-2013	GATA6
FGL2	inhibition	GATA6-RNA-Array-KO-up_van Berlo-2013	GATA6
FOS	inhibition	GATA6-RNA-Array-KO-up_van Berlo-2013	GATA6
FRMPD1	inhibition	GATA6-RNA-Array-KO-up_van Berlo-2013	GATA6
FUZ	inhibition	GATA6-RNA-Array-KO-up_van Berlo-2013	GATA6
GLB1L3	inhibition	GATA6-RNA-Array-KO-up_van Berlo-2013	GATA6
GOLPH3L	inhibition	GATA6-RNA-Array-KO-up_van Berlo-2013	GATA6
GPLD1	inhibition	GATA6-RNA-Array-KO-up_van Berlo-2013	GATA6
GREB1L	inhibition	GATA6-RNA-Array-KO-up_van Berlo-2013	GATA6
H1FOO	inhibition	GATA6-RNA-Array-KO-up_van Berlo-2013	GATA6
HTATIP2	inhibition	GATA6-RNA-Array-KO-up_van Berlo-2013	GATA6
HYAL1	inhibition	GATA6-RNA-Array-KO-up_van Berlo-2013	GATA6
IFI16	inhibition	GATA6-RNA-Array-KO-up_van Berlo-2013	GATA6
IL1RAPL1	inhibition	GATA6-RNA-Array-KO-up_van Berlo-2013	GATA6
ITGA4	inhibition	GATA6-RNA-Array-KO-up_van Berlo-2013	GATA6
KCNQ5	inhibition	GATA6-RNA-Array-KO-up_van Berlo-2013	GATA6
KIAA0895	inhibition	GATA6-RNA-Array-KO-up_van Berlo-2013	GATA6
KIAA1751	inhibition	GATA6-RNA-Array-KO-up_van Berlo-2013	GATA6
LAMA3	inhibition	GATA6-RNA-Array-KO-up_van Berlo-2013	GATA6
LAMC2	inhibition	GATA6-RNA-Array-KO-up_van Berlo-2013	GATA6
LCE1F	inhibition	GATA6-RNA-Array-KO-up_van Berlo-2013	GATA6
LDLRAD3	inhibition	GATA6-RNA-Array-KO-up_van Berlo-2013	GATA6
LIPF	inhibition	GATA6-RNA-Array-KO-up_van Berlo-2013	GATA6
LRRC70	inhibition	GATA6-RNA-Array-KO-up_van Berlo-2013	GATA6
LRRCC1	inhibition	GATA6-RNA-Array-KO-up_van Berlo-2013	GATA6
MIOX	inhibition	GATA6-RNA-Array-KO-up_van Berlo-2013	GATA6
MKX	inhibition	GATA6-RNA-Array-KO-up_van Berlo-2013	GATA6
MYBL1	inhibition	GATA6-RNA-Array-KO-up_van Berlo-2013	GATA6
MYH7	inhibition	GATA6-RNA-Array-KO-up_van Berlo-2013	GATA6
NECAB1	inhibition	GATA6-RNA-Array-KO-up_van Berlo-2013	GATA6
NGEF	inhibition	GATA6-RNA-Array-KO-up_van Berlo-2013	GATA6
NIPAL2	inhibition	GATA6-RNA-Array-KO-up_van Berlo-2013	GATA6
NOX3	inhibition	GATA6-RNA-Array-KO-up_van Berlo-2013	GATA6
NR4A1	inhibition	GATA6-RNA-Array-KO-up_van Berlo-2013	GATA6
NR4A3	inhibition	GATA6-RNA-Array-KO-up_van Berlo-2013	GATA6
OPALIN	inhibition	GATA6-RNA-Array-KO-up_van Berlo-2013	GATA6
OTUD1	inhibition	GATA6-RNA-Array-KO-up_van Berlo-2013	GATA6
PALM2	inhibition	GATA6-RNA-Array-KO-up_van Berlo-2013	GATA6
PARPBP	inhibition	GATA6-RNA-Array-KO-up_van Berlo-2013	GATA6
PKHD1L1	inhibition	GATA6-RNA-Array-KO-up_van Berlo-2013	GATA6
PLA2R1	inhibition	GATA6-RNA-Array-KO-up_van Berlo-2013	GATA6
PROKR2	inhibition	GATA6-RNA-Array-KO-up_van Berlo-2013	GATA6
PTPN18	inhibition	GATA6-RNA-Array-KO-up_van Berlo-2013	GATA6
PTPRC	inhibition	GATA6-RNA-Array-KO-up_van Berlo-2013	GATA6
PYHIN1	inhibition	GATA6-RNA-Array-KO-up_van Berlo-2013	GATA6
R3HDML	inhibition	GATA6-RNA-Array-KO-up_van Berlo-2013	GATA6
RAB6B	inhibition	GATA6-RNA-Array-KO-up_van Berlo-2013	GATA6
RAPGEF3	inhibition	GATA6-RNA-Array-KO-up_van Berlo-2013	GATA6
RELL2	inhibition	GATA6-RNA-Array-KO-up_van Berlo-2013	GATA6
RGS7	inhibition	GATA6-RNA-Array-KO-up_van Berlo-2013	GATA6
RHBDL1	inhibition	GATA6-RNA-Array-KO-up_van Berlo-2013	GATA6
RHOBTB3	inhibition	GATA6-RNA-Array-KO-up_van Berlo-2013	GATA6
RIBC1	inhibition	GATA6-RNA-Array-KO-up_van Berlo-2013	GATA6
RPS6KC1	inhibition	GATA6-RNA-Array-KO-up_van Berlo-2013	GATA6
SEMA3A	inhibition	GATA6-RNA-Array-KO-up_van Berlo-2013	GATA6
SH3BP4	inhibition	GATA6-RNA-Array-KO-up_van Berlo-2013	GATA6
SIX1	inhibition	GATA6-RNA-Array-KO-up_van Berlo-2013	GATA6
SLC13A4	inhibition	GATA6-RNA-Array-KO-up_van Berlo-2013	GATA6
SLC16A7	inhibition	GATA6-RNA-Array-KO-up_van Berlo-2013	GATA6
SLC5A2	inhibition	GATA6-RNA-Array-KO-up_van Berlo-2013	GATA6
SMIM23	inhibition	GATA6-RNA-Array-KO-up_van Berlo-2013	GATA6
SPATA16	inhibition	GATA6-RNA-Array-KO-up_van Berlo-2013	GATA6
SPICE1	inhibition	GATA6-RNA-Array-KO-up_van Berlo-2013	GATA6
SPRR2B	inhibition	GATA6-RNA-Array-KO-up_van Berlo-2013	GATA6
ST6GAL2	inhibition	GATA6-RNA-Array-KO-up_van Berlo-2013	GATA6
SUGCT	inhibition	GATA6-RNA-Array-KO-up_van Berlo-2013	GATA6
SULT1C3	inhibition	GATA6-RNA-Array-KO-up_van Berlo-2013	GATA6
TCEA1	inhibition	GATA6-RNA-Array-KO-up_van Berlo-2013	GATA6
TEKT3	inhibition	GATA6-RNA-Array-KO-up_van Berlo-2013	GATA6
TEX29	inhibition	GATA6-RNA-Array-KO-up_van Berlo-2013	GATA6
TGFB2	inhibition	GATA6-RNA-Array-KO-up_van Berlo-2013	GATA6
THEMIS	inhibition	GATA6-RNA-Array-KO-up_van Berlo-2013	GATA6
TMEM140	inhibition	GATA6-RNA-Array-KO-up_van Berlo-2013	GATA6
TMEM196	inhibition	GATA6-RNA-Array-KO-up_van Berlo-2013	GATA6
TRIM59	inhibition	GATA6-RNA-Array-KO-up_van Berlo-2013	GATA6
TRNAU1AP	inhibition	GATA6-RNA-Array-KO-up_van Berlo-2013	GATA6
UGT1A5	inhibition	GATA6-RNA-Array-KO-up_van Berlo-2013	GATA6
UGT2B7	inhibition	GATA6-RNA-Array-KO-up_van Berlo-2013	GATA6
USP32	inhibition	GATA6-RNA-Array-KO-up_van Berlo-2013	GATA6
VPS33B	inhibition	GATA6-RNA-Array-KO-up_van Berlo-2013	GATA6
WDR73	inhibition	GATA6-RNA-Array-KO-up_van Berlo-2013	GATA6
ZFHX4	inhibition	GATA6-RNA-Array-KO-up_van Berlo-2013	GATA6
ZFYVE28	inhibition	GATA6-RNA-Array-KO-up_van Berlo-2013	GATA6
ZNF467	inhibition	GATA6-RNA-Array-KO-up_van Berlo-2013	GATA6
ZNF616	inhibition	GATA6-RNA-Array-KO-up_van Berlo-2013	GATA6
ALDH1A2	inhibition	GATA6-RNA-Array-OE-down_Alexandrovich-2006	GATA6
ATP1A2	inhibition	GATA6-RNA-Array-OE-down_Alexandrovich-2006	GATA6
CA3	inhibition	GATA6-RNA-Array-OE-down_Alexandrovich-2006	GATA6
CDX1	inhibition	GATA6-RNA-Array-OE-down_Alexandrovich-2006	GATA6
CHST7	inhibition	GATA6-RNA-Array-OE-down_Alexandrovich-2006	GATA6
CITED1	inhibition	GATA6-RNA-Array-OE-down_Alexandrovich-2006	GATA6
CRABP1	inhibition	GATA6-RNA-Array-OE-down_Alexandrovich-2006	GATA6
DLL1	inhibition	GATA6-RNA-Array-OE-down_Alexandrovich-2006	GATA6
DLL3	inhibition	GATA6-RNA-Array-OE-down_Alexandrovich-2006	GATA6
EFNA1	inhibition	GATA6-RNA-Array-OE-down_Alexandrovich-2006	GATA6
ETS2	inhibition	GATA6-RNA-Array-OE-down_Alexandrovich-2006	GATA6
FOXC1	inhibition	GATA6-RNA-Array-OE-down_Alexandrovich-2006	GATA6
GBX2	inhibition	GATA6-RNA-Array-OE-down_Alexandrovich-2006	GATA6
HES5	inhibition	GATA6-RNA-Array-OE-down_Alexandrovich-2006	GATA6
HES7	inhibition	GATA6-RNA-Array-OE-down_Alexandrovich-2006	GATA6
IGFBP3	inhibition	GATA6-RNA-Array-OE-down_Alexandrovich-2006	GATA6
LMO2	inhibition	GATA6-RNA-Array-OE-down_Alexandrovich-2006	GATA6
LOR	inhibition	GATA6-RNA-Array-OE-down_Alexandrovich-2006	GATA6
MSGN1	inhibition	GATA6-RNA-Array-OE-down_Alexandrovich-2006	GATA6
NRARP	inhibition	GATA6-RNA-Array-OE-down_Alexandrovich-2006	GATA6
PTK7	inhibition	GATA6-RNA-Array-OE-down_Alexandrovich-2006	GATA6
SLIT3	inhibition	GATA6-RNA-Array-OE-down_Alexandrovich-2006	GATA6
SNAI1	inhibition	GATA6-RNA-Array-OE-down_Alexandrovich-2006	GATA6
SOX2	inhibition	GATA6-RNA-Array-OE-down_Alexandrovich-2006	GATA6
SPRR2A	inhibition	GATA6-RNA-Array-OE-down_Alexandrovich-2006	GATA6
TBX6	inhibition	GATA6-RNA-Array-OE-down_Alexandrovich-2006	GATA6
WNT3A	inhibition	GATA6-RNA-Array-OE-down_Alexandrovich-2006	GATA6
YWHAG	inhibition	GATA6-RNA-Array-OE-down_Alexandrovich-2006	GATA6
ADORA2B	transcriptional_activation	GATA6-RNA-Array-OE-up_Alexandrovich-2006	GATA6
ALDH1A2	transcriptional_activation	GATA6-RNA-Array-OE-up_Alexandrovich-2006	GATA6
AMOT	transcriptional_activation	GATA6-RNA-Array-OE-up_Alexandrovich-2006	GATA6
AMY2A	transcriptional_activation	GATA6-RNA-Array-OE-up_Alexandrovich-2006	GATA6
AMY2B	transcriptional_activation	GATA6-RNA-Array-OE-up_Alexandrovich-2006	GATA6
APOE	transcriptional_activation	GATA6-RNA-Array-OE-up_Alexandrovich-2006	GATA6
ASB4	transcriptional_activation	GATA6-RNA-Array-OE-up_Alexandrovich-2006	GATA6
ATP1B1	transcriptional_activation	GATA6-RNA-Array-OE-up_Alexandrovich-2006	GATA6
BAMBI	transcriptional_activation	GATA6-RNA-Array-OE-up_Alexandrovich-2006	GATA6
BMP4	transcriptional_activation	GATA6-RNA-Array-OE-up_Alexandrovich-2006	GATA6
CCK	transcriptional_activation	GATA6-RNA-Array-OE-up_Alexandrovich-2006	GATA6
CD44	transcriptional_activation	GATA6-RNA-Array-OE-up_Alexandrovich-2006	GATA6
CDC42EP5	transcriptional_activation	GATA6-RNA-Array-OE-up_Alexandrovich-2006	GATA6
CDH11	transcriptional_activation	GATA6-RNA-Array-OE-up_Alexandrovich-2006	GATA6
CLDN6	transcriptional_activation	GATA6-RNA-Array-OE-up_Alexandrovich-2006	GATA6
COX7A1	transcriptional_activation	GATA6-RNA-Array-OE-up_Alexandrovich-2006	GATA6
DAB2	transcriptional_activation	GATA6-RNA-Array-OE-up_Alexandrovich-2006	GATA6
DLK1	transcriptional_activation	GATA6-RNA-Array-OE-up_Alexandrovich-2006	GATA6
EFNB1	transcriptional_activation	GATA6-RNA-Array-OE-up_Alexandrovich-2006	GATA6
EFNB2	transcriptional_activation	GATA6-RNA-Array-OE-up_Alexandrovich-2006	GATA6
EGR1	transcriptional_activation	GATA6-RNA-Array-OE-up_Alexandrovich-2006	GATA6
ENO2	transcriptional_activation	GATA6-RNA-Array-OE-up_Alexandrovich-2006	GATA6
EOMES	transcriptional_activation	GATA6-RNA-Array-OE-up_Alexandrovich-2006	GATA6
EPCAM	transcriptional_activation	GATA6-RNA-Array-OE-up_Alexandrovich-2006	GATA6
FLI1	transcriptional_activation	GATA6-RNA-Array-OE-up_Alexandrovich-2006	GATA6
FOXH1	transcriptional_activation	GATA6-RNA-Array-OE-up_Alexandrovich-2006	GATA6
GAS6	transcriptional_activation	GATA6-RNA-Array-OE-up_Alexandrovich-2006	GATA6
GLRB	transcriptional_activation	GATA6-RNA-Array-OE-up_Alexandrovich-2006	GATA6
GPC4	transcriptional_activation	GATA6-RNA-Array-OE-up_Alexandrovich-2006	GATA6
GYG1	transcriptional_activation	GATA6-RNA-Array-OE-up_Alexandrovich-2006	GATA6
H19	transcriptional_activation	GATA6-RNA-Array-OE-up_Alexandrovich-2006	GATA6
HIST1H1C	transcriptional_activation	GATA6-RNA-Array-OE-up_Alexandrovich-2006	GATA6
HSPB1	transcriptional_activation	GATA6-RNA-Array-OE-up_Alexandrovich-2006	GATA6
KLF6	transcriptional_activation	GATA6-RNA-Array-OE-up_Alexandrovich-2006	GATA6
KRT18	transcriptional_activation	GATA6-RNA-Array-OE-up_Alexandrovich-2006	GATA6
KRT8	transcriptional_activation	GATA6-RNA-Array-OE-up_Alexandrovich-2006	GATA6
LGR5	transcriptional_activation	GATA6-RNA-Array-OE-up_Alexandrovich-2006	GATA6
MSX2	transcriptional_activation	GATA6-RNA-Array-OE-up_Alexandrovich-2006	GATA6
MYO5B	transcriptional_activation	GATA6-RNA-Array-OE-up_Alexandrovich-2006	GATA6
NEDD9	transcriptional_activation	GATA6-RNA-Array-OE-up_Alexandrovich-2006	GATA6
NPL	transcriptional_activation	GATA6-RNA-Array-OE-up_Alexandrovich-2006	GATA6
NR0B1	transcriptional_activation	GATA6-RNA-Array-OE-up_Alexandrovich-2006	GATA6
NRK	transcriptional_activation	GATA6-RNA-Array-OE-up_Alexandrovich-2006	GATA6
NRP1	transcriptional_activation	GATA6-RNA-Array-OE-up_Alexandrovich-2006	GATA6
PERP	transcriptional_activation	GATA6-RNA-Array-OE-up_Alexandrovich-2006	GATA6
PODXL	transcriptional_activation	GATA6-RNA-Array-OE-up_Alexandrovich-2006	GATA6
RND2	transcriptional_activation	GATA6-RNA-Array-OE-up_Alexandrovich-2006	GATA6
RNF128	transcriptional_activation	GATA6-RNA-Array-OE-up_Alexandrovich-2006	GATA6
RPP25	transcriptional_activation	GATA6-RNA-Array-OE-up_Alexandrovich-2006	GATA6
RUNX1	transcriptional_activation	GATA6-RNA-Array-OE-up_Alexandrovich-2006	GATA6
SLC39A8	transcriptional_activation	GATA6-RNA-Array-OE-up_Alexandrovich-2006	GATA6
SOX17	transcriptional_activation	GATA6-RNA-Array-OE-up_Alexandrovich-2006	GATA6
SPARC	transcriptional_activation	GATA6-RNA-Array-OE-up_Alexandrovich-2006	GATA6
TBX3	transcriptional_activation	GATA6-RNA-Array-OE-up_Alexandrovich-2006	GATA6
TIRAP	transcriptional_activation	GATA6-RNA-Array-OE-up_Alexandrovich-2006	GATA6
TMC4	transcriptional_activation	GATA6-RNA-Array-OE-up_Alexandrovich-2006	GATA6
WNT2	transcriptional_activation	GATA6-RNA-Array-OE-up_Alexandrovich-2006	GATA6
ZFPM1	transcriptional_activation	GATA6-RNA-Array-OE-up_Alexandrovich-2006	GATA6
ADAMTS18	transcriptional_activation	HAND2-RNA-Array-KO-down_Holler-2010	HAND2
AKR1E2	transcriptional_activation	HAND2-RNA-Array-KO-down_Holler-2010	HAND2
AMPH	transcriptional_activation	HAND2-RNA-Array-KO-down_Holler-2010	HAND2
ANG	transcriptional_activation	HAND2-RNA-Array-KO-down_Holler-2010	HAND2
ARHGAP26	transcriptional_activation	HAND2-RNA-Array-KO-down_Holler-2010	HAND2
B3GALNT1	transcriptional_activation	HAND2-RNA-Array-KO-down_Holler-2010	HAND2
BACH2	transcriptional_activation	HAND2-RNA-Array-KO-down_Holler-2010	HAND2
BUB1	transcriptional_activation	HAND2-RNA-Array-KO-down_Holler-2010	HAND2
C4orf32	transcriptional_activation	HAND2-RNA-Array-KO-down_Holler-2010	HAND2
CACNA2D1	transcriptional_activation	HAND2-RNA-Array-KO-down_Holler-2010	HAND2
CACUL1	transcriptional_activation	HAND2-RNA-Array-KO-down_Holler-2010	HAND2
CASK	transcriptional_activation	HAND2-RNA-Array-KO-down_Holler-2010	HAND2
CDHR1	transcriptional_activation	HAND2-RNA-Array-KO-down_Holler-2010	HAND2
CENPA	transcriptional_activation	HAND2-RNA-Array-KO-down_Holler-2010	HAND2
COL11A1	transcriptional_activation	HAND2-RNA-Array-KO-down_Holler-2010	HAND2
CTDSPL	transcriptional_activation	HAND2-RNA-Array-KO-down_Holler-2010	HAND2
CTSL	transcriptional_activation	HAND2-RNA-Array-KO-down_Holler-2010	HAND2
DCTN4	transcriptional_activation	HAND2-RNA-Array-KO-down_Holler-2010	HAND2
DIRAS2	transcriptional_activation	HAND2-RNA-Array-KO-down_Holler-2010	HAND2
DLC1	transcriptional_activation	HAND2-RNA-Array-KO-down_Holler-2010	HAND2
DSP	transcriptional_activation	HAND2-RNA-Array-KO-down_Holler-2010	HAND2
EFCAB11	transcriptional_activation	HAND2-RNA-Array-KO-down_Holler-2010	HAND2
EFHD2	transcriptional_activation	HAND2-RNA-Array-KO-down_Holler-2010	HAND2
EME2	transcriptional_activation	HAND2-RNA-Array-KO-down_Holler-2010	HAND2
EPCAM	transcriptional_activation	HAND2-RNA-Array-KO-down_Holler-2010	HAND2
ERCC6L2	transcriptional_activation	HAND2-RNA-Array-KO-down_Holler-2010	HAND2
FAM132A	transcriptional_activation	HAND2-RNA-Array-KO-down_Holler-2010	HAND2
FAM89A	transcriptional_activation	HAND2-RNA-Array-KO-down_Holler-2010	HAND2
FOXC1	transcriptional_activation	HAND2-RNA-Array-KO-down_Holler-2010	HAND2
GALC	transcriptional_activation	HAND2-RNA-Array-KO-down_Holler-2010	HAND2
GARNL3	transcriptional_activation	HAND2-RNA-Array-KO-down_Holler-2010	HAND2
GINS1	transcriptional_activation	HAND2-RNA-Array-KO-down_Holler-2010	HAND2
HIST1H2BB	transcriptional_activation	HAND2-RNA-Array-KO-down_Holler-2010	HAND2
IGF2R	transcriptional_activation	HAND2-RNA-Array-KO-down_Holler-2010	HAND2
INSM1	transcriptional_activation	HAND2-RNA-Array-KO-down_Holler-2010	HAND2
KCNJ11	transcriptional_activation	HAND2-RNA-Array-KO-down_Holler-2010	HAND2
KIAA0101	transcriptional_activation	HAND2-RNA-Array-KO-down_Holler-2010	HAND2
KIAA1024L	transcriptional_activation	HAND2-RNA-Array-KO-down_Holler-2010	HAND2
LGALS7	transcriptional_activation	HAND2-RNA-Array-KO-down_Holler-2010	HAND2
LTBP1	transcriptional_activation	HAND2-RNA-Array-KO-down_Holler-2010	HAND2
MDFI	transcriptional_activation	HAND2-RNA-Array-KO-down_Holler-2010	HAND2
MEOX1	transcriptional_activation	HAND2-RNA-Array-KO-down_Holler-2010	HAND2
METTL23	transcriptional_activation	HAND2-RNA-Array-KO-down_Holler-2010	HAND2
MTHFD2L	transcriptional_activation	HAND2-RNA-Array-KO-down_Holler-2010	HAND2
MXRA7	transcriptional_activation	HAND2-RNA-Array-KO-down_Holler-2010	HAND2
NR4A2	transcriptional_activation	HAND2-RNA-Array-KO-down_Holler-2010	HAND2
PARD3	transcriptional_activation	HAND2-RNA-Array-KO-down_Holler-2010	HAND2
PCDH9	transcriptional_activation	HAND2-RNA-Array-KO-down_Holler-2010	HAND2
PCMT1	transcriptional_activation	HAND2-RNA-Array-KO-down_Holler-2010	HAND2
PCP4	transcriptional_activation	HAND2-RNA-Array-KO-down_Holler-2010	HAND2
PDGFD	transcriptional_activation	HAND2-RNA-Array-KO-down_Holler-2010	HAND2
PRDX2	transcriptional_activation	HAND2-RNA-Array-KO-down_Holler-2010	HAND2
RALA	transcriptional_activation	HAND2-RNA-Array-KO-down_Holler-2010	HAND2
RERG	transcriptional_activation	HAND2-RNA-Array-KO-down_Holler-2010	HAND2
RGS2	transcriptional_activation	HAND2-RNA-Array-KO-down_Holler-2010	HAND2
RGS5	transcriptional_activation	HAND2-RNA-Array-KO-down_Holler-2010	HAND2
RIF1	transcriptional_activation	HAND2-RNA-Array-KO-down_Holler-2010	HAND2
RNF216	transcriptional_activation	HAND2-RNA-Array-KO-down_Holler-2010	HAND2
RTN1	transcriptional_activation	HAND2-RNA-Array-KO-down_Holler-2010	HAND2
SARAF	transcriptional_activation	HAND2-RNA-Array-KO-down_Holler-2010	HAND2
SCN2B	transcriptional_activation	HAND2-RNA-Array-KO-down_Holler-2010	HAND2
SERHL	transcriptional_activation	HAND2-RNA-Array-KO-down_Holler-2010	HAND2
SLC35A5	transcriptional_activation	HAND2-RNA-Array-KO-down_Holler-2010	HAND2
SLX1A	transcriptional_activation	HAND2-RNA-Array-KO-down_Holler-2010	HAND2
SLX1B	transcriptional_activation	HAND2-RNA-Array-KO-down_Holler-2010	HAND2
SNX6	transcriptional_activation	HAND2-RNA-Array-KO-down_Holler-2010	HAND2
SOX11	transcriptional_activation	HAND2-RNA-Array-KO-down_Holler-2010	HAND2
SPAG1	transcriptional_activation	HAND2-RNA-Array-KO-down_Holler-2010	HAND2
SSR1	transcriptional_activation	HAND2-RNA-Array-KO-down_Holler-2010	HAND2
STK25	transcriptional_activation	HAND2-RNA-Array-KO-down_Holler-2010	HAND2
SYT11	transcriptional_activation	HAND2-RNA-Array-KO-down_Holler-2010	HAND2
TANC2	transcriptional_activation	HAND2-RNA-Array-KO-down_Holler-2010	HAND2
TCF24	transcriptional_activation	HAND2-RNA-Array-KO-down_Holler-2010	HAND2
TMEFF2	transcriptional_activation	HAND2-RNA-Array-KO-down_Holler-2010	HAND2
TNS3	transcriptional_activation	HAND2-RNA-Array-KO-down_Holler-2010	HAND2
TRAPPC13	transcriptional_activation	HAND2-RNA-Array-KO-down_Holler-2010	HAND2
TRIM34	transcriptional_activation	HAND2-RNA-Array-KO-down_Holler-2010	HAND2
TULP4	transcriptional_activation	HAND2-RNA-Array-KO-down_Holler-2010	HAND2
UNC13C	transcriptional_activation	HAND2-RNA-Array-KO-down_Holler-2010	HAND2
UPK1B	transcriptional_activation	HAND2-RNA-Array-KO-down_Holler-2010	HAND2
[truncated: 15,035 more rows]

## Sheet: Sheet3
CHiP-Seq defined		ID	ID
C1orf123	inhibition	NR2F2-RNA-array-KO-up_Wu-2013	NR2F2
RGCC	inhibition	NR2F2-RNA-array-KO-up_Wu-2013	NR2F2
EXOC3L4	inhibition	NR2F2-RNA-array-KO-up_Wu-2013	NR2F2
VWA8	inhibition	NR2F2-RNA-array-KO-up_Wu-2013	NR2F2
YAE1D1	inhibition	NR2F2-RNA-array-KO-up_Wu-2013	NR2F2
PLET1	inhibition	NR2F2-RNA-array-KO-up_Wu-2013	NR2F2
C8orf4	inhibition	NR2F2-RNA-array-KO-up_Wu-2013	NR2F2
SMIM3	inhibition	NR2F2-RNA-array-KO-up_Wu-2013	NR2F2
SMIM5	inhibition	NR2F2-RNA-array-KO-up_Wu-2013	NR2F2
MINOS1	inhibition	NR2F2-RNA-array-KO-up_Wu-2013	NR2F2
KIAA1551	inhibition	NR2F2-RNA-array-KO-up_Wu-2013	NR2F2
KIAA0040	inhibition	NR2F2-RNA-array-KO-up_Wu-2013	NR2F2
FAM210A	inhibition	NR2F2-RNA-array-KO-up_Wu-2013	NR2F2
SERTM1	inhibition	NR2F2-RNA-array-KO-up_Wu-2013	NR2F2
C9orf91	inhibition	NR2F2-RNA-array-KO-up_Wu-2013	NR2F2
C10orf10	inhibition	NR2F2-RNA-array-KO-up_Wu-2013	NR2F2
CLMP	inhibition	NR2F2-RNA-array-KO-up_Wu-2013	NR2F2
IBA57	inhibition	NR2F2-RNA-array-KO-up_Wu-2013	NR2F2
C14orf180	inhibition	NR2F2-RNA-array-KO-up_Wu-2013	NR2F2
NDNF	inhibition	NR2F2-RNA-array-KO-up_Wu-2013	NR2F2
ABCA4	inhibition	NR2F2-RNA-array-KO-up_Wu-2013	NR2F2
ABCB4	inhibition	NR2F2-RNA-array-KO-up_Wu-2013	NR2F2
ABCC1	inhibition	NR2F2-RNA-array-KO-up_Wu-2013	NR2F2
ABCC9	inhibition	NR2F2-RNA-array-KO-up_Wu-2013	NR2F2
ABCD2	inhibition	NR2F2-RNA-array-KO-up_Wu-2013	NR2F2
ABHD13	inhibition	NR2F2-RNA-array-KO-up_Wu-2013	NR2F2
ABLIM3	inhibition	NR2F2-RNA-array-KO-up_Wu-2013	NR2F2
ACADS	inhibition	NR2F2-RNA-array-KO-up_Wu-2013	NR2F2
ACAT1	inhibition	NR2F2-RNA-array-KO-up_Wu-2013	NR2F2
ACE	inhibition	NR2F2-RNA-array-KO-up_Wu-2013	NR2F2
ACHE	inhibition	NR2F2-RNA-array-KO-up_Wu-2013	NR2F2
ACTA1	inhibition	NR2F2-RNA-array-KO-up_Wu-2013	NR2F2
ACTR3B	inhibition	NR2F2-RNA-array-KO-up_Wu-2013	NR2F2
ADAMTS2	inhibition	NR2F2-RNA-array-KO-up_Wu-2013	NR2F2
ADAMTS9	inhibition	NR2F2-RNA-array-KO-up_Wu-2013	NR2F2
ADAMTSL2	inhibition	NR2F2-RNA-array-KO-up_Wu-2013	NR2F2
ADCY9	inhibition	NR2F2-RNA-array-KO-up_Wu-2013	NR2F2
AFG3L2	inhibition	NR2F2-RNA-array-KO-up_Wu-2013	NR2F2
AGTR1	inhibition	NR2F2-RNA-array-KO-up_Wu-2013	NR2F2
CCDC184	inhibition	NR2F2-RNA-array-KO-up_Wu-2013	NR2F2
AIF1	inhibition	NR2F2-RNA-array-KO-up_Wu-2013	NR2F2
ALCAM	inhibition	NR2F2-RNA-array-KO-up_Wu-2013	NR2F2
ALOX12	inhibition	NR2F2-RNA-array-KO-up_Wu-2013	NR2F2
ALOX5	inhibition	NR2F2-RNA-array-KO-up_Wu-2013	NR2F2
ALOX5AP	inhibition	NR2F2-RNA-array-KO-up_Wu-2013	NR2F2
ALPL	inhibition	NR2F2-RNA-array-KO-up_Wu-2013	NR2F2
AMPH	inhibition	NR2F2-RNA-array-KO-up_Wu-2013	NR2F2
ANAPC16	inhibition	NR2F2-RNA-array-KO-up_Wu-2013	NR2F2
ANK2	inhibition	NR2F2-RNA-array-KO-up_Wu-2013	NR2F2
ANXA13	inhibition	NR2F2-RNA-array-KO-up_Wu-2013	NR2F2
AOAH	inhibition	NR2F2-RNA-array-KO-up_Wu-2013	NR2F2
AP1S2	inhibition	NR2F2-RNA-array-KO-up_Wu-2013	NR2F2
APOBEC2	inhibition	NR2F2-RNA-array-KO-up_Wu-2013	NR2F2
AQP4	inhibition	NR2F2-RNA-array-KO-up_Wu-2013	NR2F2
AQP7	inhibition	NR2F2-RNA-array-KO-up_Wu-2013	NR2F2
ARHGAP9	inhibition	NR2F2-RNA-array-KO-up_Wu-2013	NR2F2
ARPC5L	inhibition	NR2F2-RNA-array-KO-up_Wu-2013	NR2F2
ART4	inhibition	NR2F2-RNA-array-KO-up_Wu-2013	NR2F2
ASB12	inhibition	NR2F2-RNA-array-KO-up_Wu-2013	NR2F2
ASB15	inhibition	NR2F2-RNA-array-KO-up_Wu-2013	NR2F2
ASB2	inhibition	NR2F2-RNA-array-KO-up_Wu-2013	NR2F2
ASB5	inhibition	NR2F2-RNA-array-KO-up_Wu-2013	NR2F2
ASPH	inhibition	NR2F2-RNA-array-KO-up_Wu-2013	NR2F2
ATP1A2	inhibition	NR2F2-RNA-array-KO-up_Wu-2013	NR2F2
ATPIF1	inhibition	NR2F2-RNA-array-KO-up_Wu-2013	NR2F2
AUH	inhibition	NR2F2-RNA-array-KO-up_Wu-2013	NR2F2
AZIN1	inhibition	NR2F2-RNA-array-KO-up_Wu-2013	NR2F2
BACE2	inhibition	NR2F2-RNA-array-KO-up_Wu-2013	NR2F2
BAIAP2L1	inhibition	NR2F2-RNA-array-KO-up_Wu-2013	NR2F2
BCAP29	inhibition	NR2F2-RNA-array-KO-up_Wu-2013	NR2F2
BCAR3	inhibition	NR2F2-RNA-array-KO-up_Wu-2013	NR2F2
BCKDHA	inhibition	NR2F2-RNA-array-KO-up_Wu-2013	NR2F2
BCL2	inhibition	NR2F2-RNA-array-KO-up_Wu-2013	NR2F2
BCL2A1	inhibition	NR2F2-RNA-array-KO-up_Wu-2013	NR2F2
BDH1	inhibition	NR2F2-RNA-array-KO-up_Wu-2013	NR2F2
BHLHB9	inhibition	NR2F2-RNA-array-KO-up_Wu-2013	NR2F2
BIRC3	inhibition	NR2F2-RNA-array-KO-up_Wu-2013	NR2F2
BPHL	inhibition	NR2F2-RNA-array-KO-up_Wu-2013	NR2F2
BRI3BP	inhibition	NR2F2-RNA-array-KO-up_Wu-2013	NR2F2
BTNL9	inhibition	NR2F2-RNA-array-KO-up_Wu-2013	NR2F2
C1QA	inhibition	NR2F2-RNA-array-KO-up_Wu-2013	NR2F2
C1QB	inhibition	NR2F2-RNA-array-KO-up_Wu-2013	NR2F2
C1QC	inhibition	NR2F2-RNA-array-KO-up_Wu-2013	NR2F2
C1QTNF7	inhibition	NR2F2-RNA-array-KO-up_Wu-2013	NR2F2
C1QTNF9	inhibition	NR2F2-RNA-array-KO-up_Wu-2013	NR2F2
C4B	inhibition	NR2F2-RNA-array-KO-up_Wu-2013	NR2F2
CACNA1C	inhibition	NR2F2-RNA-array-KO-up_Wu-2013	NR2F2
CACNA1G	inhibition	NR2F2-RNA-array-KO-up_Wu-2013	NR2F2
CACNA1S	inhibition	NR2F2-RNA-array-KO-up_Wu-2013	NR2F2
CADM4	inhibition	NR2F2-RNA-array-KO-up_Wu-2013	NR2F2
CAMK1	inhibition	NR2F2-RNA-array-KO-up_Wu-2013	NR2F2
CAMK1G	inhibition	NR2F2-RNA-array-KO-up_Wu-2013	NR2F2
CAMTA1	inhibition	NR2F2-RNA-array-KO-up_Wu-2013	NR2F2
CA14	inhibition	NR2F2-RNA-array-KO-up_Wu-2013	NR2F2
CA4	inhibition	NR2F2-RNA-array-KO-up_Wu-2013	NR2F2
CA7	inhibition	NR2F2-RNA-array-KO-up_Wu-2013	NR2F2
CAT	inhibition	NR2F2-RNA-array-KO-up_Wu-2013	NR2F2
CBLN1	inhibition	NR2F2-RNA-array-KO-up_Wu-2013	NR2F2
CCDC69	inhibition	NR2F2-RNA-array-KO-up_Wu-2013	NR2F2
CCDC80	inhibition	NR2F2-RNA-array-KO-up_Wu-2013	NR2F2
CCL5	inhibition	NR2F2-RNA-array-KO-up_Wu-2013	NR2F2
CCND2	inhibition	NR2F2-RNA-array-KO-up_Wu-2013	NR2F2
ACKR4	inhibition	NR2F2-RNA-array-KO-up_Wu-2013	NR2F2
CD44	inhibition	NR2F2-RNA-array-KO-up_Wu-2013	NR2F2
CD48	inhibition	NR2F2-RNA-array-KO-up_Wu-2013	NR2F2
CD53	inhibition	NR2F2-RNA-array-KO-up_Wu-2013	NR2F2
CD68	inhibition	NR2F2-RNA-array-KO-up_Wu-2013	NR2F2
CD83	inhibition	NR2F2-RNA-array-KO-up_Wu-2013	NR2F2
CD86	inhibition	NR2F2-RNA-array-KO-up_Wu-2013	NR2F2
CDH2	inhibition	NR2F2-RNA-array-KO-up_Wu-2013	NR2F2
CEBPB	inhibition	NR2F2-RNA-array-KO-up_Wu-2013	NR2F2
CEBPD	inhibition	NR2F2-RNA-array-KO-up_Wu-2013	NR2F2
CENPF	inhibition	NR2F2-RNA-array-KO-up_Wu-2013	NR2F2
CHIC1	inhibition	NR2F2-RNA-array-KO-up_Wu-2013	NR2F2
CIDEA	inhibition	NR2F2-RNA-array-KO-up_Wu-2013	NR2F2
CIDEB	inhibition	NR2F2-RNA-array-KO-up_Wu-2013	NR2F2
CKMT2	inhibition	NR2F2-RNA-array-KO-up_Wu-2013	NR2F2
CLEC10A	inhibition	NR2F2-RNA-array-KO-up_Wu-2013	NR2F2
CLEC4A	inhibition	NR2F2-RNA-array-KO-up_Wu-2013	NR2F2
CLEC6A	inhibition	NR2F2-RNA-array-KO-up_Wu-2013	NR2F2
CLEC7A	inhibition	NR2F2-RNA-array-KO-up_Wu-2013	NR2F2
CMTM8	inhibition	NR2F2-RNA-array-KO-up_Wu-2013	NR2F2
CNGB3	inhibition	NR2F2-RNA-array-KO-up_Wu-2013	NR2F2
CNTN2	inhibition	NR2F2-RNA-array-KO-up_Wu-2013	NR2F2
COL14A1	inhibition	NR2F2-RNA-array-KO-up_Wu-2013	NR2F2
COL4A3	inhibition	NR2F2-RNA-array-KO-up_Wu-2013	NR2F2
CORO7	inhibition	NR2F2-RNA-array-KO-up_Wu-2013	NR2F2
COX10	inhibition	NR2F2-RNA-array-KO-up_Wu-2013	NR2F2
CP	inhibition	NR2F2-RNA-array-KO-up_Wu-2013	NR2F2
CPT2	inhibition	NR2F2-RNA-array-KO-up_Wu-2013	NR2F2
CPXM1	inhibition	NR2F2-RNA-array-KO-up_Wu-2013	NR2F2
CRIP3	inhibition	NR2F2-RNA-array-KO-up_Wu-2013	NR2F2
CRISPLD2	inhibition	NR2F2-RNA-array-KO-up_Wu-2013	NR2F2
CRYBA4	inhibition	NR2F2-RNA-array-KO-up_Wu-2013	NR2F2
CS	inhibition	NR2F2-RNA-array-KO-up_Wu-2013	NR2F2
CSF1R	inhibition	NR2F2-RNA-array-KO-up_Wu-2013	NR2F2
CSF2RB	inhibition	NR2F2-RNA-array-KO-up_Wu-2013	NR2F2
CSPG4	inhibition	NR2F2-RNA-array-KO-up_Wu-2013	NR2F2
CTSK	inhibition	NR2F2-RNA-array-KO-up_Wu-2013	NR2F2
CTSS	inhibition	NR2F2-RNA-array-KO-up_Wu-2013	NR2F2
CUX2	inhibition	NR2F2-RNA-array-KO-up_Wu-2013	NR2F2
CUZD1	inhibition	NR2F2-RNA-array-KO-up_Wu-2013	NR2F2
CX3CL1	inhibition	NR2F2-RNA-array-KO-up_Wu-2013	NR2F2
CXADR	inhibition	NR2F2-RNA-array-KO-up_Wu-2013	NR2F2
CXCL12	inhibition	NR2F2-RNA-array-KO-up_Wu-2013	NR2F2
CXCL13	inhibition	NR2F2-RNA-array-KO-up_Wu-2013	NR2F2
CXCR3	inhibition	NR2F2-RNA-array-KO-up_Wu-2013	NR2F2
CYBA	inhibition	NR2F2-RNA-array-KO-up_Wu-2013	NR2F2
CYBB	inhibition	NR2F2-RNA-array-KO-up_Wu-2013	NR2F2
CYFIP2	inhibition	NR2F2-RNA-array-KO-up_Wu-2013	NR2F2
CYGB	inhibition	NR2F2-RNA-array-KO-up_Wu-2013	NR2F2
CYP27A1	inhibition	NR2F2-RNA-array-KO-up_Wu-2013	NR2F2
CYP4B1	inhibition	NR2F2-RNA-array-KO-up_Wu-2013	NR2F2
CYTIP	inhibition	NR2F2-RNA-array-KO-up_Wu-2013	NR2F2
D2HGDH	inhibition	NR2F2-RNA-array-KO-up_Wu-2013	NR2F2
DACT1	inhibition	NR2F2-RNA-array-KO-up_Wu-2013	NR2F2
DCAKD	inhibition	NR2F2-RNA-array-KO-up_Wu-2013	NR2F2
DDIT4	inhibition	NR2F2-RNA-array-KO-up_Wu-2013	NR2F2
DDN	inhibition	NR2F2-RNA-array-KO-up_Wu-2013	NR2F2
DECR1	inhibition	NR2F2-RNA-array-KO-up_Wu-2013	NR2F2
DHRS4	inhibition	NR2F2-RNA-array-KO-up_Wu-2013	NR2F2
DIP2B	inhibition	NR2F2-RNA-array-KO-up_Wu-2013	NR2F2
DLAT	inhibition	NR2F2-RNA-array-KO-up_Wu-2013	NR2F2
DLC1	inhibition	NR2F2-RNA-array-KO-up_Wu-2013	NR2F2
DOCK10	inhibition	NR2F2-RNA-array-KO-up_Wu-2013	NR2F2
DOK7	inhibition	NR2F2-RNA-array-KO-up_Wu-2013	NR2F2
DRD2	inhibition	NR2F2-RNA-array-KO-up_Wu-2013	NR2F2
DSP	inhibition	NR2F2-RNA-array-KO-up_Wu-2013	NR2F2
DUSP6	inhibition	NR2F2-RNA-array-KO-up_Wu-2013	NR2F2
EBF3	inhibition	NR2F2-RNA-array-KO-up_Wu-2013	NR2F2
ECH1	inhibition	NR2F2-RNA-array-KO-up_Wu-2013	NR2F2
ECI1	inhibition	NR2F2-RNA-array-KO-up_Wu-2013	NR2F2
EDN3	inhibition	NR2F2-RNA-array-KO-up_Wu-2013	NR2F2
EFHD1	inhibition	NR2F2-RNA-array-KO-up_Wu-2013	NR2F2
EHD4	inhibition	NR2F2-RNA-array-KO-up_Wu-2013	NR2F2
EMB	inhibition	NR2F2-RNA-array-KO-up_Wu-2013	NR2F2
EMILIN1	inhibition	NR2F2-RNA-array-KO-up_Wu-2013	NR2F2
EMR1	inhibition	NR2F2-RNA-array-KO-up_Wu-2013	NR2F2
ENDOU	inhibition	NR2F2-RNA-array-KO-up_Wu-2013	NR2F2
EPB41L4B	inhibition	NR2F2-RNA-array-KO-up_Wu-2013	NR2F2
EPHB1	inhibition	NR2F2-RNA-array-KO-up_Wu-2013	NR2F2
EPHB3	inhibition	NR2F2-RNA-array-KO-up_Wu-2013	NR2F2
EPHX2	inhibition	NR2F2-RNA-array-KO-up_Wu-2013	NR2F2
EPHX4	inhibition	NR2F2-RNA-array-KO-up_Wu-2013	NR2F2
ERC2	inhibition	NR2F2-RNA-array-KO-up_Wu-2013	NR2F2
ESRRB	inhibition	NR2F2-RNA-array-KO-up_Wu-2013	NR2F2
ETL4	inhibition	NR2F2-RNA-array-KO-up_Wu-2013	NR2F2
ETV1	inhibition	NR2F2-RNA-array-KO-up_Wu-2013	NR2F2
ETV5	inhibition	NR2F2-RNA-array-KO-up_Wu-2013	NR2F2
F13A1	inhibition	NR2F2-RNA-array-KO-up_Wu-2013	NR2F2
FABP4	inhibition	NR2F2-RNA-array-KO-up_Wu-2013	NR2F2
FAM129A	inhibition	NR2F2-RNA-array-KO-up_Wu-2013	NR2F2
FAM162A	inhibition	NR2F2-RNA-array-KO-up_Wu-2013	NR2F2
FAM198B	inhibition	NR2F2-RNA-array-KO-up_Wu-2013	NR2F2
FAM26E	inhibition	NR2F2-RNA-array-KO-up_Wu-2013	NR2F2
FAM26F	inhibition	NR2F2-RNA-array-KO-up_Wu-2013	NR2F2
FAM46A	inhibition	NR2F2-RNA-array-KO-up_Wu-2013	NR2F2
FAM57B	inhibition	NR2F2-RNA-array-KO-up_Wu-2013	NR2F2
FAM65B	inhibition	NR2F2-RNA-array-KO-up_Wu-2013	NR2F2
FAM69B	inhibition	NR2F2-RNA-array-KO-up_Wu-2013	NR2F2
FAM81A	inhibition	NR2F2-RNA-array-KO-up_Wu-2013	NR2F2
FBLIM1	inhibition	NR2F2-RNA-array-KO-up_Wu-2013	NR2F2
FBN2	inhibition	NR2F2-RNA-array-KO-up_Wu-2013	NR2F2
FBP2	inhibition	NR2F2-RNA-array-KO-up_Wu-2013	NR2F2
FBXO36	inhibition	NR2F2-RNA-array-KO-up_Wu-2013	NR2F2
FCER1G	inhibition	NR2F2-RNA-array-KO-up_Wu-2013	NR2F2
FERMT3	inhibition	NR2F2-RNA-array-KO-up_Wu-2013	NR2F2
FEZ2	inhibition	NR2F2-RNA-array-KO-up_Wu-2013	NR2F2
FGF1	inhibition	NR2F2-RNA-array-KO-up_Wu-2013	NR2F2
FGF13	inhibition	NR2F2-RNA-array-KO-up_Wu-2013	NR2F2
FGF16	inhibition	NR2F2-RNA-array-KO-up_Wu-2013	NR2F2
FGF9	inhibition	NR2F2-RNA-array-KO-up_Wu-2013	NR2F2
FHL2	inhibition	NR2F2-RNA-array-KO-up_Wu-2013	NR2F2
FIGF	inhibition	NR2F2-RNA-array-KO-up_Wu-2013	NR2F2
FKBP3	inhibition	NR2F2-RNA-array-KO-up_Wu-2013	NR2F2
FOLR2	inhibition	NR2F2-RNA-array-KO-up_Wu-2013	NR2F2
FREM2	inhibition	NR2F2-RNA-array-KO-up_Wu-2013	NR2F2
FSCN1	inhibition	NR2F2-RNA-array-KO-up_Wu-2013	NR2F2
FUCA2	inhibition	NR2F2-RNA-array-KO-up_Wu-2013	NR2F2
GALNT7	inhibition	NR2F2-RNA-array-KO-up_Wu-2013	NR2F2
GALNT18	inhibition	NR2F2-RNA-array-KO-up_Wu-2013	NR2F2
GCHFR	inhibition	NR2F2-RNA-array-KO-up_Wu-2013	NR2F2
GDPD3	inhibition	NR2F2-RNA-array-KO-up_Wu-2013	NR2F2
GHR	inhibition	NR2F2-RNA-array-KO-up_Wu-2013	NR2F2
GJA4	inhibition	NR2F2-RNA-array-KO-up_Wu-2013	NR2F2
GJC1	inhibition	NR2F2-RNA-array-KO-up_Wu-2013	NR2F2
GLG1	inhibition	NR2F2-RNA-array-KO-up_Wu-2013	NR2F2
GLIPR1	inhibition	NR2F2-RNA-array-KO-up_Wu-2013	NR2F2
GLT8D2	inhibition	NR2F2-RNA-array-KO-up_Wu-2013	NR2F2
TRABD2B	inhibition	NR2F2-RNA-array-KO-up_Wu-2013	NR2F2
CCL21	inhibition	NR2F2-RNA-array-KO-up_Wu-2013	NR2F2
GMNN	inhibition	NR2F2-RNA-array-KO-up_Wu-2013	NR2F2
LILRB4	inhibition	NR2F2-RNA-array-KO-up_Wu-2013	NR2F2
GPAM	inhibition	NR2F2-RNA-array-KO-up_Wu-2013	NR2F2
GPD1	inhibition	NR2F2-RNA-array-KO-up_Wu-2013	NR2F2
GPIHBP1	inhibition	NR2F2-RNA-array-KO-up_Wu-2013	NR2F2
GPM6B	inhibition	NR2F2-RNA-array-KO-up_Wu-2013	NR2F2
GPNMB	inhibition	NR2F2-RNA-array-KO-up_Wu-2013	NR2F2
GPR22	inhibition	NR2F2-RNA-array-KO-up_Wu-2013	NR2F2
GPR56	inhibition	NR2F2-RNA-array-KO-up_Wu-2013	NR2F2
GPR65	inhibition	NR2F2-RNA-array-KO-up_Wu-2013	NR2F2
GRAMD1B	inhibition	NR2F2-RNA-array-KO-up_Wu-2013	NR2F2
GRHL1	inhibition	NR2F2-RNA-array-KO-up_Wu-2013	NR2F2
GRIN2C	inhibition	NR2F2-RNA-array-KO-up_Wu-2013	NR2F2
GRIP2	inhibition	NR2F2-RNA-array-KO-up_Wu-2013	NR2F2
GSDMC	inhibition	NR2F2-RNA-array-KO-up_Wu-2013	NR2F2
GSTO1	inhibition	NR2F2-RNA-array-KO-up_Wu-2013	NR2F2
GUK1	inhibition	NR2F2-RNA-array-KO-up_Wu-2013	NR2F2
GXYLT2	inhibition	NR2F2-RNA-array-KO-up_Wu-2013	NR2F2
HLA-DQA1	inhibition	NR2F2-RNA-array-KO-up_Wu-2013	NR2F2
HLA-DQB1	inhibition	NR2F2-RNA-array-KO-up_Wu-2013	NR2F2
HLA-DMA	inhibition	NR2F2-RNA-array-KO-up_Wu-2013	NR2F2
HLA-DRB5	inhibition	NR2F2-RNA-array-KO-up_Wu-2013	NR2F2
HADHA	inhibition	NR2F2-RNA-array-KO-up_Wu-2013	NR2F2
HAND2	inhibition	NR2F2-RNA-array-KO-up_Wu-2013	NR2F2
HBEGF	inhibition	NR2F2-RNA-array-KO-up_Wu-2013	NR2F2
HCN1	inhibition	NR2F2-RNA-array-KO-up_Wu-2013	NR2F2
HERC3	inhibition	NR2F2-RNA-array-KO-up_Wu-2013	NR2F2
HFE	inhibition	NR2F2-RNA-array-KO-up_Wu-2013	NR2F2
HIF1A	inhibition	NR2F2-RNA-array-KO-up_Wu-2013	NR2F2
HIGD1A	inhibition	NR2F2-RNA-array-KO-up_Wu-2013	NR2F2
HIGD1B	inhibition	NR2F2-RNA-array-KO-up_Wu-2013	NR2F2
HIST1H1C	inhibition	NR2F2-RNA-array-KO-up_Wu-2013	NR2F2
HIST1H4H	inhibition	NR2F2-RNA-array-KO-up_Wu-2013	NR2F2
HIST1H4D	inhibition	NR2F2-RNA-array-KO-up_Wu-2013	NR2F2
HIST1H3G	inhibition	NR2F2-RNA-array-KO-up_Wu-2013	NR2F2
HK1	inhibition	NR2F2-RNA-array-KO-up_Wu-2013	NR2F2
HOMER2	inhibition	NR2F2-RNA-array-KO-up_Wu-2013	NR2F2
HOPX	inhibition	NR2F2-RNA-array-KO-up_Wu-2013	NR2F2
HSPA9	inhibition	NR2F2-RNA-array-KO-up_Wu-2013	NR2F2
HSPB6	inhibition	NR2F2-RNA-array-KO-up_Wu-2013	NR2F2
HTRA3	inhibition	NR2F2-RNA-array-KO-up_Wu-2013	NR2F2
IDH2	inhibition	NR2F2-RNA-array-KO-up_Wu-2013	NR2F2
IFI16	inhibition	NR2F2-RNA-array-KO-up_Wu-2013	NR2F2
IFIT2	inhibition	NR2F2-RNA-array-KO-up_Wu-2013	NR2F2
IFT81	inhibition	NR2F2-RNA-array-KO-up_Wu-2013	NR2F2
IGFBP7	inhibition	NR2F2-RNA-array-KO-up_Wu-2013	NR2F2
IL13RA1	inhibition	NR2F2-RNA-array-KO-up_Wu-2013	NR2F2
IL18BP	inhibition	NR2F2-RNA-array-KO-up_Wu-2013	NR2F2
INMT	inhibition	NR2F2-RNA-array-KO-up_Wu-2013	NR2F2
INPP4B	inhibition	NR2F2-RNA-array-KO-up_Wu-2013	NR2F2
INTU	inhibition	NR2F2-RNA-array-KO-up_Wu-2013	NR2F2
IRX1	inhibition	NR2F2-RNA-array-KO-up_Wu-2013	NR2F2
IRX2	inhibition	NR2F2-RNA-array-KO-up_Wu-2013	NR2F2
IRX3	inhibition	NR2F2-RNA-array-KO-up_Wu-2013	NR2F2
IRX4	inhibition	NR2F2-RNA-array-KO-up_Wu-2013	NR2F2
IRX5	inhibition	NR2F2-RNA-array-KO-up_Wu-2013	NR2F2
ITGA7	inhibition	NR2F2-RNA-array-KO-up_Wu-2013	NR2F2
ITGB5	inhibition	NR2F2-RNA-array-KO-up_Wu-2013	NR2F2
ITGBL1	inhibition	NR2F2-RNA-array-KO-up_Wu-2013	NR2F2
ITIH5	inhibition	NR2F2-RNA-array-KO-up_Wu-2013	NR2F2
IVNS1ABP	inhibition	NR2F2-RNA-array-KO-up_Wu-2013	NR2F2
JAM2	inhibition	NR2F2-RNA-array-KO-up_Wu-2013	NR2F2
KBTBD11	inhibition	NR2F2-RNA-array-KO-up_Wu-2013	NR2F2
KCNA4	inhibition	NR2F2-RNA-array-KO-up_Wu-2013	NR2F2
KCNA5	inhibition	NR2F2-RNA-array-KO-up_Wu-2013	NR2F2
KCNB1	inhibition	NR2F2-RNA-array-KO-up_Wu-2013	NR2F2
KCNE1	inhibition	NR2F2-RNA-array-KO-up_Wu-2013	NR2F2
KCNE1L	inhibition	NR2F2-RNA-array-KO-up_Wu-2013	NR2F2
KCNE4	inhibition	NR2F2-RNA-array-KO-up_Wu-2013	NR2F2
KCNIP2	inhibition	NR2F2-RNA-array-KO-up_Wu-2013	NR2F2
KIF26B	inhibition	NR2F2-RNA-array-KO-up_Wu-2013	NR2F2
KIF5B	inhibition	NR2F2-RNA-array-KO-up_Wu-2013	NR2F2
KLHDC1	inhibition	NR2F2-RNA-array-KO-up_Wu-2013	NR2F2
KLHDC8A	inhibition	NR2F2-RNA-array-KO-up_Wu-2013	NR2F2
KRT222	inhibition	NR2F2-RNA-array-KO-up_Wu-2013	NR2F2
KY	inhibition	NR2F2-RNA-array-KO-up_Wu-2013	NR2F2
LAPTM5	inhibition	NR2F2-RNA-array-KO-up_Wu-2013	NR2F2
LARGE	inhibition	NR2F2-RNA-array-KO-up_Wu-2013	NR2F2
LBH	inhibition	NR2F2-RNA-array-KO-up_Wu-2013	NR2F2
LCLAT1	inhibition	NR2F2-RNA-array-KO-up_Wu-2013	NR2F2
LCP1	inhibition	NR2F2-RNA-array-KO-up_Wu-2013	NR2F2
LGALS1	inhibition	NR2F2-RNA-array-KO-up_Wu-2013	NR2F2
LGALS4	inhibition	NR2F2-RNA-array-KO-up_Wu-2013	NR2F2
LGI2	inhibition	NR2F2-RNA-array-KO-up_Wu-2013	NR2F2
LIMCH1	inhibition	NR2F2-RNA-array-KO-up_Wu-2013	NR2F2
LINGO3	inhibition	NR2F2-RNA-array-KO-up_Wu-2013	NR2F2
LIPA	inhibition	NR2F2-RNA-array-KO-up_Wu-2013	NR2F2
LMCD1	inhibition	NR2F2-RNA-array-KO-up_Wu-2013	NR2F2
LMO1	inhibition	NR2F2-RNA-array-KO-up_Wu-2013	NR2F2
LMO2	inhibition	NR2F2-RNA-array-KO-up_Wu-2013	NR2F2
LMOD3	inhibition	NR2F2-RNA-array-KO-up_Wu-2013	NR2F2
LNX1	inhibition	NR2F2-RNA-array-KO-up_Wu-2013	NR2F2
LOX	inhibition	NR2F2-RNA-array-KO-up_Wu-2013	NR2F2
LPAR1	inhibition	NR2F2-RNA-array-KO-up_Wu-2013	NR2F2
LPAR3	inhibition	NR2F2-RNA-array-KO-up_Wu-2013	NR2F2
LPAR4	inhibition	NR2F2-RNA-array-KO-up_Wu-2013	NR2F2
LRG1	inhibition	NR2F2-RNA-array-KO-up_Wu-2013	NR2F2
LRP8	inhibition	NR2F2-RNA-array-KO-up_Wu-2013	NR2F2
LRRC17	inhibition	NR2F2-RNA-array-KO-up_Wu-2013	NR2F2
LRRC2	inhibition	NR2F2-RNA-array-KO-up_Wu-2013	NR2F2
LRRC3B	inhibition	NR2F2-RNA-array-KO-up_Wu-2013	NR2F2
LSM3	inhibition	NR2F2-RNA-array-KO-up_Wu-2013	NR2F2
LSM4	inhibition	NR2F2-RNA-array-KO-up_Wu-2013	NR2F2
LST1	inhibition	NR2F2-RNA-array-KO-up_Wu-2013	NR2F2
LTBP1	inhibition	NR2F2-RNA-array-KO-up_Wu-2013	NR2F2
LY86	inhibition	NR2F2-RNA-array-KO-up_Wu-2013	NR2F2
MACROD1	inhibition	NR2F2-RNA-array-KO-up_Wu-2013	NR2F2
MAGIX	inhibition	NR2F2-RNA-array-KO-up_Wu-2013	NR2F2
MAP3K5	inhibition	NR2F2-RNA-array-KO-up_Wu-2013	NR2F2
MCM6	inhibition	NR2F2-RNA-array-KO-up_Wu-2013	NR2F2
MEOX1	inhibition	NR2F2-RNA-array-KO-up_Wu-2013	NR2F2
MEOX2	inhibition	NR2F2-RNA-array-KO-up_Wu-2013	NR2F2
MEST	inhibition	NR2F2-RNA-array-KO-up_Wu-2013	NR2F2
METTL9	inhibition	NR2F2-RNA-array-KO-up_Wu-2013	NR2F2
MFAP4	inhibition	NR2F2-RNA-array-KO-up_Wu-2013	NR2F2
MFAP5	inhibition	NR2F2-RNA-array-KO-up_Wu-2013	NR2F2
MFSD4	inhibition	NR2F2-RNA-array-KO-up_Wu-2013	NR2F2
MGAT4A	inhibition	NR2F2-RNA-array-KO-up_Wu-2013	NR2F2
MID1IP1	inhibition	NR2F2-RNA-array-KO-up_Wu-2013	NR2F2
MID2	inhibition	NR2F2-RNA-array-KO-up_Wu-2013	NR2F2
MKI67	inhibition	NR2F2-RNA-array-KO-up_Wu-2013	NR2F2
MMACHC	inhibition	NR2F2-RNA-array-KO-up_Wu-2013	NR2F2
MMP2	inhibition	NR2F2-RNA-array-KO-up_Wu-2013	NR2F2
MMP3	inhibition	NR2F2-RNA-array-KO-up_Wu-2013	NR2F2
MMRN1	inhibition	NR2F2-RNA-array-KO-up_Wu-2013	NR2F2
MN1	inhibition	NR2F2-RNA-array-KO-up_Wu-2013	NR2F2
MOV10L1	inhibition	NR2F2-RNA-array-KO-up_Wu-2013	NR2F2
MPEG1	inhibition	NR2F2-RNA-array-KO-up_Wu-2013	NR2F2
MPI	inhibition	NR2F2-RNA-array-KO-up_Wu-2013	NR2F2
MPPED2	inhibition	NR2F2-RNA-array-KO-up_Wu-2013	NR2F2
MRPL36	inhibition	NR2F2-RNA-array-KO-up_Wu-2013	NR2F2
MRPS34	inhibition	NR2F2-RNA-array-KO-up_Wu-2013	NR2F2
MSX1	inhibition	NR2F2-RNA-array-KO-up_Wu-2013	NR2F2
MAP4	inhibition	NR2F2-RNA-array-KO-up_Wu-2013	NR2F2
MAP7	inhibition	NR2F2-RNA-array-KO-up_Wu-2013	NR2F2
MTFP1	inhibition	NR2F2-RNA-array-KO-up_Wu-2013	NR2F2
MTHFD2	inhibition	NR2F2-RNA-array-KO-up_Wu-2013	NR2F2
MTL5	inhibition	NR2F2-RNA-array-KO-up_Wu-2013	NR2F2
MYBPC3	inhibition	NR2F2-RNA-array-KO-up_Wu-2013	NR2F2
MYH11	inhibition	NR2F2-RNA-array-KO-up_Wu-2013	NR2F2
MYH14	inhibition	NR2F2-RNA-array-KO-up_Wu-2013	NR2F2
MYH7	inhibition	NR2F2-RNA-array-KO-up_Wu-2013	NR2F2
MYH7B	inhibition	NR2F2-RNA-array-KO-up_Wu-2013	NR2F2
MYL2	inhibition	NR2F2-RNA-array-KO-up_Wu-2013	NR2F2
MYL3	inhibition	NR2F2-RNA-array-KO-up_Wu-2013	NR2F2
MYO10	inhibition	NR2F2-RNA-array-KO-up_Wu-2013	NR2F2
MYO5C	inhibition	NR2F2-RNA-array-KO-up_Wu-2013	NR2F2
MYOT	inhibition	NR2F2-RNA-array-KO-up_Wu-2013	NR2F2
N6AMT2	inhibition	NR2F2-RNA-array-KO-up_Wu-2013	NR2F2
NALCN	inhibition	NR2F2-RNA-array-KO-up_Wu-2013	NR2F2
NAP1L5	inhibition	NR2F2-RNA-array-KO-up_Wu-2013	NR2F2
NCAM1	inhibition	NR2F2-RNA-array-KO-up_Wu-2013	NR2F2
NDUFA10	inhibition	NR2F2-RNA-array-KO-up_Wu-2013	NR2F2
NDUFAF4	inhibition	NR2F2-RNA-array-KO-up_Wu-2013	NR2F2
NEDD9	inhibition	NR2F2-RNA-array-KO-up_Wu-2013	NR2F2
NFATC2	inhibition	NR2F2-RNA-array-KO-up_Wu-2013	NR2F2
NKIRAS1	inhibition	NR2F2-RNA-array-KO-up_Wu-2013	NR2F2
NOX4	inhibition	NR2F2-RNA-array-KO-up_Wu-2013	NR2F2
NR0B2	inhibition	NR2F2-RNA-array-KO-up_Wu-2013	NR2F2
NRP1	inhibition	NR2F2-RNA-array-KO-up_Wu-2013	NR2F2
NRTN	inhibition	NR2F2-RNA-array-KO-up_Wu-2013	NR2F2
NT5E	inhibition	NR2F2-RNA-array-KO-up_Wu-2013	NR2F2
NTM	inhibition	NR2F2-RNA-array-KO-up_Wu-2013	NR2F2
NTN1	inhibition	NR2F2-RNA-array-KO-up_Wu-2013	NR2F2
NXT2	inhibition	NR2F2-RNA-array-KO-up_Wu-2013	NR2F2
OAS1	inhibition	NR2F2-RNA-array-KO-up_Wu-2013	NR2F2
NABP1	inhibition	NR2F2-RNA-array-KO-up_Wu-2013	NR2F2
OGFRL1	inhibition	NR2F2-RNA-array-KO-up_Wu-2013	NR2F2
OGN	inhibition	NR2F2-RNA-array-KO-up_Wu-2013	NR2F2
OLFML1	inhibition	NR2F2-RNA-array-KO-up_Wu-2013	NR2F2
OMD	inhibition	NR2F2-RNA-array-KO-up_Wu-2013	NR2F2
OSCP1	inhibition	NR2F2-RNA-array-KO-up_Wu-2013	NR2F2
OSGIN2	inhibition	NR2F2-RNA-array-KO-up_Wu-2013	NR2F2
OSR1	inhibition	NR2F2-RNA-array-KO-up_Wu-2013	NR2F2
P2RY2	inhibition	NR2F2-RNA-array-KO-up_Wu-2013	NR2F2
P2RY6	inhibition	NR2F2-RNA-array-KO-up_Wu-2013	NR2F2
PACSIN3	inhibition	NR2F2-RNA-array-KO-up_Wu-2013	NR2F2
PALLD	inhibition	NR2F2-RNA-array-KO-up_Wu-2013	NR2F2
PAMR1	inhibition	NR2F2-RNA-array-KO-up_Wu-2013	NR2F2
PAPPA	inhibition	NR2F2-RNA-array-KO-up_Wu-2013	NR2F2
PAPSS2	inhibition	NR2F2-RNA-array-KO-up_Wu-2013	NR2F2
PAQR7	inhibition	NR2F2-RNA-array-KO-up_Wu-2013	NR2F2
PARM1	inhibition	NR2F2-RNA-array-KO-up_Wu-2013	NR2F2
PDE3A	inhibition	NR2F2-RNA-array-KO-up_Wu-2013	NR2F2
PDE4B	inhibition	NR2F2-RNA-array-KO-up_Wu-2013	NR2F2
PDE7B	inhibition	NR2F2-RNA-array-KO-up_Wu-2013	NR2F2
PDGFB	inhibition	NR2F2-RNA-array-KO-up_Wu-2013	NR2F2
PDLIM5	inhibition	NR2F2-RNA-array-KO-up_Wu-2013	NR2F2
PDP1	inhibition	NR2F2-RNA-array-KO-up_Wu-2013	NR2F2
PEX7	inhibition	NR2F2-RNA-array-KO-up_Wu-2013	NR2F2
PFKFB1	inhibition	NR2F2-RNA-array-KO-up_Wu-2013	NR2F2
PGPEP1	inhibition	NR2F2-RNA-array-KO-up_Wu-2013	NR2F2
PHLDA1	inhibition	NR2F2-RNA-array-KO-up_Wu-2013	NR2F2
PHLDB2	inhibition	NR2F2-RNA-array-KO-up_Wu-2013	NR2F2
PHTF2	inhibition	NR2F2-RNA-array-KO-up_Wu-2013	NR2F2
PID1	inhibition	NR2F2-RNA-array-KO-up_Wu-2013	NR2F2
PIGZ	inhibition	NR2F2-RNA-array-KO-up_Wu-2013	NR2F2
PIPOX	inhibition	NR2F2-RNA-array-KO-up_Wu-2013	NR2F2
PIRT	inhibition	NR2F2-RNA-array-KO-up_Wu-2013	NR2F2
PKIB	inhibition	NR2F2-RNA-array-KO-up_Wu-2013	NR2F2
PKIG	inhibition	NR2F2-RNA-array-KO-up_Wu-2013	NR2F2
PLA1A	inhibition	NR2F2-RNA-array-KO-up_Wu-2013	NR2F2
PLA2G5	inhibition	NR2F2-RNA-array-KO-up_Wu-2013	NR2F2
PLBD1	inhibition	NR2F2-RNA-array-KO-up_Wu-2013	NR2F2
PLCB1	inhibition	NR2F2-RNA-array-KO-up_Wu-2013	NR2F2
PLCG2	inhibition	NR2F2-RNA-array-KO-up_Wu-2013	NR2F2
PLD4	inhibition	NR2F2-RNA-array-KO-up_Wu-2013	NR2F2
PLEKHA6	inhibition	NR2F2-RNA-array-KO-up_Wu-2013	NR2F2
PLIN5	inhibition	NR2F2-RNA-array-KO-up_Wu-2013	NR2F2
PLN	inhibition	NR2F2-RNA-array-KO-up_Wu-2013	NR2F2
PLTP	inhibition	NR2F2-RNA-array-KO-up_Wu-2013	NR2F2
PLXDC2	inhibition	NR2F2-RNA-array-KO-up_Wu-2013	NR2F2
PLXNB2	inhibition	NR2F2-RNA-array-KO-up_Wu-2013	NR2F2
PM20D1	inhibition	NR2F2-RNA-array-KO-up_Wu-2013	NR2F2
PNKD	inhibition	NR2F2-RNA-array-KO-up_Wu-2013	NR2F2
POLR1E	inhibition	NR2F2-RNA-array-KO-up_Wu-2013	NR2F2
POPDC2	inhibition	NR2F2-RNA-array-KO-up_Wu-2013	NR2F2
PPAPDC2	inhibition	NR2F2-RNA-array-KO-up_Wu-2013	NR2F2
PPARG	inhibition	NR2F2-RNA-array-KO-up_Wu-2013	NR2F2
PPARGC1B	inhibition	NR2F2-RNA-array-KO-up_Wu-2013	NR2F2
PPIP5K2	inhibition	NR2F2-RNA-array-KO-up_Wu-2013	NR2F2
PPM1H	inhibition	NR2F2-RNA-array-KO-up_Wu-2013	NR2F2
PPP1R14C	inhibition	NR2F2-RNA-array-KO-up_Wu-2013	NR2F2
PRDM16	inhibition	NR2F2-RNA-array-KO-up_Wu-2013	NR2F2
PRDX6	inhibition	NR2F2-RNA-array-KO-up_Wu-2013	NR2F2
PRICKLE2	inhibition	NR2F2-RNA-array-KO-up_Wu-2013	NR2F2
PRKAB2	inhibition	NR2F2-RNA-array-KO-up_Wu-2013	NR2F2
PRKACA	inhibition	NR2F2-RNA-array-KO-up_Wu-2013	NR2F2
PRKAR1A	inhibition	NR2F2-RNA-array-KO-up_Wu-2013	NR2F2
PRKAR1B	inhibition	NR2F2-RNA-array-KO-up_Wu-2013	NR2F2
PRKD1	inhibition	NR2F2-RNA-array-KO-up_Wu-2013	NR2F2
PROM1	inhibition	NR2F2-RNA-array-KO-up_Wu-2013	NR2F2
PROX1	inhibition	NR2F2-RNA-array-KO-up_Wu-2013	NR2F2
PRRX1	inhibition	NR2F2-RNA-array-KO-up_Wu-2013	NR2F2
PSCA	inhibition	NR2F2-RNA-array-KO-up_Wu-2013	NR2F2
PTPN14	inhibition	NR2F2-RNA-array-KO-up_Wu-2013	NR2F2
PTPRJ	inhibition	NR2F2-RNA-array-KO-up_Wu-2013	NR2F2
PTPRN	inhibition	NR2F2-RNA-array-KO-up_Wu-2013	NR2F2
PVRL2	inhibition	NR2F2-RNA-array-KO-up_Wu-2013	NR2F2
PXMP2	inhibition	NR2F2-RNA-array-KO-up_Wu-2013	NR2F2
RABGAP1L	inhibition	NR2F2-RNA-array-KO-up_Wu-2013	NR2F2
RASA3	inhibition	NR2F2-RNA-array-KO-up_Wu-2013	NR2F2
RASL10B	inhibition	NR2F2-RNA-array-KO-up_Wu-2013	NR2F2
RBP7	inhibition	NR2F2-RNA-array-KO-up_Wu-2013	NR2F2
RCSD1	inhibition	NR2F2-RNA-array-KO-up_Wu-2013	NR2F2
RELN	inhibition	NR2F2-RNA-array-KO-up_Wu-2013	NR2F2
RFTN1	inhibition	NR2F2-RNA-array-KO-up_Wu-2013	NR2F2
RFTN2	inhibition	NR2F2-RNA-array-KO-up_Wu-2013	NR2F2
RGS2	inhibition	NR2F2-RNA-array-KO-up_Wu-2013	NR2F2
RGS4	inhibition	NR2F2-RNA-array-KO-up_Wu-2013	NR2F2
RGS5	inhibition	NR2F2-RNA-array-KO-up_Wu-2013	NR2F2
RHOB	inhibition	NR2F2-RNA-array-KO-up_Wu-2013	NR2F2
RILP	inhibition	NR2F2-RNA-array-KO-up_Wu-2013	NR2F2
RNF217	inhibition	NR2F2-RNA-array-KO-up_Wu-2013	NR2F2
ROBO1	inhibition	NR2F2-RNA-array-KO-up_Wu-2013	NR2F2
ROCK2	inhibition	NR2F2-RNA-array-KO-up_Wu-2013	NR2F2
ROR1	inhibition	NR2F2-RNA-array-KO-up_Wu-2013	NR2F2
RPL3L	inhibition	NR2F2-RNA-array-KO-up_Wu-2013	NR2F2
RPS6KA2	inhibition	NR2F2-RNA-array-KO-up_Wu-2013	NR2F2
S1PR3	inhibition	NR2F2-RNA-array-KO-up_Wu-2013	NR2F2
SALL4	inhibition	NR2F2-RNA-array-KO-up_Wu-2013	NR2F2
SCARA3	inhibition	NR2F2-RNA-array-KO-up_Wu-2013	NR2F2
SCARA5	inhibition	NR2F2-RNA-array-KO-up_Wu-2013	NR2F2
SCG3	inhibition	NR2F2-RNA-array-KO-up_Wu-2013	NR2F2
SCIN	inhibition	NR2F2-RNA-array-KO-up_Wu-2013	NR2F2
SCUBE2	inhibition	NR2F2-RNA-array-KO-up_Wu-2013	NR2F2
SCX	inhibition	NR2F2-RNA-array-KO-up_Wu-2013	NR2F2
SDC4	inhibition	NR2F2-RNA-array-KO-up_Wu-2013	NR2F2
SDHAF2	inhibition	NR2F2-RNA-array-KO-up_Wu-2013	NR2F2
SEMA3A	inhibition	NR2F2-RNA-array-KO-up_Wu-2013	NR2F2
SEMA3B	inhibition	NR2F2-RNA-array-KO-up_Wu-2013	NR2F2
SEMA5A	inhibition	NR2F2-RNA-array-KO-up_Wu-2013	NR2F2
MSRB1	inhibition	NR2F2-RNA-array-KO-up_Wu-2013	NR2F2
SERF2	inhibition	NR2F2-RNA-array-KO-up_Wu-2013	NR2F2
SETD8	inhibition	NR2F2-RNA-array-KO-up_Wu-2013	NR2F2
SEZ6L2	inhibition	NR2F2-RNA-array-KO-up_Wu-2013	NR2F2
SFRP1	inhibition	NR2F2-RNA-array-KO-up_Wu-2013	NR2F2
SFRP2	inhibition	NR2F2-RNA-array-KO-up_Wu-2013	NR2F2
SGK1	inhibition	NR2F2-RNA-array-KO-up_Wu-2013	NR2F2
SGOL2	inhibition	NR2F2-RNA-array-KO-up_Wu-2013	NR2F2
SH3BP5	inhibition	NR2F2-RNA-array-KO-up_Wu-2013	NR2F2
SH3RF2	inhibition	NR2F2-RNA-array-KO-up_Wu-2013	NR2F2
SHISA4	inhibition	NR2F2-RNA-array-KO-up_Wu-2013	NR2F2
SHMT1	inhibition	NR2F2-RNA-array-KO-up_Wu-2013	NR2F2
SIAE	inhibition	NR2F2-RNA-array-KO-up_Wu-2013	NR2F2
SIPA1L1	inhibition	NR2F2-RNA-array-KO-up_Wu-2013	NR2F2
SIRT5	inhibition	NR2F2-RNA-array-KO-up_Wu-2013	NR2F2
SLA	inhibition	NR2F2-RNA-array-KO-up_Wu-2013	NR2F2
SLC12A7	inhibition	NR2F2-RNA-array-KO-up_Wu-2013	NR2F2
SLC15A3	inhibition	NR2F2-RNA-array-KO-up_Wu-2013	NR2F2
SLC16A1	inhibition	NR2F2-RNA-array-KO-up_Wu-2013	NR2F2
SLC16A12	inhibition	NR2F2-RNA-array-KO-up_Wu-2013	NR2F2
SLC16A6	inhibition	NR2F2-RNA-array-KO-up_Wu-2013	NR2F2
SLC16A9	inhibition	NR2F2-RNA-array-KO-up_Wu-2013	NR2F2
SLC1A1	inhibition	NR2F2-RNA-array-KO-up_Wu-2013	NR2F2
SLC25A11	inhibition	NR2F2-RNA-array-KO-up_Wu-2013	NR2F2
SLC25A13	inhibition	NR2F2-RNA-array-KO-up_Wu-2013	NR2F2
SLC25A20	inhibition	NR2F2-RNA-array-KO-up_Wu-2013	NR2F2
SLC25A42	inhibition	NR2F2-RNA-array-KO-up_Wu-2013	NR2F2
SLC35F1	inhibition	NR2F2-RNA-array-KO-up_Wu-2013	NR2F2
SLC37A2	inhibition	NR2F2-RNA-array-KO-up_Wu-2013	NR2F2
SLC38A5	inhibition	NR2F2-RNA-array-KO-up_Wu-2013	NR2F2
SLC41A3	inhibition	NR2F2-RNA-array-KO-up_Wu-2013	NR2F2
SLC43A2	inhibition	NR2F2-RNA-array-KO-up_Wu-2013	NR2F2
SLC45A3	inhibition	NR2F2-RNA-array-KO-up_Wu-2013	NR2F2
SLC4A3	inhibition	NR2F2-RNA-array-KO-up_Wu-2013	NR2F2
SLC6A6	inhibition	NR2F2-RNA-array-KO-up_Wu-2013	NR2F2
SLC7A1	inhibition	NR2F2-RNA-array-KO-up_Wu-2013	NR2F2
SLCO4A1	inhibition	NR2F2-RNA-array-KO-up_Wu-2013	NR2F2
SLCO5A1	inhibition	NR2F2-RNA-array-KO-up_Wu-2013	NR2F2
SLIT2	inhibition	NR2F2-RNA-array-KO-up_Wu-2013	NR2F2
SLITRK4	inhibition	NR2F2-RNA-array-KO-up_Wu-2013	NR2F2
SMYD2	inhibition	NR2F2-RNA-array-KO-up_Wu-2013	NR2F2
SNAI3	inhibition	NR2F2-RNA-array-KO-up_Wu-2013	NR2F2
SNRK	inhibition	NR2F2-RNA-array-KO-up_Wu-2013	NR2F2
SOBP	inhibition	NR2F2-RNA-array-KO-up_Wu-2013	NR2F2
SOD2	inhibition	NR2F2-RNA-array-KO-up_Wu-2013	NR2F2
SOD3	inhibition	NR2F2-RNA-array-KO-up_Wu-2013	NR2F2
SORCS2	inhibition	NR2F2-RNA-array-KO-up_Wu-2013	NR2F2
SORD	inhibition	NR2F2-RNA-array-KO-up_Wu-2013	NR2F2
SOST	inhibition	NR2F2-RNA-array-KO-up_Wu-2013	NR2F2
SPTA1	inhibition	NR2F2-RNA-array-KO-up_Wu-2013	NR2F2
SPRED1	inhibition	NR2F2-RNA-array-KO-up_Wu-2013	NR2F2
SPRED2	inhibition	NR2F2-RNA-array-KO-up_Wu-2013	NR2F2
SPRY1	inhibition	NR2F2-RNA-array-KO-up_Wu-2013	NR2F2
SPRY4	inhibition	NR2F2-RNA-array-KO-up_Wu-2013	NR2F2
SRPK3	inhibition	NR2F2-RNA-array-KO-up_Wu-2013	NR2F2
ST6GALNAC2	inhibition	NR2F2-RNA-array-KO-up_Wu-2013	NR2F2
STAB1	inhibition	NR2F2-RNA-array-KO-up_Wu-2013	NR2F2
STK17B	inhibition	NR2F2-RNA-array-KO-up_Wu-2013	NR2F2
SULT1A1	inhibition	NR2F2-RNA-array-KO-up_Wu-2013	NR2F2
SVEP1	inhibition	NR2F2-RNA-array-KO-up_Wu-2013	NR2F2
SYBU	inhibition	NR2F2-RNA-array-KO-up_Wu-2013	NR2F2
TAC1	inhibition	NR2F2-RNA-array-KO-up_Wu-2013	NR2F2
TAGLN	inhibition	NR2F2-RNA-array-KO-up_Wu-2013	NR2F2
TBX3	inhibition	NR2F2-RNA-array-KO-up_Wu-2013	NR2F2
TCAP	inhibition	NR2F2-RNA-array-KO-up_Wu-2013	NR2F2
TCP11L2	inhibition	NR2F2-RNA-array-KO-up_Wu-2013	NR2F2
TCTA	inhibition	NR2F2-RNA-array-KO-up_Wu-2013	NR2F2
TECRL	inhibition	NR2F2-RNA-array-KO-up_Wu-2013	NR2F2
TESC	inhibition	NR2F2-RNA-array-KO-up_Wu-2013	NR2F2
TGFB2	inhibition	NR2F2-RNA-array-KO-up_Wu-2013	NR2F2
THBS4	inhibition	NR2F2-RNA-array-KO-up_Wu-2013	NR2F2
THSD7A	inhibition	NR2F2-RNA-array-KO-up_Wu-2013	NR2F2
THY1	inhibition	NR2F2-RNA-array-KO-up_Wu-2013	NR2F2
TIMM10	inhibition	NR2F2-RNA-array-KO-up_Wu-2013	NR2F2
TIMM8A	inhibition	NR2F2-RNA-array-KO-up_Wu-2013	NR2F2
TIMP4	inhibition	NR2F2-RNA-array-KO-up_Wu-2013	NR2F2
TIRAP	inhibition	NR2F2-RNA-array-KO-up_Wu-2013	NR2F2
TLR7	inhibition	NR2F2-RNA-array-KO-up_Wu-2013	NR2F2
TMC7	inhibition	NR2F2-RNA-array-KO-up_Wu-2013	NR2F2
TMEM100	inhibition	NR2F2-RNA-array-KO-up_Wu-2013	NR2F2
TMEM106A	inhibition	NR2F2-RNA-array-KO-up_Wu-2013	NR2F2
TMEM150A	inhibition	NR2F2-RNA-array-KO-up_Wu-2013	NR2F2
TMEM25	inhibition	NR2F2-RNA-array-KO-up_Wu-2013	NR2F2
TMEM71	inhibition	NR2F2-RNA-array-KO-up_Wu-2013	NR2F2
TMEM82	inhibition	NR2F2-RNA-array-KO-up_Wu-2013	NR2F2
TMPRSS13	inhibition	NR2F2-RNA-array-KO-up_Wu-2013	NR2F2
TMX1	inhibition	NR2F2-RNA-array-KO-up_Wu-2013	NR2F2
TNFAIP2	inhibition	NR2F2-RNA-array-KO-up_Wu-2013	NR2F2
TNFAIP8	inhibition	NR2F2-RNA-array-KO-up_Wu-2013	NR2F2
TNFRSF14	inhibition	NR2F2-RNA-array-KO-up_Wu-2013	NR2F2
TNFRSF21	inhibition	NR2F2-RNA-array-KO-up_Wu-2013	NR2F2
TNFSF13B	inhibition	NR2F2-RNA-array-KO-up_Wu-2013	NR2F2
TNNT1	inhibition	NR2F2-RNA-array-KO-up_Wu-2013	NR2F2
TOB2	inhibition	NR2F2-RNA-array-KO-up_Wu-2013	NR2F2
TPD52L1	inhibition	NR2F2-RNA-array-KO-up_Wu-2013	NR2F2
TPST1	inhibition	NR2F2-RNA-array-KO-up_Wu-2013	NR2F2
TRIM6-TRIM34	inhibition	NR2F2-RNA-array-KO-up_Wu-2013	NR2F2
TRIM7	inhibition	NR2F2-RNA-array-KO-up_Wu-2013	NR2F2
TRNP1	inhibition	NR2F2-RNA-array-KO-up_Wu-2013	NR2F2
TUBA1C	inhibition	NR2F2-RNA-array-KO-up_Wu-2013	NR2F2
TUBA8	inhibition	NR2F2-RNA-array-KO-up_Wu-2013	NR2F2
TXN	inhibition	NR2F2-RNA-array-KO-up_Wu-2013	NR2F2
UBE2QL1	inhibition	NR2F2-RNA-array-KO-up_Wu-2013	NR2F2
UCHL1	inhibition	NR2F2-RNA-array-KO-up_Wu-2013	NR2F2
UFSP1	inhibition	NR2F2-RNA-array-KO-up_Wu-2013	NR2F2
VCAN	inhibition	NR2F2-RNA-array-KO-up_Wu-2013	NR2F2
VNN1	inhibition	NR2F2-RNA-array-KO-up_Wu-2013	NR2F2
WAS	inhibition	NR2F2-RNA-array-KO-up_Wu-2013	NR2F2
WFS1	inhibition	NR2F2-RNA-array-KO-up_Wu-2013	NR2F2
WIF1	inhibition	NR2F2-RNA-array-KO-up_Wu-2013	NR2F2
WISP2	inhibition	NR2F2-RNA-array-KO-up_Wu-2013	NR2F2
ZCCHC5	inhibition	NR2F2-RNA-array-KO-up_Wu-2013	NR2F2
ZDHHC9	inhibition	NR2F2-RNA-array-KO-up_Wu-2013	NR2F2
ZNF655	inhibition	NR2F2-RNA-array-KO-up_Wu-2013	NR2F2
ZNF710	inhibition	NR2F2-RNA-array-KO-up_Wu-2013	NR2F2
ZNF827	inhibition	NR2F2-RNA-array-KO-up_Wu-2013	NR2F2
ZSWIM7	inhibition	NR2F2-RNA-array-KO-up_Wu-2013	NR2F2
CX3CR1	inhibition	NR2F2-RNA-array-KO-up_Wu-2013	NR2F2
KIAA1211L	transcriptional_activation	NR2F2-RNA-array-KO-down_Wu-2013	NR2F2
MST4	transcriptional_activation	NR2F2-RNA-array-KO-down_Wu-2013	NR2F2
C12orf29	transcriptional_activation	NR2F2-RNA-array-KO-down_Wu-2013	NR2F2
KIAA1467	transcriptional_activation	NR2F2-RNA-array-KO-down_Wu-2013	NR2F2
KIAA0895	transcriptional_activation	NR2F2-RNA-array-KO-down_Wu-2013	NR2F2
ZNF14	transcriptional_activation	NR2F2-RNA-array-KO-down_Wu-2013	NR2F2
C8orf58	transcriptional_activation	NR2F2-RNA-array-KO-down_Wu-2013	NR2F2
A2M	transcriptional_activation	NR2F2-RNA-array-KO-down_Wu-2013	NR2F2
ZNF729	transcriptional_activation	NR2F2-RNA-array-KO-down_Wu-2013	NR2F2
ABCC8	transcriptional_activation	NR2F2-RNA-array-KO-down_Wu-2013	NR2F2
ABCG1	transcriptional_activation	NR2F2-RNA-array-KO-down_Wu-2013	NR2F2
ABHD4	transcriptional_activation	NR2F2-RNA-array-KO-down_Wu-2013	NR2F2
ABHD6	transcriptional_activation	NR2F2-RNA-array-KO-down_Wu-2013	NR2F2
ABHD8	transcriptional_activation	NR2F2-RNA-array-KO-down_Wu-2013	NR2F2
ACOT7	transcriptional_activation	NR2F2-RNA-array-KO-down_Wu-2013	NR2F2
ACTN3	transcriptional_activation	NR2F2-RNA-array-KO-down_Wu-2013	NR2F2
ADAM19	transcriptional_activation	NR2F2-RNA-array-KO-down_Wu-2013	NR2F2
ADAM33	transcriptional_activation	NR2F2-RNA-array-KO-down_Wu-2013	NR2F2
ADAT2	transcriptional_activation	NR2F2-RNA-array-KO-down_Wu-2013	NR2F2
ADM	transcriptional_activation	NR2F2-RNA-array-KO-down_Wu-2013	NR2F2
ADRBK2	transcriptional_activation	NR2F2-RNA-array-KO-down_Wu-2013	NR2F2
AEBP1	transcriptional_activation	NR2F2-RNA-array-KO-down_Wu-2013	NR2F2
AEBP2	transcriptional_activation	NR2F2-RNA-array-KO-down_Wu-2013	NR2F2
AFAP1L2	transcriptional_activation	NR2F2-RNA-array-KO-down_Wu-2013	NR2F2
AGPAT5	transcriptional_activation	NR2F2-RNA-array-KO-down_Wu-2013	NR2F2
AHNAK	transcriptional_activation	NR2F2-RNA-array-KO-down_Wu-2013	NR2F2
AHNAK2	transcriptional_activation	NR2F2-RNA-array-KO-down_Wu-2013	NR2F2
AHSG	transcriptional_activation	NR2F2-RNA-array-KO-down_Wu-2013	NR2F2
AIF1L	transcriptional_activation	NR2F2-RNA-array-KO-down_Wu-2013	NR2F2
AKR1B10	transcriptional_activation	NR2F2-RNA-array-KO-down_Wu-2013	NR2F2
ALB	transcriptional_activation	NR2F2-RNA-array-KO-down_Wu-2013	NR2F2
ALDH16A1	transcriptional_activation	NR2F2-RNA-array-KO-down_Wu-2013	NR2F2
ALDH1A2	transcriptional_activation	NR2F2-RNA-array-KO-down_Wu-2013	NR2F2
ALDH1B1	transcriptional_activation	NR2F2-RNA-array-KO-down_Wu-2013	NR2F2
ALDH1L1	transcriptional_activation	NR2F2-RNA-array-KO-down_Wu-2013	NR2F2
ALDH1L2	transcriptional_activation	NR2F2-RNA-array-KO-down_Wu-2013	NR2F2
ALDOB	transcriptional_activation	NR2F2-RNA-array-KO-down_Wu-2013	NR2F2
ALG11	transcriptional_activation	NR2F2-RNA-array-KO-down_Wu-2013	NR2F2
ALS2CL	transcriptional_activation	NR2F2-RNA-array-KO-down_Wu-2013	NR2F2
AMBP	transcriptional_activation	NR2F2-RNA-array-KO-down_Wu-2013	NR2F2
ANGPTL2	transcriptional_activation	NR2F2-RNA-array-KO-down_Wu-2013	NR2F2
ANKRD33B	transcriptional_activation	NR2F2-RNA-array-KO-down_Wu-2013	NR2F2
ANO1	transcriptional_activation	NR2F2-RNA-array-KO-down_Wu-2013	NR2F2
ANXA8	transcriptional_activation	NR2F2-RNA-array-KO-down_Wu-2013	NR2F2
APC2	transcriptional_activation	NR2F2-RNA-array-KO-down_Wu-2013	NR2F2
APLP1	transcriptional_activation	NR2F2-RNA-array-KO-down_Wu-2013	NR2F2
APOA1	transcriptional_activation	NR2F2-RNA-array-KO-down_Wu-2013	NR2F2
APOA2	transcriptional_activation	NR2F2-RNA-array-KO-down_Wu-2013	NR2F2
APOC1	transcriptional_activation	NR2F2-RNA-array-KO-down_Wu-2013	NR2F2
APOC3	transcriptional_activation	NR2F2-RNA-array-KO-down_Wu-2013	NR2F2
APOH	transcriptional_activation	NR2F2-RNA-array-KO-down_Wu-2013	NR2F2
APPL2	transcriptional_activation	NR2F2-RNA-array-KO-down_Wu-2013	NR2F2
AQR	transcriptional_activation	NR2F2-RNA-array-KO-down_Wu-2013	NR2F2
ARHGAP31	transcriptional_activation	NR2F2-RNA-array-KO-down_Wu-2013	NR2F2
ARHGEF26	transcriptional_activation	NR2F2-RNA-array-KO-down_Wu-2013	NR2F2
ARL4A	transcriptional_activation	NR2F2-RNA-array-KO-down_Wu-2013	NR2F2
ARL4D	transcriptional_activation	NR2F2-RNA-array-KO-down_Wu-2013	NR2F2
ARL5A	transcriptional_activation	NR2F2-RNA-array-KO-down_Wu-2013	NR2F2
ARMCX1	transcriptional_activation	NR2F2-RNA-array-KO-down_Wu-2013	NR2F2
ARMCX3	transcriptional_activation	NR2F2-RNA-array-KO-down_Wu-2013	NR2F2
ARMCX4	transcriptional_activation	NR2F2-RNA-array-KO-down_Wu-2013	NR2F2
ARRB1	transcriptional_activation	NR2F2-RNA-array-KO-down_Wu-2013	NR2F2
ASNS	transcriptional_activation	NR2F2-RNA-array-KO-down_Wu-2013	NR2F2
ASS1	transcriptional_activation	NR2F2-RNA-array-KO-down_Wu-2013	NR2F2
ATF4	transcriptional_activation	NR2F2-RNA-array-KO-down_Wu-2013	NR2F2
ATL2	transcriptional_activation	NR2F2-RNA-array-KO-down_Wu-2013	NR2F2
ATM	transcriptional_activation	NR2F2-RNA-array-KO-down_Wu-2013	NR2F2
ATP8A2	transcriptional_activation	NR2F2-RNA-array-KO-down_Wu-2013	NR2F2
C16orf89	transcriptional_activation	NR2F2-RNA-array-KO-down_Wu-2013	NR2F2
AUTS2	transcriptional_activation	NR2F2-RNA-array-KO-down_Wu-2013	NR2F2
AXIN2	transcriptional_activation	NR2F2-RNA-array-KO-down_Wu-2013	NR2F2
BAMBI	transcriptional_activation	NR2F2-RNA-array-KO-down_Wu-2013	NR2F2
BANP	transcriptional_activation	NR2F2-RNA-array-KO-down_Wu-2013	NR2F2
BASP1	transcriptional_activation	NR2F2-RNA-array-KO-down_Wu-2013	NR2F2
C14orf79	transcriptional_activation	NR2F2-RNA-array-KO-down_Wu-2013	NR2F2
BEND4	transcriptional_activation	NR2F2-RNA-array-KO-down_Wu-2013	NR2F2
BEX1	transcriptional_activation	NR2F2-RNA-array-KO-down_Wu-2013	NR2F2
BMF	transcriptional_activation	NR2F2-RNA-array-KO-down_Wu-2013	NR2F2
BMP5	transcriptional_activation	NR2F2-RNA-array-KO-down_Wu-2013	NR2F2
BNC1	transcriptional_activation	NR2F2-RNA-array-KO-down_Wu-2013	NR2F2
BNC2	transcriptional_activation	NR2F2-RNA-array-KO-down_Wu-2013	NR2F2
BST1	transcriptional_activation	NR2F2-RNA-array-KO-down_Wu-2013	NR2F2
BTBD11	transcriptional_activation	NR2F2-RNA-array-KO-down_Wu-2013	NR2F2
C2	transcriptional_activation	NR2F2-RNA-array-KO-down_Wu-2013	NR2F2
FAM8A1	transcriptional_activation	NR2F2-RNA-array-KO-down_Wu-2013	NR2F2
CACNA1D	transcriptional_activation	NR2F2-RNA-array-KO-down_Wu-2013	NR2F2
CACNA1H	transcriptional_activation	NR2F2-RNA-array-KO-down_Wu-2013	NR2F2
CACNA2D3	transcriptional_activation	NR2F2-RNA-array-KO-down_Wu-2013	NR2F2
CALCB	transcriptional_activation	NR2F2-RNA-array-KO-down_Wu-2013	NR2F2
CALR3	transcriptional_activation	NR2F2-RNA-array-KO-down_Wu-2013	NR2F2
CAMK1D	transcriptional_activation	NR2F2-RNA-array-KO-down_Wu-2013	NR2F2
CA2	transcriptional_activation	NR2F2-RNA-array-KO-down_Wu-2013	NR2F2
CA3	transcriptional_activation	NR2F2-RNA-array-KO-down_Wu-2013	NR2F2
CARHSP1	transcriptional_activation	NR2F2-RNA-array-KO-down_Wu-2013	NR2F2
CASC4	transcriptional_activation	NR2F2-RNA-array-KO-down_Wu-2013	NR2F2
CCDC134	transcriptional_activation	NR2F2-RNA-array-KO-down_Wu-2013	NR2F2
CCDC47	transcriptional_activation	NR2F2-RNA-array-KO-down_Wu-2013	NR2F2
CD1D	transcriptional_activation	NR2F2-RNA-array-KO-down_Wu-2013	NR2F2
CD2AP	transcriptional_activation	NR2F2-RNA-array-KO-down_Wu-2013	NR2F2
CD9	transcriptional_activation	NR2F2-RNA-array-KO-down_Wu-2013	NR2F2
CDK14	transcriptional_activation	NR2F2-RNA-array-KO-down_Wu-2013	NR2F2
CDK17	transcriptional_activation	NR2F2-RNA-array-KO-down_Wu-2013	NR2F2
CDK5RAP3	transcriptional_activation	NR2F2-RNA-array-KO-down_Wu-2013	NR2F2
CDON	transcriptional_activation	NR2F2-RNA-array-KO-down_Wu-2013	NR2F2
CDV3	transcriptional_activation	NR2F2-RNA-array-KO-down_Wu-2013	NR2F2
CDYL	transcriptional_activation	NR2F2-RNA-array-KO-down_Wu-2013	NR2F2
CEACAM1	transcriptional_activation	NR2F2-RNA-array-KO-down_Wu-2013	NR2F2
CEP192	transcriptional_activation	NR2F2-RNA-array-KO-down_Wu-2013	NR2F2
CES1	transcriptional_activation	NR2F2-RNA-array-KO-down_Wu-2013	NR2F2
CFB	transcriptional_activation	NR2F2-RNA-array-KO-down_Wu-2013	NR2F2
CFLAR	transcriptional_activation	NR2F2-RNA-array-KO-down_Wu-2013	NR2F2
CHCHD7	transcriptional_activation	NR2F2-RNA-array-KO-down_Wu-2013	NR2F2
CHD6	transcriptional_activation	NR2F2-RNA-array-KO-down_Wu-2013	NR2F2
CHD8	transcriptional_activation	NR2F2-RNA-array-KO-down_Wu-2013	NR2F2
CHRDL1	transcriptional_activation	NR2F2-RNA-array-KO-down_Wu-2013	NR2F2
CHST11	transcriptional_activation	NR2F2-RNA-array-KO-down_Wu-2013	NR2F2
CIB2	transcriptional_activation	NR2F2-RNA-array-KO-down_Wu-2013	NR2F2
CITED4	transcriptional_activation	NR2F2-RNA-array-KO-down_Wu-2013	NR2F2
CKLF	transcriptional_activation	NR2F2-RNA-array-KO-down_Wu-2013	NR2F2
CKMT1A	transcriptional_activation	NR2F2-RNA-array-KO-down_Wu-2013	NR2F2
CKS1B	transcriptional_activation	NR2F2-RNA-array-KO-down_Wu-2013	NR2F2
CLDN15	transcriptional_activation	NR2F2-RNA-array-KO-down_Wu-2013	NR2F2
CLDN23	transcriptional_activation	NR2F2-RNA-array-KO-down_Wu-2013	NR2F2
CLIP4	transcriptional_activation	NR2F2-RNA-array-KO-down_Wu-2013	NR2F2
CLMN	transcriptional_activation	NR2F2-RNA-array-KO-down_Wu-2013	NR2F2
CLU	transcriptional_activation	NR2F2-RNA-array-KO-down_Wu-2013	NR2F2
CNN1	transcriptional_activation	NR2F2-RNA-array-KO-down_Wu-2013	NR2F2
CNTF	transcriptional_activation	NR2F2-RNA-array-KO-down_Wu-2013	NR2F2
COBL	transcriptional_activation	NR2F2-RNA-array-KO-down_Wu-2013	NR2F2
COBLL1	transcriptional_activation	NR2F2-RNA-array-KO-down_Wu-2013	NR2F2
COL13A1	transcriptional_activation	NR2F2-RNA-array-KO-down_Wu-2013	NR2F2
COLEC12	transcriptional_activation	NR2F2-RNA-array-KO-down_Wu-2013	NR2F2
CPNE5	transcriptional_activation	NR2F2-RNA-array-KO-down_Wu-2013	NR2F2
CPOX	transcriptional_activation	NR2F2-RNA-array-KO-down_Wu-2013	NR2F2
CREB1	transcriptional_activation	NR2F2-RNA-array-KO-down_Wu-2013	NR2F2
CREB3L2	transcriptional_activation	NR2F2-RNA-array-KO-down_Wu-2013	NR2F2
CRELD2	transcriptional_activation	NR2F2-RNA-array-KO-down_Wu-2013	NR2F2
CRIP1	transcriptional_activation	NR2F2-RNA-array-KO-down_Wu-2013	NR2F2
CRLF3	transcriptional_activation	NR2F2-RNA-array-KO-down_Wu-2013	NR2F2
CRYZL1	transcriptional_activation	NR2F2-RNA-array-KO-down_Wu-2013	NR2F2
CSRP1	transcriptional_activation	NR2F2-RNA-array-KO-down_Wu-2013	NR2F2
CSRP2	transcriptional_activation	NR2F2-RNA-array-KO-down_Wu-2013	NR2F2
CST9	transcriptional_activation	NR2F2-RNA-array-KO-down_Wu-2013	NR2F2
CTDSPL	transcriptional_activation	NR2F2-RNA-array-KO-down_Wu-2013	NR2F2
CTH	transcriptional_activation	NR2F2-RNA-array-KO-down_Wu-2013	NR2F2
CTNNBL1	transcriptional_activation	NR2F2-RNA-array-KO-down_Wu-2013	NR2F2
CUX1	transcriptional_activation	NR2F2-RNA-array-KO-down_Wu-2013	NR2F2
CYBRD1	transcriptional_activation	NR2F2-RNA-array-KO-down_Wu-2013	NR2F2
CYP2E1	transcriptional_activation	NR2F2-RNA-array-KO-down_Wu-2013	NR2F2
CYP2S1	transcriptional_activation	NR2F2-RNA-array-KO-down_Wu-2013	NR2F2
CYS1	transcriptional_activation	NR2F2-RNA-array-KO-down_Wu-2013	NR2F2
KIAA0020	transcriptional_activation	NR2F2-RNA-array-KO-down_Wu-2013	NR2F2
KIAA1549	transcriptional_activation	NR2F2-RNA-array-KO-down_Wu-2013	NR2F2
DAAM2	transcriptional_activation	NR2F2-RNA-array-KO-down_Wu-2013	NR2F2
DAPK2	transcriptional_activation	NR2F2-RNA-array-KO-down_Wu-2013	NR2F2
DCAF12L1	transcriptional_activation	NR2F2-RNA-array-KO-down_Wu-2013	NR2F2
DCBLD2	transcriptional_activation	NR2F2-RNA-array-KO-down_Wu-2013	NR2F2
DDAH1	transcriptional_activation	NR2F2-RNA-array-KO-down_Wu-2013	NR2F2
DDO	transcriptional_activation	NR2F2-RNA-array-KO-down_Wu-2013	NR2F2
DDR1	transcriptional_activation	NR2F2-RNA-array-KO-down_Wu-2013	NR2F2
DDX27	transcriptional_activation	NR2F2-RNA-array-KO-down_Wu-2013	NR2F2
DERL2	transcriptional_activation	NR2F2-RNA-array-KO-down_Wu-2013	NR2F2
DFNA5	transcriptional_activation	NR2F2-RNA-array-KO-down_Wu-2013	NR2F2
DGAT2	transcriptional_activation	NR2F2-RNA-array-KO-down_Wu-2013	NR2F2
DGKZ	transcriptional_activation	NR2F2-RNA-array-KO-down_Wu-2013	NR2F2
DHRS7	transcriptional_activation	NR2F2-RNA-array-KO-down_Wu-2013	NR2F2
DISP1	transcriptional_activation	NR2F2-RNA-array-KO-down_Wu-2013	NR2F2
DIXDC1	transcriptional_activation	NR2F2-RNA-array-KO-down_Wu-2013	NR2F2
DKK3	transcriptional_activation	NR2F2-RNA-array-KO-down_Wu-2013	NR2F2
DMKN	transcriptional_activation	NR2F2-RNA-array-KO-down_Wu-2013	NR2F2
DNAJB9	transcriptional_activation	NR2F2-RNA-array-KO-down_Wu-2013	NR2F2
DNAJC3	transcriptional_activation	NR2F2-RNA-array-KO-down_Wu-2013	NR2F2
DOCK9	transcriptional_activation	NR2F2-RNA-array-KO-down_Wu-2013	NR2F2
DPF3	transcriptional_activation	NR2F2-RNA-array-KO-down_Wu-2013	NR2F2
DPP4	transcriptional_activation	NR2F2-RNA-array-KO-down_Wu-2013	NR2F2
DSG2	transcriptional_activation	NR2F2-RNA-array-KO-down_Wu-2013	NR2F2
DUSP14	transcriptional_activation	NR2F2-RNA-array-KO-down_Wu-2013	NR2F2
EDNRA	transcriptional_activation	NR2F2-RNA-array-KO-down_Wu-2013	NR2F2
EDNRB	transcriptional_activation	NR2F2-RNA-array-KO-down_Wu-2013	NR2F2
EFEMP1	transcriptional_activation	NR2F2-RNA-array-KO-down_Wu-2013	NR2F2
EFNA1	transcriptional_activation	NR2F2-RNA-array-KO-down_Wu-2013	NR2F2
EFNB1	transcriptional_activation	NR2F2-RNA-array-KO-down_Wu-2013	NR2F2
EFNB3	transcriptional_activation	NR2F2-RNA-array-KO-down_Wu-2013	NR2F2
EFR3B	transcriptional_activation	NR2F2-RNA-array-KO-down_Wu-2013	NR2F2
EGF	transcriptional_activation	NR2F2-RNA-array-KO-down_Wu-2013	NR2F2
EIF5	transcriptional_activation	NR2F2-RNA-array-KO-down_Wu-2013	NR2F2
ELMO3	transcriptional_activation	NR2F2-RNA-array-KO-down_Wu-2013	NR2F2
ELOVL5	transcriptional_activation	NR2F2-RNA-array-KO-down_Wu-2013	NR2F2
ELOVL6	transcriptional_activation	NR2F2-RNA-array-KO-down_Wu-2013	NR2F2
EMP1	transcriptional_activation	NR2F2-RNA-array-KO-down_Wu-2013	NR2F2
ENPP1	transcriptional_activation	NR2F2-RNA-array-KO-down_Wu-2013	NR2F2
ENTPD1	transcriptional_activation	NR2F2-RNA-array-KO-down_Wu-2013	NR2F2
ENTPD4	transcriptional_activation	NR2F2-RNA-array-KO-down_Wu-2013	NR2F2
EPB41	transcriptional_activation	NR2F2-RNA-array-KO-down_Wu-2013	NR2F2
EPB41L3	transcriptional_activation	NR2F2-RNA-array-KO-down_Wu-2013	NR2F2
EPHA3	transcriptional_activation	NR2F2-RNA-array-KO-down_Wu-2013	NR2F2
EPHA4	transcriptional_activation	NR2F2-RNA-array-KO-down_Wu-2013	NR2F2
EPS8	transcriptional_activation	NR2F2-RNA-array-KO-down_Wu-2013	NR2F2
EPT1	transcriptional_activation	NR2F2-RNA-array-KO-down_Wu-2013	NR2F2
EPYC	transcriptional_activation	NR2F2-RNA-array-KO-down_Wu-2013	NR2F2
ERI2	transcriptional_activation	NR2F2-RNA-array-KO-down_Wu-2013	NR2F2
ESCO1	transcriptional_activation	NR2F2-RNA-array-KO-down_Wu-2013	NR2F2
ESYT3	transcriptional_activation	NR2F2-RNA-array-KO-down_Wu-2013	NR2F2
ETAA1	transcriptional_activation	NR2F2-RNA-array-KO-down_Wu-2013	NR2F2
EYA1	transcriptional_activation	NR2F2-RNA-array-KO-down_Wu-2013	NR2F2
FABP1	transcriptional_activation	NR2F2-RNA-array-KO-down_Wu-2013	NR2F2
FAM107B	transcriptional_activation	NR2F2-RNA-array-KO-down_Wu-2013	NR2F2
FAM110B	transcriptional_activation	NR2F2-RNA-array-KO-down_Wu-2013	NR2F2
FAM110C	transcriptional_activation	NR2F2-RNA-array-KO-down_Wu-2013	NR2F2
FAM114A1	transcriptional_activation	NR2F2-RNA-array-KO-down_Wu-2013	NR2F2
FAM115A	transcriptional_activation	NR2F2-RNA-array-KO-down_Wu-2013	NR2F2
FAM117A	transcriptional_activation	NR2F2-RNA-array-KO-down_Wu-2013	NR2F2
FAM132A	transcriptional_activation	NR2F2-RNA-array-KO-down_Wu-2013	NR2F2
FAM46C	transcriptional_activation	NR2F2-RNA-array-KO-down_Wu-2013	NR2F2
FAM49A	transcriptional_activation	NR2F2-RNA-array-KO-down_Wu-2013	NR2F2
FAM84A	transcriptional_activation	NR2F2-RNA-array-KO-down_Wu-2013	NR2F2
FAM84B	transcriptional_activation	NR2F2-RNA-array-KO-down_Wu-2013	NR2F2
FAM98A	transcriptional_activation	NR2F2-RNA-array-KO-down_Wu-2013	NR2F2
FASN	transcriptional_activation	NR2F2-RNA-array-KO-down_Wu-2013	NR2F2
FAT3	transcriptional_activation	NR2F2-RNA-array-KO-down_Wu-2013	NR2F2
FBXW8	transcriptional_activation	NR2F2-RNA-array-KO-down_Wu-2013	NR2F2
FER	transcriptional_activation	NR2F2-RNA-array-KO-down_Wu-2013	NR2F2
FGB	transcriptional_activation	NR2F2-RNA-array-KO-down_Wu-2013	NR2F2
FGF11	transcriptional_activation	NR2F2-RNA-array-KO-down_Wu-2013	NR2F2
FGF12	transcriptional_activation	NR2F2-RNA-array-KO-down_Wu-2013	NR2F2
FGFR3	transcriptional_activation	NR2F2-RNA-array-KO-down_Wu-2013	NR2F2
FKBP11	transcriptional_activation	NR2F2-RNA-array-KO-down_Wu-2013	NR2F2
FLRT1	transcriptional_activation	NR2F2-RNA-array-KO-down_Wu-2013	NR2F2
FLRT2	transcriptional_activation	NR2F2-RNA-array-KO-down_Wu-2013	NR2F2
FMOD	transcriptional_activation	NR2F2-RNA-array-KO-down_Wu-2013	NR2F2
FMR1NB	transcriptional_activation	NR2F2-RNA-array-KO-down_Wu-2013	NR2F2
FNDC5	transcriptional_activation	NR2F2-RNA-array-KO-down_Wu-2013	NR2F2
FOXO4	transcriptional_activation	NR2F2-RNA-array-KO-down_Wu-2013	NR2F2
FRAS1	transcriptional_activation	NR2F2-RNA-array-KO-down_Wu-2013	NR2F2
FRAT2	transcriptional_activation	NR2F2-RNA-array-KO-down_Wu-2013	NR2F2
FRG1	transcriptional_activation	NR2F2-RNA-array-KO-down_Wu-2013	NR2F2
FRMD4B	transcriptional_activation	NR2F2-RNA-array-KO-down_Wu-2013	NR2F2
FRY	transcriptional_activation	NR2F2-RNA-array-KO-down_Wu-2013	NR2F2
FXYD3	transcriptional_activation	NR2F2-RNA-array-KO-down_Wu-2013	NR2F2
FZD7	transcriptional_activation	NR2F2-RNA-array-KO-down_Wu-2013	NR2F2
G2E3	transcriptional_activation	NR2F2-RNA-array-KO-down_Wu-2013	NR2F2
GABBR1	transcriptional_activation	NR2F2-RNA-array-KO-down_Wu-2013	NR2F2
GADL1	transcriptional_activation	NR2F2-RNA-array-KO-down_Wu-2013	NR2F2
GALNT4	transcriptional_activation	NR2F2-RNA-array-KO-down_Wu-2013	NR2F2
GAS1	transcriptional_activation	NR2F2-RNA-array-KO-down_Wu-2013	NR2F2
GATA2	transcriptional_activation	NR2F2-RNA-array-KO-down_Wu-2013	NR2F2
GATA5	transcriptional_activation	NR2F2-RNA-array-KO-down_Wu-2013	NR2F2
GBE1	transcriptional_activation	NR2F2-RNA-array-KO-down_Wu-2013	NR2F2
GC	transcriptional_activation	NR2F2-RNA-array-KO-down_Wu-2013	NR2F2
GCAT	transcriptional_activation	NR2F2-RNA-array-KO-down_Wu-2013	NR2F2
GDPD1	transcriptional_activation	NR2F2-RNA-array-KO-down_Wu-2013	NR2F2
GFPT2	transcriptional_activation	NR2F2-RNA-array-KO-down_Wu-2013	NR2F2
GGA2	transcriptional_activation	NR2F2-RNA-array-KO-down_Wu-2013	NR2F2
GGCX	transcriptional_activation	NR2F2-RNA-array-KO-down_Wu-2013	NR2F2
GIGYF2	transcriptional_activation	NR2F2-RNA-array-KO-down_Wu-2013	NR2F2
GJA5	transcriptional_activation	NR2F2-RNA-array-KO-down_Wu-2013	NR2F2
GJB5	transcriptional_activation	NR2F2-RNA-array-KO-down_Wu-2013	NR2F2
GLCE	transcriptional_activation	NR2F2-RNA-array-KO-down_Wu-2013	NR2F2
GLIS2	transcriptional_activation	NR2F2-RNA-array-KO-down_Wu-2013	NR2F2
GLTP	transcriptional_activation	NR2F2-RNA-array-KO-down_Wu-2013	NR2F2
ZMYM6NB	transcriptional_activation	NR2F2-RNA-array-KO-down_Wu-2013	NR2F2
GMPPA	transcriptional_activation	NR2F2-RNA-array-KO-down_Wu-2013	NR2F2
GNAO1	transcriptional_activation	NR2F2-RNA-array-KO-down_Wu-2013	NR2F2
GNE	transcriptional_activation	NR2F2-RNA-array-KO-down_Wu-2013	NR2F2
GNG13	transcriptional_activation	NR2F2-RNA-array-KO-down_Wu-2013	NR2F2
GNG2	transcriptional_activation	NR2F2-RNA-array-KO-down_Wu-2013	NR2F2
GNG4	transcriptional_activation	NR2F2-RNA-array-KO-down_Wu-2013	NR2F2
GNMT	transcriptional_activation	NR2F2-RNA-array-KO-down_Wu-2013	NR2F2
GOLGA4	transcriptional_activation	NR2F2-RNA-array-KO-down_Wu-2013	NR2F2
GOLM1	transcriptional_activation	NR2F2-RNA-array-KO-down_Wu-2013	NR2F2
GOLT1B	transcriptional_activation	NR2F2-RNA-array-KO-down_Wu-2013	NR2F2
GORAB	transcriptional_activation	NR2F2-RNA-array-KO-down_Wu-2013	NR2F2
GPC1	transcriptional_activation	NR2F2-RNA-array-KO-down_Wu-2013	NR2F2
GPC3	transcriptional_activation	NR2F2-RNA-array-KO-down_Wu-2013	NR2F2
GPM6A	transcriptional_activation	NR2F2-RNA-array-KO-down_Wu-2013	NR2F2
GPR116	transcriptional_activation	NR2F2-RNA-array-KO-down_Wu-2013	NR2F2
GPX3	transcriptional_activation	NR2F2-RNA-array-KO-down_Wu-2013	NR2F2
GRAMD1C	transcriptional_activation	NR2F2-RNA-array-KO-down_Wu-2013	NR2F2
GSG1	transcriptional_activation	NR2F2-RNA-array-KO-down_Wu-2013	NR2F2
GSTA3	transcriptional_activation	NR2F2-RNA-array-KO-down_Wu-2013	NR2F2
GUCY1A3	transcriptional_activation	NR2F2-RNA-array-KO-down_Wu-2013	NR2F2
GUCY1B3	transcriptional_activation	NR2F2-RNA-array-KO-down_Wu-2013	NR2F2
HAMP	transcriptional_activation	NR2F2-RNA-array-KO-down_Wu-2013	NR2F2
HAUS6	transcriptional_activation	NR2F2-RNA-array-KO-down_Wu-2013	NR2F2
HDGFRP3	transcriptional_activation	NR2F2-RNA-array-KO-down_Wu-2013	NR2F2
HEBP1	transcriptional_activation	NR2F2-RNA-array-KO-down_Wu-2013	NR2F2
HECA	transcriptional_activation	NR2F2-RNA-array-KO-down_Wu-2013	NR2F2
HEG1	transcriptional_activation	NR2F2-RNA-array-KO-down_Wu-2013	NR2F2
HEXIM1	transcriptional_activation	NR2F2-RNA-array-KO-down_Wu-2013	NR2F2
HEY1	transcriptional_activation	NR2F2-RNA-array-KO-down_Wu-2013	NR2F2
HIST1H4I	transcriptional_activation	NR2F2-RNA-array-KO-down_Wu-2013	NR2F2
HIST2H2BE	transcriptional_activation	NR2F2-RNA-array-KO-down_Wu-2013	NR2F2
HIST3H2A	transcriptional_activation	NR2F2-RNA-array-KO-down_Wu-2013	NR2F2
HMGN5	transcriptional_activation	NR2F2-RNA-array-KO-down_Wu-2013	NR2F2
HOMER1	transcriptional_activation	NR2F2-RNA-array-KO-down_Wu-2013	NR2F2
HOOK1	transcriptional_activation	NR2F2-RNA-array-KO-down_Wu-2013	NR2F2
HP	transcriptional_activation	NR2F2-RNA-array-KO-down_Wu-2013	NR2F2
HPD	transcriptional_activation	NR2F2-RNA-array-KO-down_Wu-2013	NR2F2
HPX	transcriptional_activation	NR2F2-RNA-array-KO-down_Wu-2013	NR2F2
HS3ST1	transcriptional_activation	NR2F2-RNA-array-KO-down_Wu-2013	NR2F2
HSD17B7	transcriptional_activation	NR2F2-RNA-array-KO-down_Wu-2013	NR2F2
HSPA12B	transcriptional_activation	NR2F2-RNA-array-KO-down_Wu-2013	NR2F2
HSPA4L	transcriptional_activation	NR2F2-RNA-array-KO-down_Wu-2013	NR2F2
HTATIP2	transcriptional_activation	NR2F2-RNA-array-KO-down_Wu-2013	NR2F2
HUS1	transcriptional_activation	NR2F2-RNA-array-KO-down_Wu-2013	NR2F2
ICA1	transcriptional_activation	NR2F2-RNA-array-KO-down_Wu-2013	NR2F2
ID1	transcriptional_activation	NR2F2-RNA-array-KO-down_Wu-2013	NR2F2
LMNTD1	transcriptional_activation	NR2F2-RNA-array-KO-down_Wu-2013	NR2F2
IGF2	transcriptional_activation	NR2F2-RNA-array-KO-down_Wu-2013	NR2F2
IGF2BP2	transcriptional_activation	NR2F2-RNA-array-KO-down_Wu-2013	NR2F2
IGFBP5	transcriptional_activation	NR2F2-RNA-array-KO-down_Wu-2013	NR2F2
IGFBP6	transcriptional_activation	NR2F2-RNA-array-KO-down_Wu-2013	NR2F2
IGFBPL1	transcriptional_activation	NR2F2-RNA-array-KO-down_Wu-2013	NR2F2
IL18R1	transcriptional_activation	NR2F2-RNA-array-KO-down_Wu-2013	NR2F2
IL1RAP	transcriptional_activation	NR2F2-RNA-array-KO-down_Wu-2013	NR2F2
ILDR2	transcriptional_activation	NR2F2-RNA-array-KO-down_Wu-2013	NR2F2
INHBB	transcriptional_activation	NR2F2-RNA-array-KO-down_Wu-2013	NR2F2
INPP4A	transcriptional_activation	NR2F2-RNA-array-KO-down_Wu-2013	NR2F2
INPPL1	transcriptional_activation	NR2F2-RNA-array-KO-down_Wu-2013	NR2F2
INTS4	transcriptional_activation	NR2F2-RNA-array-KO-down_Wu-2013	NR2F2
IRF6	transcriptional_activation	NR2F2-RNA-array-KO-down_Wu-2013	NR2F2
ISYNA1	transcriptional_activation	NR2F2-RNA-array-KO-down_Wu-2013	NR2F2
ITIH4	transcriptional_activation	NR2F2-RNA-array-KO-down_Wu-2013	NR2F2
ITM2A	transcriptional_activation	NR2F2-RNA-array-KO-down_Wu-2013	NR2F2
KANK3	transcriptional_activation	NR2F2-RNA-array-KO-down_Wu-2013	NR2F2
KAZN	transcriptional_activation	NR2F2-RNA-array-KO-down_Wu-2013	NR2F2
KCNA1	transcriptional_activation	NR2F2-RNA-array-KO-down_Wu-2013	NR2F2
KCNC2	transcriptional_activation	NR2F2-RNA-array-KO-down_Wu-2013	NR2F2
KCNJ5	transcriptional_activation	NR2F2-RNA-array-KO-down_Wu-2013	NR2F2
KCNV2	transcriptional_activation	NR2F2-RNA-array-KO-down_Wu-2013	NR2F2
KCTD8	transcriptional_activation	NR2F2-RNA-array-KO-down_Wu-2013	NR2F2
KDELR3	transcriptional_activation	NR2F2-RNA-array-KO-down_Wu-2013	NR2F2
KIF13A	transcriptional_activation	NR2F2-RNA-array-KO-down_Wu-2013	NR2F2
KIF1B	transcriptional_activation	NR2F2-RNA-array-KO-down_Wu-2013	NR2F2
KIF6	transcriptional_activation	NR2F2-RNA-array-KO-down_Wu-2013	NR2F2
KLF10	transcriptional_activation	NR2F2-RNA-array-KO-down_Wu-2013	NR2F2
KLF11	transcriptional_activation	NR2F2-RNA-array-KO-down_Wu-2013	NR2F2
KLF3	transcriptional_activation	NR2F2-RNA-array-KO-down_Wu-2013	NR2F2
KLF4	transcriptional_activation	NR2F2-RNA-array-KO-down_Wu-2013	NR2F2
KLK8	transcriptional_activation	NR2F2-RNA-array-KO-down_Wu-2013	NR2F2
KRT18	transcriptional_activation	NR2F2-RNA-array-KO-down_Wu-2013	NR2F2
KRT19	transcriptional_activation	NR2F2-RNA-array-KO-down_Wu-2013	NR2F2
KRT7	transcriptional_activation	NR2F2-RNA-array-KO-down_Wu-2013	NR2F2
KRT8	transcriptional_activation	NR2F2-RNA-array-KO-down_Wu-2013	NR2F2
LAD1	transcriptional_activation	NR2F2-RNA-array-KO-down_Wu-2013	NR2F2
LAPTM4B	transcriptional_activation	NR2F2-RNA-array-KO-down_Wu-2013	NR2F2
LCORL	transcriptional_activation	NR2F2-RNA-array-KO-down_Wu-2013	NR2F2
LECT1	transcriptional_activation	NR2F2-RNA-array-KO-down_Wu-2013	NR2F2
LEPRE1	transcriptional_activation	NR2F2-RNA-array-KO-down_Wu-2013	NR2F2
LEPREL4	transcriptional_activation	NR2F2-RNA-array-KO-down_Wu-2013	NR2F2
LGALS2	transcriptional_activation	NR2F2-RNA-array-KO-down_Wu-2013	NR2F2
LGI3	transcriptional_activation	NR2F2-RNA-array-KO-down_Wu-2013	NR2F2
LIMK1	transcriptional_activation	NR2F2-RNA-array-KO-down_Wu-2013	NR2F2
LINGO1	transcriptional_activation	NR2F2-RNA-array-KO-down_Wu-2013	NR2F2
LIPT2	transcriptional_activation	NR2F2-RNA-array-KO-down_Wu-2013	NR2F2
LPIN1	transcriptional_activation	NR2F2-RNA-array-KO-down_Wu-2013	NR2F2
LRIG1	transcriptional_activation	NR2F2-RNA-array-KO-down_Wu-2013	NR2F2
LRP2	transcriptional_activation	NR2F2-RNA-array-KO-down_Wu-2013	NR2F2
LRRC4C	transcriptional_activation	NR2F2-RNA-array-KO-down_Wu-2013	NR2F2
LRRC59	transcriptional_activation	NR2F2-RNA-array-KO-down_Wu-2013	NR2F2
LRRN2	transcriptional_activation	NR2F2-RNA-array-KO-down_Wu-2013	NR2F2
LRRN4	transcriptional_activation	NR2F2-RNA-array-KO-down_Wu-2013	NR2F2
LSR	transcriptional_activation	NR2F2-RNA-array-KO-down_Wu-2013	NR2F2
LTA4H	transcriptional_activation	NR2F2-RNA-array-KO-down_Wu-2013	NR2F2
LY6K	transcriptional_activation	NR2F2-RNA-array-KO-down_Wu-2013	NR2F2
LYPD1	transcriptional_activation	NR2F2-RNA-array-KO-down_Wu-2013	NR2F2
LYSMD3	transcriptional_activation	NR2F2-RNA-array-KO-down_Wu-2013	NR2F2
LYVE1	transcriptional_activation	NR2F2-RNA-array-KO-down_Wu-2013	NR2F2
MAGED1	transcriptional_activation	NR2F2-RNA-array-KO-down_Wu-2013	NR2F2
MAGEH1	transcriptional_activation	NR2F2-RNA-array-KO-down_Wu-2013	NR2F2
MAOA	transcriptional_activation	NR2F2-RNA-array-KO-down_Wu-2013	NR2F2
MAP3K8	transcriptional_activation	NR2F2-RNA-array-KO-down_Wu-2013	NR2F2
MAPK8	transcriptional_activation	NR2F2-RNA-array-KO-down_Wu-2013	NR2F2
MAST4	transcriptional_activation	NR2F2-RNA-array-KO-down_Wu-2013	NR2F2
MBP	transcriptional_activation	NR2F2-RNA-array-KO-down_Wu-2013	NR2F2
MCAM	transcriptional_activation	NR2F2-RNA-array-KO-down_Wu-2013	NR2F2
MDFI	transcriptional_activation	NR2F2-RNA-array-KO-down_Wu-2013	NR2F2
MET	transcriptional_activation	NR2F2-RNA-array-KO-down_Wu-2013	NR2F2
METRNL	transcriptional_activation	NR2F2-RNA-array-KO-down_Wu-2013	NR2F2
MFSD6	transcriptional_activation	NR2F2-RNA-array-KO-down_Wu-2013	NR2F2
MKS1	transcriptional_activation	NR2F2-RNA-array-KO-down_Wu-2013	NR2F2
MLANA	transcriptional_activation	NR2F2-RNA-array-KO-down_Wu-2013	NR2F2
MON2	transcriptional_activation	NR2F2-RNA-array-KO-down_Wu-2013	NR2F2
MPP5	transcriptional_activation	NR2F2-RNA-array-KO-down_Wu-2013	NR2F2
MPP7	transcriptional_activation	NR2F2-RNA-array-KO-down_Wu-2013	NR2F2
MPZL2	transcriptional_activation	NR2F2-RNA-array-KO-down_Wu-2013	NR2F2
MREG	transcriptional_activation	NR2F2-RNA-array-KO-down_Wu-2013	NR2F2
MRVI1	transcriptional_activation	NR2F2-RNA-array-KO-down_Wu-2013	NR2F2
MSC	transcriptional_activation	NR2F2-RNA-array-KO-down_Wu-2013	NR2F2
MSLN	transcriptional_activation	NR2F2-RNA-array-KO-down_Wu-2013	NR2F2
MTCH2	transcriptional_activation	NR2F2-RNA-array-KO-down_Wu-2013	NR2F2
MTMR4	transcriptional_activation	NR2F2-RNA-array-KO-down_Wu-2013	NR2F2
MTR	transcriptional_activation	NR2F2-RNA-array-KO-down_Wu-2013	NR2F2
MTSS1	transcriptional_activation	NR2F2-RNA-array-KO-down_Wu-2013	NR2F2
MTUS2	transcriptional_activation	NR2F2-RNA-array-KO-down_Wu-2013	NR2F2
MUC16	transcriptional_activation	NR2F2-RNA-array-KO-down_Wu-2013	NR2F2
MUM1L1	transcriptional_activation	NR2F2-RNA-array-KO-down_Wu-2013	NR2F2
MVP	transcriptional_activation	NR2F2-RNA-array-KO-down_Wu-2013	NR2F2
MXI1	transcriptional_activation	NR2F2-RNA-array-KO-down_Wu-2013	NR2F2
MYBPC2	transcriptional_activation	NR2F2-RNA-array-KO-down_Wu-2013	NR2F2
MYBPHL	transcriptional_activation	NR2F2-RNA-array-KO-down_Wu-2013	NR2F2
MYCN	transcriptional_activation	NR2F2-RNA-array-KO-down_Wu-2013	NR2F2
MYL4	transcriptional_activation	NR2F2-RNA-array-KO-down_Wu-2013	NR2F2
MYL7	transcriptional_activation	NR2F2-RNA-array-KO-down_Wu-2013	NR2F2
MYL9	transcriptional_activation	NR2F2-RNA-array-KO-down_Wu-2013	NR2F2
MYO7A	transcriptional_activation	NR2F2-RNA-array-KO-down_Wu-2013	NR2F2
MYRIP	transcriptional_activation	NR2F2-RNA-array-KO-down_Wu-2013	NR2F2
NANP	transcriptional_activation	NR2F2-RNA-array-KO-down_Wu-2013	NR2F2
NAP1L3	transcriptional_activation	NR2F2-RNA-array-KO-down_Wu-2013	NR2F2
NAT8L	transcriptional_activation	NR2F2-RNA-array-KO-down_Wu-2013	NR2F2
NAV3	transcriptional_activation	NR2F2-RNA-array-KO-down_Wu-2013	NR2F2
NCAPD3	transcriptional_activation	NR2F2-RNA-array-KO-down_Wu-2013	NR2F2
NCKAP5	transcriptional_activation	NR2F2-RNA-array-KO-down_Wu-2013	NR2F2
NDEL1	transcriptional_activation	NR2F2-RNA-array-KO-down_Wu-2013	NR2F2
NDRG1	transcriptional_activation	NR2F2-RNA-array-KO-down_Wu-2013	NR2F2
NDUFAB1	transcriptional_activation	NR2F2-RNA-array-KO-down_Wu-2013	NR2F2
NEDD4L	transcriptional_activation	NR2F2-RNA-array-KO-down_Wu-2013	NR2F2
NET1	transcriptional_activation	NR2F2-RNA-array-KO-down_Wu-2013	NR2F2
NEU3	transcriptional_activation	NR2F2-RNA-array-KO-down_Wu-2013	NR2F2
NFKBIZ	transcriptional_activation	NR2F2-RNA-array-KO-down_Wu-2013	NR2F2
NFXL1	transcriptional_activation	NR2F2-RNA-array-KO-down_Wu-2013	NR2F2
NGFRAP1	transcriptional_activation	NR2F2-RNA-array-KO-down_Wu-2013	NR2F2
NKAIN4	transcriptional_activation	NR2F2-RNA-array-KO-down_Wu-2013	NR2F2
NKD1	transcriptional_activation	NR2F2-RNA-array-KO-down_Wu-2013	NR2F2
NOS3	transcriptional_activation	NR2F2-RNA-array-KO-down_Wu-2013	NR2F2
NOV	transcriptional_activation	NR2F2-RNA-array-KO-down_Wu-2013	NR2F2
NPY1R	transcriptional_activation	NR2F2-RNA-array-KO-down_Wu-2013	NR2F2
NR1D1	transcriptional_activation	NR2F2-RNA-array-KO-down_Wu-2013	NR2F2
NR2F1	transcriptional_activation	NR2F2-RNA-array-KO-down_Wu-2013	NR2F2
NRIP1	transcriptional_activation	NR2F2-RNA-array-KO-down_Wu-2013	NR2F2
NRK	transcriptional_activation	NR2F2-RNA-array-KO-down_Wu-2013	NR2F2
NT5DC2	transcriptional_activation	NR2F2-RNA-array-KO-down_Wu-2013	NR2F2
NTSR2	transcriptional_activation	NR2F2-RNA-array-KO-down_Wu-2013	NR2F2
NUDT4	transcriptional_activation	NR2F2-RNA-array-KO-down_Wu-2013	NR2F2
NUDT8	transcriptional_activation	NR2F2-RNA-array-KO-down_Wu-2013	NR2F2
OCIAD1	transcriptional_activation	NR2F2-RNA-array-KO-down_Wu-2013	NR2F2
OCIAD2	transcriptional_activation	NR2F2-RNA-array-KO-down_Wu-2013	NR2F2
OCLN	transcriptional_activation	NR2F2-RNA-array-KO-down_Wu-2013	NR2F2
OLFM1	transcriptional_activation	NR2F2-RNA-array-KO-down_Wu-2013	NR2F2
OPCML	transcriptional_activation	NR2F2-RNA-array-KO-down_Wu-2013	NR2F2
OPN4	transcriptional_activation	NR2F2-RNA-array-KO-down_Wu-2013	NR2F2
OSBP2	transcriptional_activation	NR2F2-RNA-array-KO-down_Wu-2013	NR2F2
OSBPL6	transcriptional_activation	NR2F2-RNA-array-KO-down_Wu-2013	NR2F2
OTUD7B	transcriptional_activation	NR2F2-RNA-array-KO-down_Wu-2013	NR2F2
OVGP1	transcriptional_activation	NR2F2-RNA-array-KO-down_Wu-2013	NR2F2
PABPC1	transcriptional_activation	NR2F2-RNA-array-KO-down_Wu-2013	NR2F2
PACRG	transcriptional_activation	NR2F2-RNA-array-KO-down_Wu-2013	NR2F2
PALM	transcriptional_activation	NR2F2-RNA-array-KO-down_Wu-2013	NR2F2
PAM	transcriptional_activation	NR2F2-RNA-array-KO-down_Wu-2013	NR2F2
PANK2	transcriptional_activation	NR2F2-RNA-array-KO-down_Wu-2013	NR2F2
PARD6B	transcriptional_activation	NR2F2-RNA-array-KO-down_Wu-2013	NR2F2
PCDHB3	transcriptional_activation	NR2F2-RNA-array-KO-down_Wu-2013	NR2F2
PCDHB7	transcriptional_activation	NR2F2-RNA-array-KO-down_Wu-2013	NR2F2
PDE1C	transcriptional_activation	NR2F2-RNA-array-KO-down_Wu-2013	NR2F2
PDE7A	transcriptional_activation	NR2F2-RNA-array-KO-down_Wu-2013	NR2F2
PDE9A	transcriptional_activation	NR2F2-RNA-array-KO-down_Wu-2013	NR2F2
PDIA5	transcriptional_activation	NR2F2-RNA-array-KO-down_Wu-2013	NR2F2
PDK1	transcriptional_activation	NR2F2-RNA-array-KO-down_Wu-2013	NR2F2
PDK3	transcriptional_activation	NR2F2-RNA-array-KO-down_Wu-2013	NR2F2
PDLIM4	transcriptional_activation	NR2F2-RNA-array-KO-down_Wu-2013	NR2F2
PDLIM5	transcriptional_activation	NR2F2-RNA-array-KO-down_Wu-2013	NR2F2
PDPN	transcriptional_activation	NR2F2-RNA-array-KO-down_Wu-2013	NR2F2
PDS5B	transcriptional_activation	NR2F2-RNA-array-KO-down_Wu-2013	NR2F2
PDZD2	transcriptional_activation	NR2F2-RNA-array-KO-down_Wu-2013	NR2F2
PDZRN3	transcriptional_activation	NR2F2-RNA-array-KO-down_Wu-2013	NR2F2
PDZRN4	transcriptional_activation	NR2F2-RNA-array-KO-down_Wu-2013	NR2F2
PEG3	transcriptional_activation	NR2F2-RNA-array-KO-down_Wu-2013	NR2F2
PFKFB2	transcriptional_activation	NR2F2-RNA-array-KO-down_Wu-2013	NR2F2
PGBD5	transcriptional_activation	NR2F2-RNA-array-KO-down_Wu-2013	NR2F2
PHF3	transcriptional_activation	NR2F2-RNA-array-KO-down_Wu-2013	NR2F2
PIK3IP1	transcriptional_activation	NR2F2-RNA-array-KO-down_Wu-2013	NR2F2
PIM1	transcriptional_activation	NR2F2-RNA-array-KO-down_Wu-2013	NR2F2
PJA1	transcriptional_activation	NR2F2-RNA-array-KO-down_Wu-2013	NR2F2
PKD2L2	transcriptional_activation	NR2F2-RNA-array-KO-down_Wu-2013	NR2F2
PKN2	transcriptional_activation	NR2F2-RNA-array-KO-down_Wu-2013	NR2F2
PKN3	transcriptional_activation	NR2F2-RNA-array-KO-down_Wu-2013	NR2F2
PLA2G7	transcriptional_activation	NR2F2-RNA-array-KO-down_Wu-2013	NR2F2
PLCD3	transcriptional_activation	NR2F2-RNA-array-KO-down_Wu-2013	NR2F2
PLCXD2	transcriptional_activation	NR2F2-RNA-array-KO-down_Wu-2013	NR2F2
PLEKHA7	transcriptional_activation	NR2F2-RNA-array-KO-down_Wu-2013	NR2F2
PLG	transcriptional_activation	NR2F2-RNA-array-KO-down_Wu-2013	NR2F2
PLXNA4	transcriptional_activation	NR2F2-RNA-array-KO-down_Wu-2013	NR2F2
PLXNC1	transcriptional_activation	NR2F2-RNA-array-KO-down_Wu-2013	NR2F2
PML	transcriptional_activation	NR2F2-RNA-array-KO-down_Wu-2013	NR2F2
PNPO	transcriptional_activation	NR2F2-RNA-array-KO-down_Wu-2013	NR2F2
PODN	transcriptional_activation	NR2F2-RNA-array-KO-down_Wu-2013	NR2F2
PODXL	transcriptional_activation	NR2F2-RNA-array-KO-down_Wu-2013	NR2F2
POLD3	transcriptional_activation	NR2F2-RNA-array-KO-down_Wu-2013	NR2F2
POLR3G	transcriptional_activation	NR2F2-RNA-array-KO-down_Wu-2013	NR2F2
PON1	transcriptional_activation	NR2F2-RNA-array-KO-down_Wu-2013	NR2F2
POSTN	transcriptional_activation	NR2F2-RNA-array-KO-down_Wu-2013	NR2F2
PPFIBP1	transcriptional_activation	NR2F2-RNA-array-KO-down_Wu-2013	NR2F2
PPL	transcriptional_activation	NR2F2-RNA-array-KO-down_Wu-2013	NR2F2
PPP1R2	transcriptional_activation	NR2F2-RNA-array-KO-down_Wu-2013	NR2F2
PPP4R2	transcriptional_activation	NR2F2-RNA-array-KO-down_Wu-2013	NR2F2
PQLC1	transcriptional_activation	NR2F2-RNA-array-KO-down_Wu-2013	NR2F2
PRAMEF8	transcriptional_activation	NR2F2-RNA-array-KO-down_Wu-2013	NR2F2
PRDM15	transcriptional_activation	NR2F2-RNA-array-KO-down_Wu-2013	NR2F2
PRKAR2B	transcriptional_activation	NR2F2-RNA-array-KO-down_Wu-2013	NR2F2
PRKCZ	transcriptional_activation	NR2F2-RNA-array-KO-down_Wu-2013	NR2F2
PRLR	transcriptional_activation	NR2F2-RNA-array-KO-down_Wu-2013	NR2F2
PRR15	transcriptional_activation	NR2F2-RNA-array-KO-down_Wu-2013	NR2F2
PRR15L	transcriptional_activation	NR2F2-RNA-array-KO-down_Wu-2013	NR2F2
PRSS12	transcriptional_activation	NR2F2-RNA-array-KO-down_Wu-2013	NR2F2
PRSS23	transcriptional_activation	NR2F2-RNA-array-KO-down_Wu-2013	NR2F2
PSD3	transcriptional_activation	NR2F2-RNA-array-KO-down_Wu-2013	NR2F2
PSIP1	transcriptional_activation	NR2F2-RNA-array-KO-down_Wu-2013	NR2F2
PTGFR	transcriptional_activation	NR2F2-RNA-array-KO-down_Wu-2013	NR2F2
PTGR1	transcriptional_activation	NR2F2-RNA-array-KO-down_Wu-2013	NR2F2
PTGS1	transcriptional_activation	NR2F2-RNA-array-KO-down_Wu-2013	NR2F2
PTHLH	transcriptional_activation	NR2F2-RNA-array-KO-down_Wu-2013	NR2F2
PTK2B	transcriptional_activation	NR2F2-RNA-array-KO-down_Wu-2013	NR2F2
PTPRF	transcriptional_activation	NR2F2-RNA-array-KO-down_Wu-2013	NR2F2
PTPRO	transcriptional_activation	NR2F2-RNA-array-KO-down_Wu-2013	NR2F2
PVRL3	transcriptional_activation	NR2F2-RNA-array-KO-down_Wu-2013	NR2F2
PYCR1	transcriptional_activation	NR2F2-RNA-array-KO-down_Wu-2013	NR2F2
PZP	transcriptional_activation	NR2F2-RNA-array-KO-down_Wu-2013	NR2F2
RAB27B	transcriptional_activation	NR2F2-RNA-array-KO-down_Wu-2013	NR2F2
RAB33A	transcriptional_activation	NR2F2-RNA-array-KO-down_Wu-2013	NR2F2
RAB3B	transcriptional_activation	NR2F2-RNA-array-KO-down_Wu-2013	NR2F2
RAB6B	transcriptional_activation	NR2F2-RNA-array-KO-down_Wu-2013	NR2F2
RAD1	transcriptional_activation	NR2F2-RNA-array-KO-down_Wu-2013	NR2F2
RAD51C	transcriptional_activation	NR2F2-RNA-array-KO-down_Wu-2013	NR2F2
RADIL	transcriptional_activation	NR2F2-RNA-array-KO-down_Wu-2013	NR2F2
RARRES1	transcriptional_activation	NR2F2-RNA-array-KO-down_Wu-2013	NR2F2
RARRES2	transcriptional_activation	NR2F2-RNA-array-KO-down_Wu-2013	NR2F2
RASL10A	transcriptional_activation	NR2F2-RNA-array-KO-down_Wu-2013	NR2F2
RASL11B	transcriptional_activation	NR2F2-RNA-array-KO-down_Wu-2013	NR2F2
RASSF1	transcriptional_activation	NR2F2-RNA-array-KO-down_Wu-2013	NR2F2
RASSF8	transcriptional_activation	NR2F2-RNA-array-KO-down_Wu-2013	NR2F2
RBFOX1	transcriptional_activation	NR2F2-RNA-array-KO-down_Wu-2013	NR2F2
RBM10	transcriptional_activation	NR2F2-RNA-array-KO-down_Wu-2013	NR2F2
RBM19	transcriptional_activation	NR2F2-RNA-array-KO-down_Wu-2013	NR2F2
RBM28	transcriptional_activation	NR2F2-RNA-array-KO-down_Wu-2013	NR2F2
RBM39	transcriptional_activation	NR2F2-RNA-array-KO-down_Wu-2013	NR2F2
RBP4	transcriptional_activation	NR2F2-RNA-array-KO-down_Wu-2013	NR2F2
RCN3	transcriptional_activation	NR2F2-RNA-array-KO-down_Wu-2013	NR2F2
RFX2	transcriptional_activation	NR2F2-RNA-array-KO-down_Wu-2013	NR2F2
RFX3	transcriptional_activation	NR2F2-RNA-array-KO-down_Wu-2013	NR2F2
RFXANK	transcriptional_activation	NR2F2-RNA-array-KO-down_Wu-2013	NR2F2
RFXAP	transcriptional_activation	NR2F2-RNA-array-KO-down_Wu-2013	NR2F2
RGMB	transcriptional_activation	NR2F2-RNA-array-KO-down_Wu-2013	NR2F2
RGS3	transcriptional_activation	NR2F2-RNA-array-KO-down_Wu-2013	NR2F2
RGS7BP	transcriptional_activation	NR2F2-RNA-array-KO-down_Wu-2013	NR2F2
RHD	transcriptional_activation	NR2F2-RNA-array-KO-down_Wu-2013	NR2F2
RHOBTB1	transcriptional_activation	NR2F2-RNA-array-KO-down_Wu-2013	NR2F2
RHOU	transcriptional_activation	NR2F2-RNA-array-KO-down_Wu-2013	NR2F2
RHPN2	transcriptional_activation	NR2F2-RNA-array-KO-down_Wu-2013	NR2F2
RIF1	transcriptional_activation	NR2F2-RNA-array-KO-down_Wu-2013	NR2F2
RIMKLA	transcriptional_activation	NR2F2-RNA-array-KO-down_Wu-2013	NR2F2
RIPPLY3	transcriptional_activation	NR2F2-RNA-array-KO-down_Wu-2013	NR2F2
RNASEL	transcriptional_activation	NR2F2-RNA-array-KO-down_Wu-2013	NR2F2
RNF141	transcriptional_activation	NR2F2-RNA-array-KO-down_Wu-2013	NR2F2
RNF144B	transcriptional_activation	NR2F2-RNA-array-KO-down_Wu-2013	NR2F2
RNF20	transcriptional_activation	NR2F2-RNA-array-KO-down_Wu-2013	NR2F2
RNF39	transcriptional_activation	NR2F2-RNA-array-KO-down_Wu-2013	NR2F2
RNFT1	transcriptional_activation	NR2F2-RNA-array-KO-down_Wu-2013	NR2F2
ROR2	transcriptional_activation	NR2F2-RNA-array-KO-down_Wu-2013	NR2F2
RORA	transcriptional_activation	NR2F2-RNA-array-KO-down_Wu-2013	NR2F2
RPH3AL	transcriptional_activation	NR2F2-RNA-array-KO-down_Wu-2013	NR2F2
RPN1	transcriptional_activation	NR2F2-RNA-array-KO-down_Wu-2013	NR2F2
RPP25	transcriptional_activation	NR2F2-RNA-array-KO-down_Wu-2013	NR2F2
RPS6KA5	transcriptional_activation	NR2F2-RNA-array-KO-down_Wu-2013	NR2F2
RPS6KA6	transcriptional_activation	NR2F2-RNA-array-KO-down_Wu-2013	NR2F2
RRAD	transcriptional_activation	NR2F2-RNA-array-KO-down_Wu-2013	NR2F2
RSBN1	transcriptional_activation	NR2F2-RNA-array-KO-down_Wu-2013	NR2F2
RSPO1	transcriptional_activation	NR2F2-RNA-array-KO-down_Wu-2013	NR2F2
RUNDC3B	transcriptional_activation	NR2F2-RNA-array-KO-down_Wu-2013	NR2F2
RXFP1	transcriptional_activation	NR2F2-RNA-array-KO-down_Wu-2013	NR2F2
RYR3	transcriptional_activation	NR2F2-RNA-array-KO-down_Wu-2013	NR2F2
S100A10	transcriptional_activation	NR2F2-RNA-array-KO-down_Wu-2013	NR2F2
SALL1	transcriptional_activation	NR2F2-RNA-array-KO-down_Wu-2013	NR2F2
SATB1	transcriptional_activation	NR2F2-RNA-array-KO-down_Wu-2013	NR2F2
SBSN	transcriptional_activation	NR2F2-RNA-array-KO-down_Wu-2013	NR2F2
SCD	transcriptional_activation	NR2F2-RNA-array-KO-down_Wu-2013	NR2F2
SCEL	transcriptional_activation	NR2F2-RNA-array-KO-down_Wu-2013	NR2F2
SCML2	transcriptional_activation	NR2F2-RNA-array-KO-down_Wu-2013	NR2F2
SCRN1	transcriptional_activation	NR2F2-RNA-array-KO-down_Wu-2013	NR2F2
SDC1	transcriptional_activation	NR2F2-RNA-array-KO-down_Wu-2013	NR2F2
SDF2L1	transcriptional_activation	NR2F2-RNA-array-KO-down_Wu-2013	NR2F2
SDS	transcriptional_activation	NR2F2-RNA-array-KO-down_Wu-2013	NR2F2
SEC62	transcriptional_activation	NR2F2-RNA-array-KO-down_Wu-2013	NR2F2
SEMA3D	transcriptional_activation	NR2F2-RNA-array-KO-down_Wu-2013	NR2F2
SEMA4C	transcriptional_activation	NR2F2-RNA-array-KO-down_Wu-2013	NR2F2
SERAC1	transcriptional_activation	NR2F2-RNA-array-KO-down_Wu-2013	NR2F2
SERINC5	transcriptional_activation	NR2F2-RNA-array-KO-down_Wu-2013	NR2F2
SERPINA1	transcriptional_activation	NR2F2-RNA-array-KO-down_Wu-2013	NR2F2
SERPINA3	transcriptional_activation	NR2F2-RNA-array-KO-down_Wu-2013	NR2F2
SERPINB8	transcriptional_activation	NR2F2-RNA-array-KO-down_Wu-2013	NR2F2
SERPINC1	transcriptional_activation	NR2F2-RNA-array-KO-down_Wu-2013	NR2F2
SERPINE2	transcriptional_activation	NR2F2-RNA-array-KO-down_Wu-2013	NR2F2
SERPINH1	transcriptional_activation	NR2F2-RNA-array-KO-down_Wu-2013	NR2F2
SERTAD4	transcriptional_activation	NR2F2-RNA-array-KO-down_Wu-2013	NR2F2
SFRP5	transcriptional_activation	NR2F2-RNA-array-KO-down_Wu-2013	NR2F2
SGCE	transcriptional_activation	NR2F2-RNA-array-KO-down_Wu-2013	NR2F2
SGK3	transcriptional_activation	NR2F2-RNA-array-KO-down_Wu-2013	NR2F2
SGMS2	transcriptional_activation	NR2F2-RNA-array-KO-down_Wu-2013	NR2F2
SH3BGRL2	transcriptional_activation	NR2F2-RNA-array-KO-down_Wu-2013	NR2F2
SH3TC2	transcriptional_activation	NR2F2-RNA-array-KO-down_Wu-2013	NR2F2
SHD	transcriptional_activation	NR2F2-RNA-array-KO-down_Wu-2013	NR2F2
SHISA2	transcriptional_activation	NR2F2-RNA-array-KO-down_Wu-2013	NR2F2
SHROOM2	transcriptional_activation	NR2F2-RNA-array-KO-down_Wu-2013	NR2F2
SLC16A7	transcriptional_activation	NR2F2-RNA-array-KO-down_Wu-2013	NR2F2
SLC17A7	transcriptional_activation	NR2F2-RNA-array-KO-down_Wu-2013	NR2F2
SLC19A2	transcriptional_activation	NR2F2-RNA-array-KO-down_Wu-2013	NR2F2
SLC22A7	transcriptional_activation	NR2F2-RNA-array-KO-down_Wu-2013	NR2F2
SLC23A3	transcriptional_activation	NR2F2-RNA-array-KO-down_Wu-2013	NR2F2
SLC24A4	transcriptional_activation	NR2F2-RNA-array-KO-down_Wu-2013	NR2F2
SLC25A26	transcriptional_activation	NR2F2-RNA-array-KO-down_Wu-2013	NR2F2
SLC26A3	transcriptional_activation	NR2F2-RNA-array-KO-down_Wu-2013	NR2F2
SLC2A1	transcriptional_activation	NR2F2-RNA-array-KO-down_Wu-2013	NR2F2
SLC2A10	transcriptional_activation	NR2F2-RNA-array-KO-down_Wu-2013	NR2F2
SLC2A13	transcriptional_activation	NR2F2-RNA-array-KO-down_Wu-2013	NR2F2
SLC35A5	transcriptional_activation	NR2F2-RNA-array-KO-down_Wu-2013	NR2F2
SLC35B4	transcriptional_activation	NR2F2-RNA-array-KO-down_Wu-2013	NR2F2
SLC38A1	transcriptional_activation	NR2F2-RNA-array-KO-down_Wu-2013	NR2F2
SLC38A4	transcriptional_activation	NR2F2-RNA-array-KO-down_Wu-2013	NR2F2
SLC39A8	transcriptional_activation	NR2F2-RNA-array-KO-down_Wu-2013	NR2F2
SLC47A1	transcriptional_activation	NR2F2-RNA-array-KO-down_Wu-2013	NR2F2
SLC5A3	transcriptional_activation	NR2F2-RNA-array-KO-down_Wu-2013	NR2F2
SLC7A5	transcriptional_activation	NR2F2-RNA-array-KO-down_Wu-2013	NR2F2
SLC7A7	transcriptional_activation	NR2F2-RNA-array-KO-down_Wu-2013	NR2F2
SLC9A2	transcriptional_activation	NR2F2-RNA-array-KO-down_Wu-2013	NR2F2
SLC9A3R1	transcriptional_activation	NR2F2-RNA-array-KO-down_Wu-2013	NR2F2
SLC9A3R2	transcriptional_activation	NR2F2-RNA-array-KO-down_Wu-2013	NR2F2
SLCO1C1	transcriptional_activation	NR2F2-RNA-array-KO-down_Wu-2013	NR2F2
SLN	transcriptional_activation	NR2F2-RNA-array-KO-down_Wu-2013	NR2F2
SMAGP	transcriptional_activation	NR2F2-RNA-array-KO-down_Wu-2013	NR2F2
SMARCAL1	transcriptional_activation	NR2F2-RNA-array-KO-down_Wu-2013	NR2F2
SMARCD3	transcriptional_activation	NR2F2-RNA-array-KO-down_Wu-2013	NR2F2
SMC2	transcriptional_activation	NR2F2-RNA-array-KO-down_Wu-2013	NR2F2
SMPD3	transcriptional_activation	NR2F2-RNA-array-KO-down_Wu-2013	NR2F2
SMTNL2	transcriptional_activation	NR2F2-RNA-array-KO-down_Wu-2013	NR2F2
SNORD77	transcriptional_activation	NR2F2-RNA-array-KO-down_Wu-2013	NR2F2
SNRNP48	transcriptional_activation	NR2F2-RNA-array-KO-down_Wu-2013	NR2F2
SNX16	transcriptional_activation	NR2F2-RNA-array-KO-down_Wu-2013	NR2F2
SOCS3	transcriptional_activation	NR2F2-RNA-array-KO-down_Wu-2013	NR2F2
SORT1	transcriptional_activation	NR2F2-RNA-array-KO-down_Wu-2013	NR2F2
SOX18	transcriptional_activation	NR2F2-RNA-array-KO-down_Wu-2013	NR2F2
SOX4	transcriptional_activation	NR2F2-RNA-array-KO-down_Wu-2013	NR2F2
SOX5	transcriptional_activation	NR2F2-RNA-array-KO-down_Wu-2013	NR2F2
SPAG1	transcriptional_activation	NR2F2-RNA-array-KO-down_Wu-2013	NR2F2
SPHKAP	transcriptional_activation	NR2F2-RNA-array-KO-down_Wu-2013	NR2F2
SPNS2	transcriptional_activation	NR2F2-RNA-array-KO-down_Wu-2013	NR2F2
SPOCK2	transcriptional_activation	NR2F2-RNA-array-KO-down_Wu-2013	NR2F2
SPOPL	transcriptional_activation	NR2F2-RNA-array-KO-down_Wu-2013	NR2F2
SPSB1	transcriptional_activation	NR2F2-RNA-array-KO-down_Wu-2013	NR2F2
SPTLC1	transcriptional_activation	NR2F2-RNA-array-KO-down_Wu-2013	NR2F2
SSBP2	transcriptional_activation	NR2F2-RNA-array-KO-down_Wu-2013	NR2F2
SSR1	transcriptional_activation	NR2F2-RNA-array-KO-down_Wu-2013	NR2F2
SSX2IP	transcriptional_activation	NR2F2-RNA-array-KO-down_Wu-2013	NR2F2
ST8SIA2	transcriptional_activation	NR2F2-RNA-array-KO-down_Wu-2013	NR2F2
STAG1	transcriptional_activation	NR2F2-RNA-array-KO-down_Wu-2013	NR2F2
STAR	transcriptional_activation	NR2F2-RNA-array-KO-down_Wu-2013	NR2F2
STARD10	transcriptional_activation	NR2F2-RNA-array-KO-down_Wu-2013	NR2F2
STAT5B	transcriptional_activation	NR2F2-RNA-array-KO-down_Wu-2013	NR2F2
STMN2	transcriptional_activation	NR2F2-RNA-array-KO-down_Wu-2013	NR2F2
STRBP	transcriptional_activation	NR2F2-RNA-array-KO-down_Wu-2013	NR2F2
STX11	transcriptional_activation	NR2F2-RNA-array-KO-down_Wu-2013	NR2F2
STXBP6	transcriptional_activation	NR2F2-RNA-array-KO-down_Wu-2013	NR2F2
SULF1	transcriptional_activation	NR2F2-RNA-array-KO-down_Wu-2013	NR2F2
SUSD2	transcriptional_activation	NR2F2-RNA-array-KO-down_Wu-2013	NR2F2
SYNE2	transcriptional_activation	NR2F2-RNA-array-KO-down_Wu-2013	NR2F2
SYNM	transcriptional_activation	NR2F2-RNA-array-KO-down_Wu-2013	NR2F2
SYTL2	transcriptional_activation	NR2F2-RNA-array-KO-down_Wu-2013	NR2F2
TAB3	transcriptional_activation	NR2F2-RNA-array-KO-down_Wu-2013	NR2F2
TAF4	transcriptional_activation	NR2F2-RNA-array-KO-down_Wu-2013	NR2F2
TANC1	transcriptional_activation	NR2F2-RNA-array-KO-down_Wu-2013	NR2F2
TBC1D1	transcriptional_activation	NR2F2-RNA-array-KO-down_Wu-2013	NR2F2
TBC1D4	transcriptional_activation	NR2F2-RNA-array-KO-down_Wu-2013	NR2F2
TBC1D8B	transcriptional_activation	NR2F2-RNA-array-KO-down_Wu-2013	NR2F2
TBX18	transcriptional_activation	NR2F2-RNA-array-KO-down_Wu-2013	NR2F2
TBX5	transcriptional_activation	NR2F2-RNA-array-KO-down_Wu-2013	NR2F2
TCEAL8	transcriptional_activation	NR2F2-RNA-array-KO-down_Wu-2013	NR2F2
TCF7L2	transcriptional_activation	NR2F2-RNA-array-KO-down_Wu-2013	NR2F2
TEAD2	transcriptional_activation	NR2F2-RNA-array-KO-down_Wu-2013	NR2F2
TEK	transcriptional_activation	NR2F2-RNA-array-KO-down_Wu-2013	NR2F2
TEKT4	transcriptional_activation	NR2F2-RNA-array-KO-down_Wu-2013	NR2F2
TG	transcriptional_activation	NR2F2-RNA-array-KO-down_Wu-2013	NR2F2
TGFA	transcriptional_activation	NR2F2-RNA-array-KO-down_Wu-2013	NR2F2
TGFBI	transcriptional_activation	NR2F2-RNA-array-KO-down_Wu-2013	NR2F2
THBD	transcriptional_activation	NR2F2-RNA-array-KO-down_Wu-2013	NR2F2
THBS3	transcriptional_activation	NR2F2-RNA-array-KO-down_Wu-2013	NR2F2
TLE1	transcriptional_activation	NR2F2-RNA-array-KO-down_Wu-2013	NR2F2
TM4SF5	transcriptional_activation	NR2F2-RNA-array-KO-down_Wu-2013	NR2F2
TMEFF2	transcriptional_activation	NR2F2-RNA-array-KO-down_Wu-2013	NR2F2
TMEM108	transcriptional_activation	NR2F2-RNA-array-KO-down_Wu-2013	NR2F2
TMEM163	transcriptional_activation	NR2F2-RNA-array-KO-down_Wu-2013	NR2F2
TMEM33	transcriptional_activation	NR2F2-RNA-array-KO-down_Wu-2013	NR2F2
TMEM47	transcriptional_activation	NR2F2-RNA-array-KO-down_Wu-2013	NR2F2
TMEM51	transcriptional_activation	NR2F2-RNA-array-KO-down_Wu-2013	NR2F2
TMEM86A	transcriptional_activation	NR2F2-RNA-array-KO-down_Wu-2013	NR2F2
TMEM98	transcriptional_activation	NR2F2-RNA-array-KO-down_Wu-2013	NR2F2
TMPO	transcriptional_activation	NR2F2-RNA-array-KO-down_Wu-2013	NR2F2
TMTC1	transcriptional_activation	NR2F2-RNA-array-KO-down_Wu-2013	NR2F2
TMX4	transcriptional_activation	NR2F2-RNA-array-KO-down_Wu-2013	NR2F2
TNFAIP6	transcriptional_activation	NR2F2-RNA-array-KO-down_Wu-2013	NR2F2
TNFRSF19	transcriptional_activation	NR2F2-RNA-array-KO-down_Wu-2013	NR2F2
TNNI1	transcriptional_activation	NR2F2-RNA-array-KO-down_Wu-2013	NR2F2
TNS3	transcriptional_activation	NR2F2-RNA-array-KO-down_Wu-2013	NR2F2
TOP1MT	transcriptional_activation	NR2F2-RNA-array-KO-down_Wu-2013	NR2F2
TPM2	transcriptional_activation	NR2F2-RNA-array-KO-down_Wu-2013	NR2F2
TPPP	transcriptional_activation	NR2F2-RNA-array-KO-down_Wu-2013	NR2F2
TPPP3	transcriptional_activation	NR2F2-RNA-array-KO-down_Wu-2013	NR2F2
TRAC	transcriptional_activation	NR2F2-RNA-array-KO-down_Wu-2013	NR2F2
TRDN	transcriptional_activation	NR2F2-RNA-array-KO-down_Wu-2013	NR2F2
TF	transcriptional_activation	NR2F2-RNA-array-KO-down_Wu-2013	NR2F2
TRIM23	transcriptional_activation	NR2F2-RNA-array-KO-down_Wu-2013	NR2F2
TRIM6-TRIM34	transcriptional_activation	NR2F2-RNA-array-KO-down_Wu-2013	NR2F2
TRIM67	transcriptional_activation	NR2F2-RNA-array-KO-down_Wu-2013	NR2F2
TRIP4	transcriptional_activation	NR2F2-RNA-array-KO-down_Wu-2013	NR2F2
TP53BP2	transcriptional_activation	NR2F2-RNA-array-KO-down_Wu-2013	NR2F2
TSPAN5	transcriptional_activation	NR2F2-RNA-array-KO-down_Wu-2013	NR2F2
TSPAN6	transcriptional_activation	NR2F2-RNA-array-KO-down_Wu-2013	NR2F2
TSPAN8	transcriptional_activation	NR2F2-RNA-array-KO-down_Wu-2013	NR2F2
TTR	transcriptional_activation	NR2F2-RNA-array-KO-down_Wu-2013	NR2F2
TUBD1	transcriptional_activation	NR2F2-RNA-array-KO-down_Wu-2013	NR2F2
TWSG1	transcriptional_activation	NR2F2-RNA-array-KO-down_Wu-2013	NR2F2
UAP1	transcriptional_activation	NR2F2-RNA-array-KO-down_Wu-2013	NR2F2
UBE2V2	transcriptional_activation	NR2F2-RNA-array-KO-down_Wu-2013	NR2F2
UGCG	transcriptional_activation	NR2F2-RNA-array-KO-down_Wu-2013	NR2F2
UGT1A9	transcriptional_activation	NR2F2-RNA-array-KO-down_Wu-2013	NR2F2
UNC13B	transcriptional_activation	NR2F2-RNA-array-KO-down_Wu-2013	NR2F2
UNC45B	transcriptional_activation	NR2F2-RNA-array-KO-down_Wu-2013	NR2F2
UPK1B	transcriptional_activation	NR2F2-RNA-array-KO-down_Wu-2013	NR2F2
UPK3B	transcriptional_activation	NR2F2-RNA-array-KO-down_Wu-2013	NR2F2
USO1	transcriptional_activation	NR2F2-RNA-array-KO-down_Wu-2013	NR2F2
USP1	transcriptional_activation	NR2F2-RNA-array-KO-down_Wu-2013	NR2F2
USP27X	transcriptional_activation	NR2F2-RNA-array-KO-down_Wu-2013	NR2F2
VAMP4	transcriptional_activation	NR2F2-RNA-array-KO-down_Wu-2013	NR2F2
VASN	transcriptional_activation	NR2F2-RNA-array-KO-down_Wu-2013	NR2F2
VDR	transcriptional_activation	NR2F2-RNA-array-KO-down_Wu-2013	NR2F2
VLDLR	transcriptional_activation	NR2F2-RNA-array-KO-down_Wu-2013	NR2F2
VOPP1	transcriptional_activation	NR2F2-RNA-array-KO-down_Wu-2013	NR2F2
VPS37A	transcriptional_activation	NR2F2-RNA-array-KO-down_Wu-2013	NR2F2
VSNL1	transcriptional_activation	NR2F2-RNA-array-KO-down_Wu-2013	NR2F2
VTN	transcriptional_activation	NR2F2-RNA-array-KO-down_Wu-2013	NR2F2
VWC2	transcriptional_activation	NR2F2-RNA-array-KO-down_Wu-2013	NR2F2
WASF1	transcriptional_activation	NR2F2-RNA-array-KO-down_Wu-2013	NR2F2
WBP5	transcriptional_activation	NR2F2-RNA-array-KO-down_Wu-2013	NR2F2
WHAMM	transcriptional_activation	NR2F2-RNA-array-KO-down_Wu-2013	NR2F2
WISP1	transcriptional_activation	NR2F2-RNA-array-KO-down_Wu-2013	NR2F2
WNT2	transcriptional_activation	NR2F2-RNA-array-KO-down_Wu-2013	NR2F2
WNT5A	transcriptional_activation	NR2F2-RNA-array-KO-down_Wu-2013	NR2F2
WT1	transcriptional_activation	NR2F2-RNA-array-KO-down_Wu-2013	NR2F2
WWC1	transcriptional_activation	NR2F2-RNA-array-KO-down_Wu-2013	NR2F2
WWOX	transcriptional_activation	NR2F2-RNA-array-KO-down_Wu-2013	NR2F2
XKR6	transcriptional_activation	NR2F2-RNA-array-KO-down_Wu-2013	NR2F2
YIPF5	transcriptional_activation	NR2F2-RNA-array-KO-down_Wu-2013	NR2F2
YPEL2	transcriptional_activation	NR2F2-RNA-array-KO-down_Wu-2013	NR2F2
ZBTB44	transcriptional_activation	NR2F2-RNA-array-KO-down_Wu-2013	NR2F2
ZBTB8A	transcriptional_activation	NR2F2-RNA-array-KO-down_Wu-2013	NR2F2
ZC3HAV1L	transcriptional_activation	NR2F2-RNA-array-KO-down_Wu-2013	NR2F2
ZDHHC2	transcriptional_activation	NR2F2-RNA-array-KO-down_Wu-2013	NR2F2
ZNF146	transcriptional_activation	NR2F2-RNA-array-KO-down_Wu-2013	NR2F2
ZNF148	transcriptional_activation	NR2F2-RNA-array-KO-down_Wu-2013	NR2F2
ZNF180	transcriptional_activation	NR2F2-RNA-array-KO-down_Wu-2013	NR2F2
ZNF207	transcriptional_activation	NR2F2-RNA-array-KO-down_Wu-2013	NR2F2
ZNF260	transcriptional_activation	NR2F2-RNA-array-KO-down_Wu-2013	NR2F2
ZFP30	transcriptional_activation	NR2F2-RNA-array-KO-down_Wu-2013	NR2F2
ZNF354A	transcriptional_activation	NR2F2-RNA-array-KO-down_Wu-2013	NR2F2
ZNF354B	transcriptional_activation	NR2F2-RNA-array-KO-down_Wu-2013	NR2F2
ZFP36L1	transcriptional_activation	NR2F2-RNA-array-KO-down_Wu-2013	NR2F2
ZNF717	transcriptional_activation	NR2F2-RNA-array-KO-down_Wu-2013	NR2F2
ZNF507	transcriptional_activation	NR2F2-RNA-array-KO-down_Wu-2013	NR2F2
ZNF521	transcriptional_activation	NR2F2-RNA-array-KO-down_Wu-2013	NR2F2
ZNF566	transcriptional_activation	NR2F2-RNA-array-KO-down_Wu-2013	NR2F2
ZNF579	transcriptional_activation	NR2F2-RNA-array-KO-down_Wu-2013	NR2F2
ZNF250	transcriptional_activation	NR2F2-RNA-array-KO-down_Wu-2013	NR2F2
ZNF667	transcriptional_activation	NR2F2-RNA-array-KO-down_Wu-2013	NR2F2
ZNF711	transcriptional_activation	NR2F2-RNA-array-KO-down_Wu-2013	NR2F2
ZNF830	transcriptional_activation	NR2F2-RNA-array-KO-down_Wu-2013	NR2F2
ZNF25	transcriptional_activation	NR2F2-RNA-array-KO-down_Wu-2013	NR2F2
ZIK1	transcriptional_activation	NR2F2-RNA-array-KO-down_Wu-2013	NR2F2
ZMYM2	transcriptional_activation	NR2F2-RNA-array-KO-down_Wu-2013	NR2F2
ZRANB3	transcriptional_activation	NR2F2-RNA-array-KO-down_Wu-2013	NR2F2
ZSCAN21	transcriptional_activation	NR2F2-RNA-array-KO-down_Wu-2013	NR2F2
ZWINT	transcriptional_activation	NR2F2-RNA-array-KO-down_Wu-2013	NR2F2
NEUROD4	transcriptional_activation	ISL1-RNA-array-KO-down_Kwon-2009	ISL1
NHLH2	transcriptional_activation	ISL1-RNA-array-KO-down_Kwon-2009	ISL1
TBX20	transcriptional_activation	ISL1-RNA-array-KO-down_Kwon-2009	ISL1
RHBDL3	transcriptional_activation	ISL1-RNA-array-KO-down_Kwon-2009	ISL1
MYB	transcriptional_activation	ISL1-RNA-array-KO-down_Kwon-2009	ISL1
SMYD1	transcriptional_activation	ISL1-RNA-array-KO-down_Kwon-2009	ISL1
MYOCD	transcriptional_activation	ISL1-RNA-array-KO-down_Kwon-2009	ISL1
PIWIL4	transcriptional_activation	ISL1-RNA-array-KO-down_Kwon-2009	ISL1
CENPA	transcriptional_activation	ISL1-RNA-array-KO-down_Kwon-2009	ISL1
SHH	transcriptional_activation	ISL1-RNA-array-KO-down_Kwon-2009	ISL1
PAK3	transcriptional_activation	ISL1-RNA-array-KO-down_Kwon-2009	ISL1
TIGD3	transcriptional_activation	ISL1-RNA-array-KO-down_Kwon-2009	ISL1
DBX1	transcriptional_activation	ISL1-RNA-array-KO-down_Kwon-2009	ISL1
MAML1	transcriptional_activation	ISL1-RNA-array-KO-down_Kwon-2009	ISL1
ISL1	transcriptional_activation	ISL1-RNA-array-KO-down_Kwon-2009	ISL1
IFI16	transcriptional_activation	ISL1-RNA-array-KO-down_Kwon-2009	ISL1
TMOD2	transcriptional_activation	ISL1-RNA-array-KO-down_Kwon-2009	ISL1
CHRNA3	transcriptional_activation	ISL1-RNA-array-KO-down_Kwon-2009	ISL1
CBFA2T3	transcriptional_activation	ISL1-RNA-array-KO-down_Kwon-2009	ISL1
CD83	transcriptional_activation	ISL1-RNA-array-KO-down_Kwon-2009	ISL1
FBXO32	transcriptional_activation	ISL1-RNA-array-KO-down_Kwon-2009	ISL1
HIST1H3F	transcriptional_activation	ISL1-RNA-array-KO-down_Kwon-2009	ISL1
RANBP6	transcriptional_activation	ISL1-RNA-array-KO-down_Kwon-2009	ISL1
USP42	transcriptional_activation	ISL1-RNA-array-KO-down_Kwon-2009	ISL1
ZC3HAV1	transcriptional_activation	ISL1-RNA-array-KO-down_Kwon-2009	ISL1
STK32A	transcriptional_activation	ISL1-RNA-array-KO-down_Kwon-2009	ISL1
ARRDC4	transcriptional_activation	ISL1-RNA-array-KO-down_Kwon-2009	ISL1
BTBD11	transcriptional_activation	ISL1-RNA-array-KO-down_Kwon-2009	ISL1
GFI1	transcriptional_activation	ISL1-RNA-array-KO-down_Kwon-2009	ISL1
TIGD5	transcriptional_activation	ISL1-RNA-array-KO-down_Kwon-2009	ISL1
DHX29	transcriptional_activation	ISL1-RNA-array-KO-down_Kwon-2009	ISL1
PMM2	transcriptional_activation	ISL1-RNA-array-KO-down_Kwon-2009	ISL1
NEBL	transcriptional_activation	ISL1-RNA-array-KO-down_Kwon-2009	ISL1
EMID1	transcriptional_activation	ISL1-RNA-array-KO-down_Kwon-2009	ISL1
KALRN	transcriptional_activation	ISL1-RNA-array-KO-down_Kwon-2009	ISL1
RABEPK	transcriptional_activation	ISL1-RNA-array-KO-down_Kwon-2009	ISL1
CHGA	transcriptional_activation	ISL1-RNA-array-KO-down_Kwon-2009	ISL1
MAGI1	transcriptional_activation	ISL1-RNA-array-KO-down_Kwon-2009	ISL1
F2	transcriptional_activation	ISL1-RNA-array-KO-down_Kwon-2009	ISL1
NETO2	transcriptional_activation	ISL1-RNA-array-KO-down_Kwon-2009	ISL1
VGLL2	transcriptional_activation	ISL1-RNA-array-KO-down_Kwon-2009	ISL1
PDE9A	transcriptional_activation	ISL1-RNA-array-KO-down_Kwon-2009	ISL1
TTPAL	transcriptional_activation	ISL1-RNA-array-KO-down_Kwon-2009	ISL1
AIF1	transcriptional_activation	ISL1-RNA-array-KO-down_Kwon-2009	ISL1
LHX3	transcriptional_activation	ISL1-RNA-array-KO-down_Kwon-2009	ISL1
TOX	transcriptional_activation	ISL1-RNA-array-KO-down_Kwon-2009	ISL1
COX7C	transcriptional_activation	ISL1-RNA-array-KO-down_Kwon-2009	ISL1
TOMM40L	transcriptional_activation	ISL1-RNA-array-KO-down_Kwon-2009	ISL1
FUT9	transcriptional_activation	ISL1-RNA-array-KO-down_Kwon-2009	ISL1
CLSPN	transcriptional_activation	ISL1-RNA-array-KO-down_Kwon-2009	ISL1
LANCL2	transcriptional_activation	ISL1-RNA-array-KO-down_Kwon-2009	ISL1
CARS2	transcriptional_activation	ISL1-RNA-array-KO-down_Kwon-2009	ISL1
E2F2	transcriptional_activation	ISL1-RNA-array-KO-down_Kwon-2009	ISL1
SYNPO2	transcriptional_activation	ISL1-RNA-array-KO-down_Kwon-2009	ISL1
TNNT2	transcriptional_activation	ISL1-RNA-array-KO-down_Kwon-2009	ISL1
CYB5B	transcriptional_activation	ISL1-RNA-array-KO-down_Kwon-2009	ISL1
KIF13B	transcriptional_activation	ISL1-RNA-array-KO-down_Kwon-2009	ISL1
MMGT1	transcriptional_activation	ISL1-RNA-array-KO-down_Kwon-2009	ISL1
SNX11	transcriptional_activation	ISL1-RNA-array-KO-down_Kwon-2009	ISL1
EEF1D	transcriptional_activation	ISL1-RNA-array-KO-down_Kwon-2009	ISL1
TAF12	transcriptional_activation	ISL1-RNA-array-KO-down_Kwon-2009	ISL1
DLST	transcriptional_activation	ISL1-RNA-array-KO-down_Kwon-2009	ISL1
RPGRIP1	transcriptional_activation	ISL1-RNA-array-KO-down_Kwon-2009	ISL1
DNAJC3	transcriptional_activation	ISL1-RNA-array-KO-down_Kwon-2009	ISL1
ERCC6L	transcriptional_activation	ISL1-RNA-array-KO-down_Kwon-2009	ISL1
ONECUT1	transcriptional_activation	ISL1-RNA-array-KO-down_Kwon-2009	ISL1
POLE3	transcriptional_activation	ISL1-RNA-array-KO-down_Kwon-2009	ISL1
SLC39A6	transcriptional_activation	ISL1-RNA-array-KO-down_Kwon-2009	ISL1
CACNA2D2	transcriptional_activation	ISL1-RNA-array-KO-down_Kwon-2009	ISL1
RPL3	transcriptional_activation	ISL1-RNA-array-KO-down_Kwon-2009	ISL1
GTF3C6	transcriptional_activation	ISL1-RNA-array-KO-down_Kwon-2009	ISL1
STARD4	transcriptional_activation	ISL1-RNA-array-KO-down_Kwon-2009	ISL1
RAB3IL1	transcriptional_activation	ISL1-RNA-array-KO-down_Kwon-2009	ISL1
SETD1B	transcriptional_activation	ISL1-RNA-array-KO-down_Kwon-2009	ISL1
C4orf33	transcriptional_activation	ISL1-RNA-array-KO-down_Kwon-2009	ISL1
TMED5	transcriptional_activation	ISL1-RNA-array-KO-down_Kwon-2009	ISL1
SLCO5A1	transcriptional_activation	ISL1-RNA-array-KO-down_Kwon-2009	ISL1
PHF2	transcriptional_activation	ISL1-RNA-array-KO-down_Kwon-2009	ISL1
MRPL51	transcriptional_activation	ISL1-RNA-array-KO-down_Kwon-2009	ISL1
MGAT5B	transcriptional_activation	ISL1-RNA-array-KO-down_Kwon-2009	ISL1
CSRP2BP	transcriptional_activation	ISL1-RNA-array-KO-down_Kwon-2009	ISL1
SLAIN1	transcriptional_activation	ISL1-RNA-array-KO-down_Kwon-2009	ISL1
VIPR2	transcriptional_activation	ISL1-RNA-array-KO-down_Kwon-2009	ISL1
ACACA	transcriptional_activation	ISL1-RNA-array-KO-down_Kwon-2009	ISL1
CTSB	transcriptional_activation	ISL1-RNA-array-KO-down_Kwon-2009	ISL1
EIF4E2	transcriptional_activation	ISL1-RNA-array-KO-down_Kwon-2009	ISL1
ZXDC	transcriptional_activation	ISL1-RNA-array-KO-down_Kwon-2009	ISL1
HIPK2	transcriptional_activation	ISL1-RNA-array-KO-down_Kwon-2009	ISL1
HSF2	transcriptional_activation	ISL1-RNA-array-KO-down_Kwon-2009	ISL1
C3AR1	transcriptional_activation	ISL1-RNA-array-KO-down_Kwon-2009	ISL1
NASP	transcriptional_activation	ISL1-RNA-array-KO-down_Kwon-2009	ISL1
MC5R	transcriptional_activation	ISL1-RNA-array-KO-down_Kwon-2009	ISL1
NUP50	transcriptional_activation	ISL1-RNA-array-KO-down_Kwon-2009	ISL1
HTR2C	transcriptional_activation	ISL1-RNA-array-KO-down_Kwon-2009	ISL1
ACOT7	transcriptional_activation	ISL1-RNA-array-KO-down_Kwon-2009	ISL1
ZNRF1	transcriptional_activation	ISL1-RNA-array-KO-down_Kwon-2009	ISL1
CD37	transcriptional_activation	ISL1-RNA-array-KO-down_Kwon-2009	ISL1
CCDC97	transcriptional_activation	ISL1-RNA-array-KO-down_Kwon-2009	ISL1
NEK8	transcriptional_activation	ISL1-RNA-array-KO-down_Kwon-2009	ISL1
MYBL2	transcriptional_activation	ISL1-RNA-array-KO-down_Kwon-2009	ISL1
SCML4	transcriptional_activation	ISL1-RNA-array-KO-down_Kwon-2009	ISL1
ZNF250	transcriptional_activation	ISL1-RNA-array-KO-down_Kwon-2009	ISL1
SLC12A7	transcriptional_activation	ISL1-RNA-array-KO-down_Kwon-2009	ISL1
BAZ1B	transcriptional_activation	ISL1-RNA-array-KO-down_Kwon-2009	ISL1
RPUSD2	transcriptional_activation	ISL1-RNA-array-KO-down_Kwon-2009	ISL1
GPR125	transcriptional_activation	ISL1-RNA-array-KO-down_Kwon-2009	ISL1
SRPRB	transcriptional_activation	ISL1-RNA-array-KO-down_Kwon-2009	ISL1
WDR66	transcriptional_activation	ISL1-RNA-array-KO-down_Kwon-2009	ISL1
COX19	transcriptional_activation	ISL1-RNA-array-KO-down_Kwon-2009	ISL1
CABIN1	transcriptional_activation	ISL1-RNA-array-KO-down_Kwon-2009	ISL1
SNF8	transcriptional_activation	ISL1-RNA-array-KO-down_Kwon-2009	ISL1
NUDT15	transcriptional_activation	ISL1-RNA-array-KO-down_Kwon-2009	ISL1
SV2C	transcriptional_activation	ISL1-RNA-array-KO-down_Kwon-2009	ISL1
GATAD2A	transcriptional_activation	ISL1-RNA-array-KO-down_Kwon-2009	ISL1
FTCD	transcriptional_activation	ISL1-RNA-array-KO-down_Kwon-2009	ISL1
SRPK1	transcriptional_activation	ISL1-RNA-array-KO-down_Kwon-2009	ISL1
HCK	transcriptional_activation	ISL1-RNA-array-KO-down_Kwon-2009	ISL1
TEX9	transcriptional_activation	ISL1-RNA-array-KO-down_Kwon-2009	ISL1
FAM83E	transcriptional_activation	ISL1-RNA-array-KO-down_Kwon-2009	ISL1
TMEM44	transcriptional_activation	ISL1-RNA-array-KO-down_Kwon-2009	ISL1
KPNA3	transcriptional_activation	ISL1-RNA-array-KO-down_Kwon-2009	ISL1
SLC35C2	transcriptional_activation	ISL1-RNA-array-KO-down_Kwon-2009	ISL1
ACSS2	transcriptional_activation	ISL1-RNA-array-KO-down_Kwon-2009	ISL1
MYH7B	transcriptional_activation	ISL1-RNA-array-KO-down_Kwon-2009	ISL1
UBE4A	transcriptional_activation	ISL1-RNA-array-KO-down_Kwon-2009	ISL1
SCN2A	transcriptional_activation	ISL1-RNA-array-KO-down_Kwon-2009	ISL1
CYGB	transcriptional_activation	ISL1-RNA-array-KO-down_Kwon-2009	ISL1
ZFAND2A	transcriptional_activation	ISL1-RNA-array-KO-down_Kwon-2009	ISL1
C19orf12	transcriptional_activation	ISL1-RNA-array-KO-down_Kwon-2009	ISL1
DYNLL2	transcriptional_activation	ISL1-RNA-array-KO-down_Kwon-2009	ISL1
PIGT	transcriptional_activation	ISL1-RNA-array-KO-down_Kwon-2009	ISL1
RAB23	transcriptional_activation	ISL1-RNA-array-KO-down_Kwon-2009	ISL1
NOC3L	transcriptional_activation	ISL1-RNA-array-KO-down_Kwon-2009	ISL1
POMC	transcriptional_activation	ISL1-RNA-array-KO-down_Kwon-2009	ISL1
CPSF2	transcriptional_activation	ISL1-RNA-array-KO-down_Kwon-2009	ISL1
TDRD12	transcriptional_activation	ISL1-RNA-array-KO-down_Kwon-2009	ISL1
SLC25A25	transcriptional_activation	ISL1-RNA-array-KO-down_Kwon-2009	ISL1
SLC25A5	transcriptional_activation	ISL1-RNA-array-KO-down_Kwon-2009	ISL1
SH3BGRL2	transcriptional_activation	ISL1-RNA-array-KO-down_Kwon-2009	ISL1
GJA5	transcriptional_activation	ISL1-RNA-array-KO-down_Kwon-2009	ISL1
KRT76	transcriptional_activation	ISL1-RNA-array-KO-down_Kwon-2009	ISL1
ACTL7B	transcriptional_activation	ISL1-RNA-array-KO-down_Kwon-2009	ISL1
MARCO	transcriptional_activation	ISL1-RNA-array-KO-down_Kwon-2009	ISL1
COQ10B	transcriptional_activation	ISL1-RNA-array-KO-down_Kwon-2009	ISL1
CSPG4	transcriptional_activation	ISL1-RNA-array-KO-down_Kwon-2009	ISL1
ELAVL1	transcriptional_activation	ISL1-RNA-array-KO-down_Kwon-2009	ISL1
MBNL1	transcriptional_activation	ISL1-RNA-array-KO-down_Kwon-2009	ISL1
PSMD11	transcriptional_activation	ISL1-RNA-array-KO-down_Kwon-2009	ISL1
TRIB1	transcriptional_activation	ISL1-RNA-array-KO-down_Kwon-2009	ISL1
PLXNA2	transcriptional_activation	ISL1-RNA-array-KO-down_Kwon-2009	ISL1
SOD2	transcriptional_activation	ISL1-RNA-array-KO-down_Kwon-2009	ISL1
FAM73A	transcriptional_activation	ISL1-RNA-array-KO-down_Kwon-2009	ISL1
C3orf84	transcriptional_activation	ISL1-RNA-array-KO-down_Kwon-2009	ISL1
ELF5	transcriptional_activation	ISL1-RNA-array-KO-down_Kwon-2009	ISL1
HK3	transcriptional_activation	ISL1-RNA-array-KO-down_Kwon-2009	ISL1
CD5	transcriptional_activation	ISL1-RNA-array-KO-down_Kwon-2009	ISL1
APP	inhibition	ISL1-RNA-array-KO-up_Kwon-2009	ISL1
SERHL	inhibition	ISL1-RNA-array-KO-up_Kwon-2009	ISL1
ANKRD16	inhibition	ISL1-RNA-array-KO-up_Kwon-2009	ISL1
SORBS1	inhibition	ISL1-RNA-array-KO-up_Kwon-2009	ISL1
TNFRSF12A	inhibition	ISL1-RNA-array-KO-up_Kwon-2009	ISL1
RIC8A	inhibition	ISL1-RNA-array-KO-up_Kwon-2009	ISL1
PDE3A	inhibition	ISL1-RNA-array-KO-up_Kwon-2009	ISL1
DEAF1	inhibition	ISL1-RNA-array-KO-up_Kwon-2009	ISL1
NFKBIA	inhibition	ISL1-RNA-array-KO-up_Kwon-2009	ISL1
SLA	inhibition	ISL1-RNA-array-KO-up_Kwon-2009	ISL1
NFKBIZ	inhibition	ISL1-RNA-array-KO-up_Kwon-2009	ISL1
IGF1R	inhibition	ISL1-RNA-array-KO-up_Kwon-2009	ISL1
LPP	inhibition	ISL1-RNA-array-KO-up_Kwon-2009	ISL1
TOB2	inhibition	ISL1-RNA-array-KO-up_Kwon-2009	ISL1
PDK3	inhibition	ISL1-RNA-array-KO-up_Kwon-2009	ISL1
SRPK2	inhibition	ISL1-RNA-array-KO-up_Kwon-2009	ISL1
ZMYND8	inhibition	ISL1-RNA-array-KO-up_Kwon-2009	ISL1
YPEL4	inhibition	ISL1-RNA-array-KO-up_Kwon-2009	ISL1
TRPT1	inhibition	ISL1-RNA-array-KO-up_Kwon-2009	ISL1
GPR137B	inhibition	ISL1-RNA-array-KO-up_Kwon-2009	ISL1
SHC1	inhibition	ISL1-RNA-array-KO-up_Kwon-2009	ISL1
PDGFB	inhibition	ISL1-RNA-array-KO-up_Kwon-2009	ISL1
CRADD	inhibition	ISL1-RNA-array-KO-up_Kwon-2009	ISL1
PLCXD3	inhibition	ISL1-RNA-array-KO-up_Kwon-2009	ISL1
HJURP	inhibition	ISL1-RNA-array-KO-up_Kwon-2009	ISL1
CTSZ	inhibition	ISL1-RNA-array-KO-up_Kwon-2009	ISL1
PPFIBP1	inhibition	ISL1-RNA-array-KO-up_Kwon-2009	ISL1
CXXC5	inhibition	ISL1-RNA-array-KO-up_Kwon-2009	ISL1
ERBB2	inhibition	ISL1-RNA-array-KO-up_Kwon-2009	ISL1
CDON	inhibition	ISL1-RNA-array-KO-up_Kwon-2009	ISL1
MAPK6	inhibition	ISL1-RNA-array-KO-up_Kwon-2009	ISL1
SMC2	inhibition	ISL1-RNA-array-KO-up_Kwon-2009	ISL1
CP	inhibition	ISL1-RNA-array-KO-up_Kwon-2009	ISL1
BCAR1	inhibition	ISL1-RNA-array-KO-up_Kwon-2009	ISL1
STX4	inhibition	ISL1-RNA-array-KO-up_Kwon-2009	ISL1
NRCAM	inhibition	ISL1-RNA-array-KO-up_Kwon-2009	ISL1
C15orf65	inhibition	ISL1-RNA-array-KO-up_Kwon-2009	ISL1
VGLL4	inhibition	ISL1-RNA-array-KO-up_Kwon-2009	ISL1
ATL2	inhibition	ISL1-RNA-array-KO-up_Kwon-2009	ISL1
GALNT12	inhibition	ISL1-RNA-array-KO-up_Kwon-2009	ISL1
TRIP11	inhibition	ISL1-RNA-array-KO-up_Kwon-2009	ISL1
SLC25A40	inhibition	ISL1-RNA-array-KO-up_Kwon-2009	ISL1
TBL2	inhibition	ISL1-RNA-array-KO-up_Kwon-2009	ISL1
ALDOA	inhibition	ISL1-RNA-array-KO-up_Kwon-2009	ISL1
PTTG1IP	inhibition	ISL1-RNA-array-KO-up_Kwon-2009	ISL1
SLC25A36	inhibition	ISL1-RNA-array-KO-up_Kwon-2009	ISL1
UBN2	inhibition	ISL1-RNA-array-KO-up_Kwon-2009	ISL1
GNAI1	inhibition	ISL1-RNA-array-KO-up_Kwon-2009	ISL1
SPTBN1	inhibition	ISL1-RNA-array-KO-up_Kwon-2009	ISL1
GPI	inhibition	ISL1-RNA-array-KO-up_Kwon-2009	ISL1
TCN2	inhibition	ISL1-RNA-array-KO-up_Kwon-2009	ISL1
ODF2	inhibition	ISL1-RNA-array-KO-up_Kwon-2009	ISL1
ECH1	inhibition	ISL1-RNA-array-KO-up_Kwon-2009	ISL1
ITM2C	inhibition	ISL1-RNA-array-KO-up_Kwon-2009	ISL1
BTBD3	inhibition	ISL1-RNA-array-KO-up_Kwon-2009	ISL1
GABBR1	inhibition	ISL1-RNA-array-KO-up_Kwon-2009	ISL1
MSI2	inhibition	ISL1-RNA-array-KO-up_Kwon-2009	ISL1
KMT2E	inhibition	ISL1-RNA-array-KO-up_Kwon-2009	ISL1
CREB3L2	inhibition	ISL1-RNA-array-KO-up_Kwon-2009	ISL1
NSUN6	inhibition	ISL1-RNA-array-KO-up_Kwon-2009	ISL1
NPC1	inhibition	ISL1-RNA-array-KO-up_Kwon-2009	ISL1
VAT1	inhibition	ISL1-RNA-array-KO-up_Kwon-2009	ISL1
NEU1	inhibition	ISL1-RNA-array-KO-up_Kwon-2009	ISL1
HSPA2	inhibition	ISL1-RNA-array-KO-up_Kwon-2009	ISL1
FBXL6	inhibition	ISL1-RNA-array-KO-up_Kwon-2009	ISL1
LANCL1	inhibition	ISL1-RNA-array-KO-up_Kwon-2009	ISL1
SLC17A5	inhibition	ISL1-RNA-array-KO-up_Kwon-2009	ISL1
SCPEP1	inhibition	ISL1-RNA-array-KO-up_Kwon-2009	ISL1
C12orf57	inhibition	ISL1-RNA-array-KO-up_Kwon-2009	ISL1
SPARC	inhibition	ISL1-RNA-array-KO-up_Kwon-2009	ISL1
PPP1R13L	inhibition	ISL1-RNA-array-KO-up_Kwon-2009	ISL1
ITGA9	inhibition	ISL1-RNA-array-KO-up_Kwon-2009	ISL1
ITM2B	inhibition	ISL1-RNA-array-KO-up_Kwon-2009	ISL1
CYP4F3	inhibition	ISL1-RNA-array-KO-up_Kwon-2009	ISL1
USP40	inhibition	ISL1-RNA-array-KO-up_Kwon-2009	ISL1
COL26A1	inhibition	ISL1-RNA-array-KO-up_Kwon-2009	ISL1
MTSS1	inhibition	ISL1-RNA-array-KO-up_Kwon-2009	ISL1
FLNB	inhibition	ISL1-RNA-array-KO-up_Kwon-2009	ISL1
CTSL	inhibition	ISL1-RNA-array-KO-up_Kwon-2009	ISL1
RRBP1	inhibition	ISL1-RNA-array-KO-up_Kwon-2009	ISL1
ROCK1	inhibition	ISL1-RNA-array-KO-up_Kwon-2009	ISL1
PHF7	inhibition	ISL1-RNA-array-KO-up_Kwon-2009	ISL1
MYCT1	inhibition	ISL1-RNA-array-KO-up_Kwon-2009	ISL1
NFIL3	inhibition	ISL1-RNA-array-KO-up_Kwon-2009	ISL1
LMAN1	inhibition	ISL1-RNA-array-KO-up_Kwon-2009	ISL1
ZDHHC20	inhibition	ISL1-RNA-array-KO-up_Kwon-2009	ISL1
CTSA	inhibition	ISL1-RNA-array-KO-up_Kwon-2009	ISL1
HEXA	inhibition	ISL1-RNA-array-KO-up_Kwon-2009	ISL1
ANXA6	inhibition	ISL1-RNA-array-KO-up_Kwon-2009	ISL1
SMARCA2	inhibition	ISL1-RNA-array-KO-up_Kwon-2009	ISL1
STXBP3	inhibition	ISL1-RNA-array-KO-up_Kwon-2009	ISL1
GALR1	inhibition	ISL1-RNA-array-KO-up_Kwon-2009	ISL1
ZNF239	inhibition	ISL1-RNA-array-KO-up_Kwon-2009	ISL1
LDB2	inhibition	ISL1-RNA-array-KO-up_Kwon-2009	ISL1
PECR	inhibition	ISL1-RNA-array-KO-up_Kwon-2009	ISL1
TLE3	inhibition	ISL1-RNA-array-KO-up_Kwon-2009	ISL1
HACL1	inhibition	ISL1-RNA-array-KO-up_Kwon-2009	ISL1
PPFIA4	inhibition	ISL1-RNA-array-KO-up_Kwon-2009	ISL1
JMY	inhibition	ISL1-RNA-array-KO-up_Kwon-2009	ISL1
ABCC1	inhibition	ISL1-RNA-array-KO-up_Kwon-2009	ISL1
HS1BP3	inhibition	ISL1-RNA-array-KO-up_Kwon-2009	ISL1
CLMN	inhibition	ISL1-RNA-array-KO-up_Kwon-2009	ISL1
CNN2	inhibition	ISL1-RNA-array-KO-up_Kwon-2009	ISL1
BEND5	inhibition	ISL1-RNA-array-KO-up_Kwon-2009	ISL1
HECA	inhibition	ISL1-RNA-array-KO-up_Kwon-2009	ISL1
SDC3	inhibition	ISL1-RNA-array-KO-up_Kwon-2009	ISL1
TPM2	inhibition	ISL1-RNA-array-KO-up_Kwon-2009	ISL1
ATHL1	inhibition	ISL1-RNA-array-KO-up_Kwon-2009	ISL1
SGMS1	inhibition	ISL1-RNA-array-KO-up_Kwon-2009	ISL1
WDR34	inhibition	ISL1-RNA-array-KO-up_Kwon-2009	ISL1
KLF15	inhibition	ISL1-RNA-array-KO-up_Kwon-2009	ISL1
PRDM10	inhibition	ISL1-RNA-array-KO-up_Kwon-2009	ISL1
TNS1	inhibition	ISL1-RNA-array-KO-up_Kwon-2009	ISL1
ZNF729	inhibition	ISL1-RNA-array-KO-up_Kwon-2009	ISL1
PHKA2	inhibition	ISL1-RNA-array-KO-up_Kwon-2009	ISL1
FBXL21	inhibition	ISL1-RNA-array-KO-up_Kwon-2009	ISL1
GALK1	inhibition	ISL1-RNA-array-KO-up_Kwon-2009	ISL1
UPP1	inhibition	ISL1-RNA-array-KO-up_Kwon-2009	ISL1
MAN1C1	inhibition	ISL1-RNA-array-KO-up_Kwon-2009	ISL1
SEMA6A	inhibition	ISL1-RNA-array-KO-up_Kwon-2009	ISL1
RSBN1	inhibition	ISL1-RNA-array-KO-up_Kwon-2009	ISL1
WWTR1	inhibition	ISL1-RNA-array-KO-up_Kwon-2009	ISL1
GNG12	inhibition	ISL1-RNA-array-KO-up_Kwon-2009	ISL1
JARID2	inhibition	ISL1-RNA-array-KO-up_Kwon-2009	ISL1
SESN2	inhibition	ISL1-RNA-array-KO-up_Kwon-2009	ISL1
LEF1	inhibition	ISL1-RNA-array-KO-up_Kwon-2009	ISL1
NFATC4	inhibition	ISL1-RNA-array-KO-up_Kwon-2009	ISL1
COPZ2	inhibition	ISL1-RNA-array-KO-up_Kwon-2009	ISL1
MYO1B	inhibition	ISL1-RNA-array-KO-up_Kwon-2009	ISL1
HERPUD1	inhibition	ISL1-RNA-array-KO-up_Kwon-2009	ISL1
KLHL6	inhibition	ISL1-RNA-array-KO-up_Kwon-2009	ISL1
TNFRSF19	inhibition	ISL1-RNA-array-KO-up_Kwon-2009	ISL1
FGF1	inhibition	ISL1-RNA-array-KO-up_Kwon-2009	ISL1
SYNE2	inhibition	ISL1-RNA-array-KO-up_Kwon-2009	ISL1
NXPH4	inhibition	ISL1-RNA-array-KO-up_Kwon-2009	ISL1
ASPH	inhibition	ISL1-RNA-array-KO-up_Kwon-2009	ISL1
SBF2	inhibition	ISL1-RNA-array-KO-up_Kwon-2009	ISL1
MBNL2	inhibition	ISL1-RNA-array-KO-up_Kwon-2009	ISL1
PISD	inhibition	ISL1-RNA-array-KO-up_Kwon-2009	ISL1
HUNK	inhibition	ISL1-RNA-array-KO-up_Kwon-2009	ISL1
ZNRF3	inhibition	ISL1-RNA-array-KO-up_Kwon-2009	ISL1
NEK1	inhibition	ISL1-RNA-array-KO-up_Kwon-2009	ISL1
ESAM	inhibition	ISL1-RNA-array-KO-up_Kwon-2009	ISL1
PCGF1	inhibition	ISL1-RNA-array-KO-up_Kwon-2009	ISL1
NID1	inhibition	ISL1-RNA-array-KO-up_Kwon-2009	ISL1
PTPLA	inhibition	ISL1-RNA-array-KO-up_Kwon-2009	ISL1
COLEC12	inhibition	ISL1-RNA-array-KO-up_Kwon-2009	ISL1
YPEL2	inhibition	ISL1-RNA-array-KO-up_Kwon-2009	ISL1
IFT122	inhibition	ISL1-RNA-array-KO-up_Kwon-2009	ISL1
FAM114A1	inhibition	ISL1-RNA-array-KO-up_Kwon-2009	ISL1
OFD1	inhibition	ISL1-RNA-array-KO-up_Kwon-2009	ISL1
CLN6	inhibition	ISL1-RNA-array-KO-up_Kwon-2009	ISL1
AKAP7	inhibition	ISL1-RNA-array-KO-up_Kwon-2009	ISL1
ATR	inhibition	ISL1-RNA-array-KO-up_Kwon-2009	ISL1
SCAMP1	inhibition	ISL1-RNA-array-KO-up_Kwon-2009	ISL1
RPL22	inhibition	ISL1-RNA-array-KO-up_Kwon-2009	ISL1
AK3	inhibition	ISL1-RNA-array-KO-up_Kwon-2009	ISL1
JAG2	inhibition	ISL1-RNA-array-KO-up_Kwon-2009	ISL1
WLS	inhibition	ISL1-RNA-array-KO-up_Kwon-2009	ISL1
S100A6	inhibition	ISL1-RNA-array-KO-up_Kwon-2009	ISL1
MAP1LC3A	inhibition	ISL1-RNA-array-KO-up_Kwon-2009	ISL1
SPINT1	inhibition	ISL1-RNA-array-KO-up_Kwon-2009	ISL1
SLC1A3	inhibition	ISL1-RNA-array-KO-up_Kwon-2009	ISL1
LRCH1	inhibition	ISL1-RNA-array-KO-up_Kwon-2009	ISL1
RNF217	inhibition	ISL1-RNA-array-KO-up_Kwon-2009	ISL1
LONRF1	inhibition	ISL1-RNA-array-KO-up_Kwon-2009	ISL1
PCMTD2	inhibition	ISL1-RNA-array-KO-up_Kwon-2009	ISL1
SIL1	inhibition	ISL1-RNA-array-KO-up_Kwon-2009	ISL1
ITPR1	inhibition	ISL1-RNA-array-KO-up_Kwon-2009	ISL1
PLEKHF1	inhibition	ISL1-RNA-array-KO-up_Kwon-2009	ISL1
TMEM14A	inhibition	ISL1-RNA-array-KO-up_Kwon-2009	ISL1
MOGAT2	inhibition	ISL1-RNA-array-KO-up_Kwon-2009	ISL1
TMEM204	inhibition	ISL1-RNA-array-KO-up_Kwon-2009	ISL1
IMMP2L	inhibition	ISL1-RNA-array-KO-up_Kwon-2009	ISL1
NID2	inhibition	ISL1-RNA-array-KO-up_Kwon-2009	ISL1
NMNAT2	inhibition	ISL1-RNA-array-KO-up_Kwon-2009	ISL1
CASK	inhibition	ISL1-RNA-array-KO-up_Kwon-2009	ISL1
UBE2B	inhibition	ISL1-RNA-array-KO-up_Kwon-2009	ISL1
GPT2	inhibition	ISL1-RNA-array-KO-up_Kwon-2009	ISL1
GAS7	inhibition	ISL1-RNA-array-KO-up_Kwon-2009	ISL1
MICAL1	inhibition	ISL1-RNA-array-KO-up_Kwon-2009	ISL1
IGDCC4	inhibition	ISL1-RNA-array-KO-up_Kwon-2009	ISL1
CLU	inhibition	ISL1-RNA-array-KO-up_Kwon-2009	ISL1
AXIN2	inhibition	ISL1-RNA-array-KO-up_Kwon-2009	ISL1
DTNA	inhibition	ISL1-RNA-array-KO-up_Kwon-2009	ISL1
SPTLC3	inhibition	ISL1-RNA-array-KO-up_Kwon-2009	ISL1
SOWAHB	inhibition	ISL1-RNA-array-KO-up_Kwon-2009	ISL1
IL17RE	inhibition	ISL1-RNA-array-KO-up_Kwon-2009	ISL1
OSBPL9	inhibition	ISL1-RNA-array-KO-up_Kwon-2009	ISL1
TPI1	inhibition	ISL1-RNA-array-KO-up_Kwon-2009	ISL1
NHLRC3	inhibition	ISL1-RNA-array-KO-up_Kwon-2009	ISL1
ANXA5	inhibition	ISL1-RNA-array-KO-up_Kwon-2009	ISL1
TSPAN18	inhibition	ISL1-RNA-array-KO-up_Kwon-2009	ISL1
KLHL15	inhibition	ISL1-RNA-array-KO-up_Kwon-2009	ISL1
SLC44A2	inhibition	ISL1-RNA-array-KO-up_Kwon-2009	ISL1
TRAPPC6A	inhibition	ISL1-RNA-array-KO-up_Kwon-2009	ISL1
RBL2	inhibition	ISL1-RNA-array-KO-up_Kwon-2009	ISL1
OGT	inhibition	ISL1-RNA-array-KO-up_Kwon-2009	ISL1
PLA2G15	inhibition	ISL1-RNA-array-KO-up_Kwon-2009	ISL1
SYNJ2	inhibition	ISL1-RNA-array-KO-up_Kwon-2009	ISL1
TCFL5	inhibition	ISL1-RNA-array-KO-up_Kwon-2009	ISL1
SORD	inhibition	ISL1-RNA-array-KO-up_Kwon-2009	ISL1
GALNT3	inhibition	ISL1-RNA-array-KO-up_Kwon-2009	ISL1
RDM1	inhibition	ISL1-RNA-array-KO-up_Kwon-2009	ISL1
FAM117B	inhibition	ISL1-RNA-array-KO-up_Kwon-2009	ISL1
TFAP2A	inhibition	ISL1-RNA-array-KO-up_Kwon-2009	ISL1
PINK1	inhibition	ISL1-RNA-array-KO-up_Kwon-2009	ISL1
SOAT1	inhibition	ISL1-RNA-array-KO-up_Kwon-2009	ISL1
FRS2	inhibition	ISL1-RNA-array-KO-up_Kwon-2009	ISL1
SPRED3	inhibition	ISL1-RNA-array-KO-up_Kwon-2009	ISL1
PRKCD	inhibition	ISL1-RNA-array-KO-up_Kwon-2009	ISL1
CUBN	inhibition	ISL1-RNA-array-KO-up_Kwon-2009	ISL1
VGLL3	inhibition	ISL1-RNA-array-KO-up_Kwon-2009	ISL1
TFAP2B	inhibition	ISL1-RNA-array-KO-up_Kwon-2009	ISL1
CD93	inhibition	ISL1-RNA-array-KO-up_Kwon-2009	ISL1
B3GNT2	inhibition	ISL1-RNA-array-KO-up_Kwon-2009	ISL1
ERBB2IP	inhibition	ISL1-RNA-array-KO-up_Kwon-2009	ISL1
SAT1	inhibition	ISL1-RNA-array-KO-up_Kwon-2009	ISL1
RAB39A	inhibition	ISL1-RNA-array-KO-up_Kwon-2009	ISL1
SOCS2	inhibition	ISL1-RNA-array-KO-up_Kwon-2009	ISL1
DYNLT3	inhibition	ISL1-RNA-array-KO-up_Kwon-2009	ISL1
ZNF473	inhibition	ISL1-RNA-array-KO-up_Kwon-2009	ISL1
LUC7L2	inhibition	ISL1-RNA-array-KO-up_Kwon-2009	ISL1
LBP	inhibition	ISL1-RNA-array-KO-up_Kwon-2009	ISL1
DCLK1	inhibition	ISL1-RNA-array-KO-up_Kwon-2009	ISL1
GNG2	inhibition	ISL1-RNA-array-KO-up_Kwon-2009	ISL1
FAM104A	inhibition	ISL1-RNA-array-KO-up_Kwon-2009	ISL1
HECW2	inhibition	ISL1-RNA-array-KO-up_Kwon-2009	ISL1
RLF	inhibition	ISL1-RNA-array-KO-up_Kwon-2009	ISL1
EDNRA	inhibition	ISL1-RNA-array-KO-up_Kwon-2009	ISL1
MYADM	inhibition	ISL1-RNA-array-KO-up_Kwon-2009	ISL1
VASN	inhibition	ISL1-RNA-array-KO-up_Kwon-2009	ISL1
PFKL	inhibition	ISL1-RNA-array-KO-up_Kwon-2009	ISL1
PTPN14	inhibition	ISL1-RNA-array-KO-up_Kwon-2009	ISL1
CTH	inhibition	ISL1-RNA-array-KO-up_Kwon-2009	ISL1
EPB41L4B	inhibition	ISL1-RNA-array-KO-up_Kwon-2009	ISL1
RGL3	inhibition	ISL1-RNA-array-KO-up_Kwon-2009	ISL1
RORA	inhibition	ISL1-RNA-array-KO-up_Kwon-2009	ISL1
SEMA6D	inhibition	ISL1-RNA-array-KO-up_Kwon-2009	ISL1
STAT6	inhibition	ISL1-RNA-array-KO-up_Kwon-2009	ISL1
LAMB1	inhibition	ISL1-RNA-array-KO-up_Kwon-2009	ISL1
ASNS	inhibition	ISL1-RNA-array-KO-up_Kwon-2009	ISL1
MSX2	inhibition	ISL1-RNA-array-KO-up_Kwon-2009	ISL1
KIT	inhibition	ISL1-RNA-array-KO-up_Kwon-2009	ISL1
ARHGEF28	inhibition	ISL1-RNA-array-KO-up_Kwon-2009	ISL1
SPATA6	inhibition	ISL1-RNA-array-KO-up_Kwon-2009	ISL1
PDLIM2	inhibition	ISL1-RNA-array-KO-up_Kwon-2009	ISL1
RNF13	inhibition	ISL1-RNA-array-KO-up_Kwon-2009	ISL1
RSRC1	inhibition	ISL1-RNA-array-KO-up_Kwon-2009	ISL1
BNIP3L	inhibition	ISL1-RNA-array-KO-up_Kwon-2009	ISL1
RPS6KA5	inhibition	ISL1-RNA-array-KO-up_Kwon-2009	ISL1
MAP3K1	inhibition	ISL1-RNA-array-KO-up_Kwon-2009	ISL1
SPARCL1	inhibition	ISL1-RNA-array-KO-up_Kwon-2009	ISL1
C1orf54	inhibition	ISL1-RNA-array-KO-up_Kwon-2009	ISL1
MGST1	inhibition	ISL1-RNA-array-KO-up_Kwon-2009	ISL1
KLHL4	inhibition	ISL1-RNA-array-KO-up_Kwon-2009	ISL1
PLAG1	inhibition	ISL1-RNA-array-KO-up_Kwon-2009	ISL1
LRRFIP1	inhibition	ISL1-RNA-array-KO-up_Kwon-2009	ISL1
ST14	inhibition	ISL1-RNA-array-KO-up_Kwon-2009	ISL1
GABRP	inhibition	ISL1-RNA-array-KO-up_Kwon-2009	ISL1
FAM162A	inhibition	ISL1-RNA-array-KO-up_Kwon-2009	ISL1
RAD51B	inhibition	ISL1-RNA-array-KO-up_Kwon-2009	ISL1
COL4A1	inhibition	ISL1-RNA-array-KO-up_Kwon-2009	ISL1
KDM3A	inhibition	ISL1-RNA-array-KO-up_Kwon-2009	ISL1
OTOG	inhibition	ISL1-RNA-array-KO-up_Kwon-2009	ISL1
DDN	inhibition	ISL1-RNA-array-KO-up_Kwon-2009	ISL1
ARHGAP20	inhibition	ISL1-RNA-array-KO-up_Kwon-2009	ISL1
ANXA2	inhibition	ISL1-RNA-array-KO-up_Kwon-2009	ISL1
DKK3	inhibition	ISL1-RNA-array-KO-up_Kwon-2009	ISL1
ID2	inhibition	ISL1-RNA-array-KO-up_Kwon-2009	ISL1
NRBP2	inhibition	ISL1-RNA-array-KO-up_Kwon-2009	ISL1
SELENBP1	inhibition	ISL1-RNA-array-KO-up_Kwon-2009	ISL1
THBS1	inhibition	ISL1-RNA-array-KO-up_Kwon-2009	ISL1
CLYBL	inhibition	ISL1-RNA-array-KO-up_Kwon-2009	ISL1
TGFBR2	inhibition	ISL1-RNA-array-KO-up_Kwon-2009	ISL1
MAFB	inhibition	ISL1-RNA-array-KO-up_Kwon-2009	ISL1
RAB5B	inhibition	ISL1-RNA-array-KO-up_Kwon-2009	ISL1
SPINT2	inhibition	ISL1-RNA-array-KO-up_Kwon-2009	ISL1
KIF16B	inhibition	ISL1-RNA-array-KO-up_Kwon-2009	ISL1
COL4A2	inhibition	ISL1-RNA-array-KO-up_Kwon-2009	ISL1
CABLES1	inhibition	ISL1-RNA-array-KO-up_Kwon-2009	ISL1
PAPPA	inhibition	ISL1-RNA-array-KO-up_Kwon-2009	ISL1
ZSCAN18	inhibition	ISL1-RNA-array-KO-up_Kwon-2009	ISL1
NDFIP2	inhibition	ISL1-RNA-array-KO-up_Kwon-2009	ISL1
FNIP1	inhibition	ISL1-RNA-array-KO-up_Kwon-2009	ISL1
GDPD3	inhibition	ISL1-RNA-array-KO-up_Kwon-2009	ISL1
CRYZ	inhibition	ISL1-RNA-array-KO-up_Kwon-2009	ISL1
RBPMS	inhibition	ISL1-RNA-array-KO-up_Kwon-2009	ISL1
WIPI1	inhibition	ISL1-RNA-array-KO-up_Kwon-2009	ISL1
RP2	inhibition	ISL1-RNA-array-KO-up_Kwon-2009	ISL1
HK2	inhibition	ISL1-RNA-array-KO-up_Kwon-2009	ISL1
SPATA1	inhibition	ISL1-RNA-array-KO-up_Kwon-2009	ISL1
TIMP3	inhibition	ISL1-RNA-array-KO-up_Kwon-2009	ISL1
SLC1A4	inhibition	ISL1-RNA-array-KO-up_Kwon-2009	ISL1
BSG	inhibition	ISL1-RNA-array-KO-up_Kwon-2009	ISL1
ZNF442	inhibition	ISL1-RNA-array-KO-up_Kwon-2009	ISL1
CDKL1	inhibition	ISL1-RNA-array-KO-up_Kwon-2009	ISL1
FAM83H	inhibition	ISL1-RNA-array-KO-up_Kwon-2009	ISL1
GMFG	inhibition	ISL1-RNA-array-KO-up_Kwon-2009	ISL1
IFNAR2	inhibition	ISL1-RNA-array-KO-up_Kwon-2009	ISL1
HTT	inhibition	ISL1-RNA-array-KO-up_Kwon-2009	ISL1
EIF4EBP1	inhibition	ISL1-RNA-array-KO-up_Kwon-2009	ISL1
MYLIP	inhibition	ISL1-RNA-array-KO-up_Kwon-2009	ISL1
SLC9A5	inhibition	ISL1-RNA-array-KO-up_Kwon-2009	ISL1
FGD5	inhibition	ISL1-RNA-array-KO-up_Kwon-2009	ISL1
GRHL2	inhibition	ISL1-RNA-array-KO-up_Kwon-2009	ISL1
RNF19A	inhibition	ISL1-RNA-array-KO-up_Kwon-2009	ISL1
AUH	inhibition	ISL1-RNA-array-KO-up_Kwon-2009	ISL1
EFHD1	inhibition	ISL1-RNA-array-KO-up_Kwon-2009	ISL1
TOP1MT	inhibition	ISL1-RNA-array-KO-up_Kwon-2009	ISL1
MYBPC1	inhibition	ISL1-RNA-array-KO-up_Kwon-2009	ISL1
PLOD2	inhibition	ISL1-RNA-array-KO-up_Kwon-2009	ISL1
PLK2	inhibition	ISL1-RNA-array-KO-up_Kwon-2009	ISL1
PTPRM	inhibition	ISL1-RNA-array-KO-up_Kwon-2009	ISL1
NUDT16	inhibition	ISL1-RNA-array-KO-up_Kwon-2009	ISL1
P2RX3	inhibition	ISL1-RNA-array-KO-up_Kwon-2009	ISL1
CCBL1	inhibition	ISL1-RNA-array-KO-up_Kwon-2009	ISL1
PIK3IP1	inhibition	ISL1-RNA-array-KO-up_Kwon-2009	ISL1
TRIM6	inhibition	ISL1-RNA-array-KO-up_Kwon-2009	ISL1
CTGF	inhibition	ISL1-RNA-array-KO-up_Kwon-2009	ISL1
ISLR	inhibition	ISL1-RNA-array-KO-up_Kwon-2009	ISL1
CCDC158	inhibition	ISL1-RNA-array-KO-up_Kwon-2009	ISL1
BAIAP2L1	inhibition	ISL1-RNA-array-KO-up_Kwon-2009	ISL1
CYP1B1	inhibition	ISL1-RNA-array-KO-up_Kwon-2009	ISL1
FAM196B	inhibition	ISL1-RNA-array-KO-up_Kwon-2009	ISL1
PLEKHG3	inhibition	ISL1-RNA-array-KO-up_Kwon-2009	ISL1
RAPGEF5	inhibition	ISL1-RNA-array-KO-up_Kwon-2009	ISL1
PRRG3	inhibition	ISL1-RNA-array-KO-up_Kwon-2009	ISL1
USP11	inhibition	ISL1-RNA-array-KO-up_Kwon-2009	ISL1
TAGLN	inhibition	ISL1-RNA-array-KO-up_Kwon-2009	ISL1
KHNYN	inhibition	ISL1-RNA-array-KO-up_Kwon-2009	ISL1
CD44	inhibition	ISL1-RNA-array-KO-up_Kwon-2009	ISL1
ARHGAP18	inhibition	ISL1-RNA-array-KO-up_Kwon-2009	ISL1
VCPIP1	inhibition	ISL1-RNA-array-KO-up_Kwon-2009	ISL1
ARSA	inhibition	ISL1-RNA-array-KO-up_Kwon-2009	ISL1
OPTN	inhibition	ISL1-RNA-array-KO-up_Kwon-2009	ISL1
TGFA	inhibition	ISL1-RNA-array-KO-up_Kwon-2009	ISL1
LEPREL1	inhibition	ISL1-RNA-array-KO-up_Kwon-2009	ISL1
KDM2A	inhibition	ISL1-RNA-array-KO-up_Kwon-2009	ISL1
SEPP1	inhibition	ISL1-RNA-array-KO-up_Kwon-2009	ISL1
COX4I2	inhibition	ISL1-RNA-array-KO-up_Kwon-2009	ISL1
LAMP2	inhibition	ISL1-RNA-array-KO-up_Kwon-2009	ISL1
S100A11	inhibition	ISL1-RNA-array-KO-up_Kwon-2009	ISL1
ERG	inhibition	ISL1-RNA-array-KO-up_Kwon-2009	ISL1
MAN1A1	inhibition	ISL1-RNA-array-KO-up_Kwon-2009	ISL1
GLIS3	inhibition	ISL1-RNA-array-KO-up_Kwon-2009	ISL1
NABP1	inhibition	ISL1-RNA-array-KO-up_Kwon-2009	ISL1
TMLHE	inhibition	ISL1-RNA-array-KO-up_Kwon-2009	ISL1
WNT1	inhibition	ISL1-RNA-array-KO-up_Kwon-2009	ISL1
CTF1	inhibition	ISL1-RNA-array-KO-up_Kwon-2009	ISL1
CTNNA2	inhibition	ISL1-RNA-array-KO-up_Kwon-2009	ISL1
C10orf54	inhibition	ISL1-RNA-array-KO-up_Kwon-2009	ISL1
RABGAP1L	inhibition	ISL1-RNA-array-KO-up_Kwon-2009	ISL1
TRIB3	inhibition	ISL1-RNA-array-KO-up_Kwon-2009	ISL1
EPB41L2	inhibition	ISL1-RNA-array-KO-up_Kwon-2009	ISL1
DLC1	inhibition	ISL1-RNA-array-KO-up_Kwon-2009	ISL1
TMBIM4	inhibition	ISL1-RNA-array-KO-up_Kwon-2009	ISL1
GRINA	inhibition	ISL1-RNA-array-KO-up_Kwon-2009	ISL1
ERC2	inhibition	ISL1-RNA-array-KO-up_Kwon-2009	ISL1
NR3C1	inhibition	ISL1-RNA-array-KO-up_Kwon-2009	ISL1
FLT1	inhibition	ISL1-RNA-array-KO-up_Kwon-2009	ISL1
VEGFA	inhibition	ISL1-RNA-array-KO-up_Kwon-2009	ISL1
RBMS3	inhibition	ISL1-RNA-array-KO-up_Kwon-2009	ISL1
GAA	inhibition	ISL1-RNA-array-KO-up_Kwon-2009	ISL1
CD200	inhibition	ISL1-RNA-array-KO-up_Kwon-2009	ISL1
ABCG1	inhibition	ISL1-RNA-array-KO-up_Kwon-2009	ISL1
C14orf39	inhibition	ISL1-RNA-array-KO-up_Kwon-2009	ISL1
TRPM3	inhibition	ISL1-RNA-array-KO-up_Kwon-2009	ISL1
HIVEP2	inhibition	ISL1-RNA-array-KO-up_Kwon-2009	ISL1
ANKRD24	inhibition	ISL1-RNA-array-KO-up_Kwon-2009	ISL1
PCK2	inhibition	ISL1-RNA-array-KO-up_Kwon-2009	ISL1
FOXQ1	inhibition	ISL1-RNA-array-KO-up_Kwon-2009	ISL1
ROBO4	inhibition	ISL1-RNA-array-KO-up_Kwon-2009	ISL1
ESPN	inhibition	ISL1-RNA-array-KO-up_Kwon-2009	ISL1
EGLN1	inhibition	ISL1-RNA-array-KO-up_Kwon-2009	ISL1
LAMA5	inhibition	ISL1-RNA-array-KO-up_Kwon-2009	ISL1
PDK1	inhibition	ISL1-RNA-array-KO-up_Kwon-2009	ISL1
PPM1H	inhibition	ISL1-RNA-array-KO-up_Kwon-2009	ISL1
ZBTB20	inhibition	ISL1-RNA-array-KO-up_Kwon-2009	ISL1
ABCC9	inhibition	ISL1-RNA-array-KO-up_Kwon-2009	ISL1
PXDC1	inhibition	ISL1-RNA-array-KO-up_Kwon-2009	ISL1
SLC16A3	inhibition	ISL1-RNA-array-KO-up_Kwon-2009	ISL1
GPR116	inhibition	ISL1-RNA-array-KO-up_Kwon-2009	ISL1
FMO1	inhibition	ISL1-RNA-array-KO-up_Kwon-2009	ISL1
RENBP	inhibition	ISL1-RNA-array-KO-up_Kwon-2009	ISL1
ALDH6A1	inhibition	ISL1-RNA-array-KO-up_Kwon-2009	ISL1
CAMK2D	inhibition	ISL1-RNA-array-KO-up_Kwon-2009	ISL1
PECAM1	inhibition	ISL1-RNA-array-KO-up_Kwon-2009	ISL1
SOX18	inhibition	ISL1-RNA-array-KO-up_Kwon-2009	ISL1
SNAI2	inhibition	ISL1-RNA-array-KO-up_Kwon-2009	ISL1
C4orf29	inhibition	ISL1-RNA-array-KO-up_Kwon-2009	ISL1
PDE8A	inhibition	ISL1-RNA-array-KO-up_Kwon-2009	ISL1
ZNF726	inhibition	ISL1-RNA-array-KO-up_Kwon-2009	ISL1
EGFLAM	inhibition	ISL1-RNA-array-KO-up_Kwon-2009	ISL1
TGFBI	inhibition	ISL1-RNA-array-KO-up_Kwon-2009	ISL1
RRAS	inhibition	ISL1-RNA-array-KO-up_Kwon-2009	ISL1
NPPA	inhibition	ISL1-RNA-array-KO-up_Kwon-2009	ISL1
P4HA1	inhibition	ISL1-RNA-array-KO-up_Kwon-2009	ISL1
GM2A	inhibition	ISL1-RNA-array-KO-up_Kwon-2009	ISL1
PLAU	inhibition	ISL1-RNA-array-KO-up_Kwon-2009	ISL1
EIF2AK4	inhibition	ISL1-RNA-array-KO-up_Kwon-2009	ISL1
TFPI	inhibition	ISL1-RNA-array-KO-up_Kwon-2009	ISL1
NOTUM	inhibition	ISL1-RNA-array-KO-up_Kwon-2009	ISL1
CLDN9	inhibition	ISL1-RNA-array-KO-up_Kwon-2009	ISL1
PFKFB3	inhibition	ISL1-RNA-array-KO-up_Kwon-2009	ISL1
EZH1	inhibition	ISL1-RNA-array-KO-up_Kwon-2009	ISL1
PRICKLE1	inhibition	ISL1-RNA-array-KO-up_Kwon-2009	ISL1
TMCC3	inhibition	ISL1-RNA-array-KO-up_Kwon-2009	ISL1
RAI2	inhibition	ISL1-RNA-array-KO-up_Kwon-2009	ISL1
ISM1	inhibition	ISL1-RNA-array-KO-up_Kwon-2009	ISL1
FMOD	inhibition	ISL1-RNA-array-KO-up_Kwon-2009	ISL1
SP5	inhibition	ISL1-RNA-array-KO-up_Kwon-2009	ISL1
NKD1	inhibition	ISL1-RNA-array-KO-up_Kwon-2009	ISL1
LGR5	inhibition	ISL1-RNA-array-KO-up_Kwon-2009	ISL1
ZFPM2	inhibition	ISL1-RNA-array-KO-up_Kwon-2009	ISL1
FOSL2	inhibition	ISL1-RNA-array-KO-up_Kwon-2009	ISL1
SLC2A3	inhibition	ISL1-RNA-array-KO-up_Kwon-2009	ISL1
NDRG1	inhibition	ISL1-RNA-array-KO-up_Kwon-2009	ISL1
ACER2	inhibition	ISL1-RNA-array-KO-up_Kwon-2009	ISL1
TENM1	inhibition	ISL1-RNA-array-KO-up_Kwon-2009	ISL1
TMEM255A	inhibition	ISL1-RNA-array-KO-up_Kwon-2009	ISL1
CTBS	inhibition	ISL1-RNA-array-KO-up_Kwon-2009	ISL1
ELTD1	inhibition	ISL1-RNA-array-KO-up_Kwon-2009	ISL1
SNX13	inhibition	ISL1-RNA-array-KO-up_Kwon-2009	ISL1
MYO6	inhibition	ISL1-RNA-array-KO-up_Kwon-2009	ISL1
STC2	inhibition	ISL1-RNA-array-KO-up_Kwon-2009	ISL1
HIF1A	inhibition	ISL1-RNA-array-KO-up_Kwon-2009	ISL1
VLDLR	inhibition	ISL1-RNA-array-KO-up_Kwon-2009	ISL1
DOCK4	inhibition	ISL1-RNA-array-KO-up_Kwon-2009	ISL1
EPAS1	inhibition	ISL1-RNA-array-KO-up_Kwon-2009	ISL1
EFNA1	inhibition	ISL1-RNA-array-KO-up_Kwon-2009	ISL1
CLEC1A	inhibition	ISL1-RNA-array-KO-up_Kwon-2009	ISL1
CBLN2	inhibition	ISL1-RNA-array-KO-up_Kwon-2009	ISL1
DKK1	inhibition	ISL1-RNA-array-KO-up_Kwon-2009	ISL1
DYNC1I1	inhibition	ISL1-RNA-array-KO-up_Kwon-2009	ISL1
A2M	inhibition	ISL1-RNA-array-KO-up_Kwon-2009	ISL1
SFMBT2	inhibition	ISL1-RNA-array-KO-up_Kwon-2009	ISL1
PROSER2	inhibition	ISL1-RNA-array-KO-up_Kwon-2009	ISL1
ALDOC	inhibition	ISL1-RNA-array-KO-up_Kwon-2009	ISL1
PGM1	inhibition	ISL1-RNA-array-KO-up_Kwon-2009	ISL1
PGM2	inhibition	ISL1-RNA-array-KO-up_Kwon-2009	ISL1
MGARP	inhibition	ISL1-RNA-array-KO-up_Kwon-2009	ISL1
BMP2	inhibition	ISL1-RNA-array-KO-up_Kwon-2009	ISL1
PDE4B	inhibition	ISL1-RNA-array-KO-up_Kwon-2009	ISL1
[truncated: 11,361 more rows]

## Sheet: Sheet4
ID
NR2F2
NR2F2
NR2F2
NR2F2
NR2F2
NR2F2
NR2F2
NR2F2
NR2F2
NR2F2
NR2F2
NR2F2
NR2F2
NR2F2
NR2F2
NR2F2
NR2F2
NR2F2
NR2F2
NR2F2
NR2F2
NR2F2
NR2F2
NR2F2
NR2F2
NR2F2
NR2F2
NR2F2
NR2F2
NR2F2
NR2F2
NR2F2
NR2F2
NR2F2
NR2F2
NR2F2
NR2F2
NR2F2
NR2F2
NR2F2
NR2F2
NR2F2
NR2F2
NR2F2
NR2F2
NR2F2
NR2F2
NR2F2
NR2F2
NR2F2
NR2F2
NR2F2
NR2F2
NR2F2
NR2F2
NR2F2
NR2F2
NR2F2
NR2F2
NR2F2
NR2F2
NR2F2
NR2F2
NR2F2
NR2F2
NR2F2
NR2F2
NR2F2
NR2F2
NR2F2
NR2F2
NR2F2
NR2F2
NR2F2
NR2F2
NR2F2
NR2F2
NR2F2
NR2F2
NR2F2
NR2F2
NR2F2
NR2F2
NR2F2
NR2F2
NR2F2
NR2F2
NR2F2
NR2F2
NR2F2
NR2F2
NR2F2
NR2F2
NR2F2
NR2F2
NR2F2
NR2F2
NR2F2
NR2F2
NR2F2
NR2F2
NR2F2
NR2F2
NR2F2
NR2F2
NR2F2
NR2F2
NR2F2
NR2F2
NR2F2
NR2F2
NR2F2
NR2F2
NR2F2
NR2F2
NR2F2
NR2F2
NR2F2
NR2F2
NR2F2
NR2F2
NR2F2
NR2F2
NR2F2
NR2F2
NR2F2
NR2F2
NR2F2
NR2F2
NR2F2
NR2F2
NR2F2
NR2F2
NR2F2
NR2F2
NR2F2
NR2F2
NR2F2
NR2F2
NR2F2
NR2F2
NR2F2
NR2F2
NR2F2
NR2F2
NR2F2
NR2F2
NR2F2
NR2F2
NR2F2
NR2F2
NR2F2
NR2F2
NR2F2
NR2F2
NR2F2
NR2F2
NR2F2
NR2F2
NR2F2
NR2F2
NR2F2
NR2F2
NR2F2
NR2F2
NR2F2
NR2F2
NR2F2
NR2F2
NR2F2
NR2F2
NR2F2
NR2F2
NR2F2
NR2F2
NR2F2
NR2F2
NR2F2
NR2F2
NR2F2
NR2F2
NR2F2
NR2F2
NR2F2
NR2F2
NR2F2
NR2F2
NR2F2
NR2F2
NR2F2
NR2F2
NR2F2
NR2F2
NR2F2
NR2F2
NR2F2
NR2F2
NR2F2
NR2F2
NR2F2
NR2F2
NR2F2
NR2F2
NR2F2
NR2F2
NR2F2
NR2F2
NR2F2
NR2F2
NR2F2
NR2F2
NR2F2
NR2F2
NR2F2
NR2F2
NR2F2
NR2F2
NR2F2
NR2F2
NR2F2
NR2F2
NR2F2
NR2F2
NR2F2
NR2F2
NR2F2
NR2F2
NR2F2
NR2F2
NR2F2
NR2F2
NR2F2
NR2F2
NR2F2
NR2F2
NR2F2
NR2F2
NR2F2
NR2F2
NR2F2
NR2F2
NR2F2
NR2F2
NR2F2
NR2F2
NR2F2
NR2F2
NR2F2
NR2F2
NR2F2
NR2F2
NR2F2
NR2F2
NR2F2
NR2F2
NR2F2
NR2F2
NR2F2
NR2F2
NR2F2
NR2F2
NR2F2
NR2F2
NR2F2
NR2F2
NR2F2
NR2F2
NR2F2
NR2F2
NR2F2
NR2F2
NR2F2
NR2F2
NR2F2
NR2F2
NR2F2
NR2F2
NR2F2
NR2F2
NR2F2
NR2F2
NR2F2
NR2F2
NR2F2
NR2F2
NR2F2
NR2F2
NR2F2
NR2F2
NR2F2
NR2F2
NR2F2
NR2F2
NR2F2
NR2F2
NR2F2
NR2F2
NR2F2
NR2F2
NR2F2
NR2F2
NR2F2
NR2F2
NR2F2
NR2F2
NR2F2
NR2F2
NR2F2
NR2F2
NR2F2
NR2F2
NR2F2
NR2F2
NR2F2
NR2F2
NR2F2
NR2F2
NR2F2
NR2F2
NR2F2
NR2F2
NR2F2
NR2F2
NR2F2
NR2F2
NR2F2
NR2F2
NR2F2
NR2F2
NR2F2
NR2F2
NR2F2
NR2F2
NR2F2
NR2F2
NR2F2
NR2F2
NR2F2
NR2F2
NR2F2
NR2F2
NR2F2
NR2F2
NR2F2
NR2F2
NR2F2
NR2F2
NR2F2
NR2F2
NR2F2
NR2F2
NR2F2
NR2F2
NR2F2
NR2F2
NR2F2
NR2F2
NR2F2
NR2F2
NR2F2
NR2F2
NR2F2
NR2F2
NR2F2
NR2F2
NR2F2
NR2F2
NR2F2
NR2F2
NR2F2
NR2F2
NR2F2
NR2F2
NR2F2
NR2F2
NR2F2
NR2F2
NR2F2
NR2F2
NR2F2
NR2F2
NR2F2
NR2F2
NR2F2
NR2F2
NR2F2
NR2F2
NR2F2
NR2F2
NR2F2
NR2F2
NR2F2
NR2F2
NR2F2
NR2F2
NR2F2
NR2F2
NR2F2
NR2F2
NR2F2
NR2F2
NR2F2
NR2F2
NR2F2
NR2F2
NR2F2
NR2F2
NR2F2
NR2F2
NR2F2
NR2F2
NR2F2
NR2F2
NR2F2
NR2F2
NR2F2
NR2F2
NR2F2
NR2F2
NR2F2
NR2F2
NR2F2
NR2F2
NR2F2
NR2F2
NR2F2
NR2F2
NR2F2
NR2F2
NR2F2
NR2F2
NR2F2
NR2F2
NR2F2
NR2F2
NR2F2
NR2F2
NR2F2
NR2F2
NR2F2
NR2F2
NR2F2
NR2F2
NR2F2
NR2F2
NR2F2
NR2F2
NR2F2
NR2F2
NR2F2
NR2F2
NR2F2
NR2F2
NR2F2
NR2F2
NR2F2
NR2F2
NR2F2
NR2F2
NR2F2
NR2F2
NR2F2
NR2F2
NR2F2
NR2F2
NR2F2
NR2F2
NR2F2
NR2F2
NR2F2
NR2F2
NR2F2
NR2F2
NR2F2
NR2F2
NR2F2
NR2F2
NR2F2
NR2F2
NR2F2
NR2F2
NR2F2
NR2F2
NR2F2
NR2F2
NR2F2
NR2F2
NR2F2
NR2F2
NR2F2
NR2F2
NR2F2
NR2F2
NR2F2
NR2F2
NR2F2
NR2F2
NR2F2
NR2F2
NR2F2
NR2F2
NR2F2
NR2F2
NR2F2
NR2F2
NR2F2
NR2F2
NR2F2
NR2F2
NR2F2
NR2F2
NR2F2
NR2F2
NR2F2
NR2F2
NR2F2
NR2F2
NR2F2
NR2F2
NR2F2
NR2F2
NR2F2
NR2F2
NR2F2
NR2F2
NR2F2
NR2F2
NR2F2
NR2F2
NR2F2
NR2F2
NR2F2
NR2F2
NR2F2
NR2F2
NR2F2
NR2F2
NR2F2
NR2F2
NR2F2
NR2F2
NR2F2
NR2F2
NR2F2
NR2F2
NR2F2
NR2F2
NR2F2
NR2F2
NR2F2
NR2F2
NR2F2
NR2F2
NR2F2
NR2F2
NR2F2
NR2F2
NR2F2
NR2F2
NR2F2
NR2F2
NR2F2
NR2F2
NR2F2
NR2F2
NR2F2
NR2F2
NR2F2
NR2F2
NR2F2
NR2F2
NR2F2
NR2F2
NR2F2
NR2F2
NR2F2
NR2F2
NR2F2
NR2F2
NR2F2
NR2F2
NR2F2
NR2F2
NR2F2
NR2F2
NR2F2
NR2F2
NR2F2
NR2F2
NR2F2
NR2F2
NR2F2
NR2F2
NR2F2
NR2F2
NR2F2
NR2F2
NR2F2
NR2F2
NR2F2
NR2F2
NR2F2
NR2F2
NR2F2
NR2F2
NR2F2
NR2F2
NR2F2
NR2F2
NR2F2
NR2F2
NR2F2
NR2F2
NR2F2
NR2F2
NR2F2
NR2F2
NR2F2
NR2F2
NR2F2
NR2F2
NR2F2
NR2F2
NR2F2
NR2F2
NR2F2
NR2F2
NR2F2
NR2F2
NR2F2
NR2F2
NR2F2
NR2F2
NR2F2
NR2F2
NR2F2
NR2F2
NR2F2
NR2F2
NR2F2
NR2F2
NR2F2
NR2F2
NR2F2
NR2F2
NR2F2
NR2F2
NR2F2
NR2F2
NR2F2
NR2F2
NR2F2
NR2F2
NR2F2
NR2F2
NR2F2
NR2F2
NR2F2
NR2F2
NR2F2
NR2F2
NR2F2
NR2F2
NR2F2
NR2F2
NR2F2
NR2F2
NR2F2
NR2F2
NR2F2
NR2F2
NR2F2
NR2F2
NR2F2
NR2F2
NR2F2
NR2F2
NR2F2
NR2F2
NR2F2
NR2F2
NR2F2
NR2F2
NR2F2
NR2F2
NR2F2
NR2F2
NR2F2
NR2F2
NR2F2
NR2F2
NR2F2
NR2F2
NR2F2
NR2F2
NR2F2
NR2F2
NR2F2
NR2F2
NR2F2
NR2F2
NR2F2
NR2F2
NR2F2
NR2F2
NR2F2
NR2F2
NR2F2
NR2F2
NR2F2
NR2F2
NR2F2
NR2F2
NR2F2
NR2F2
NR2F2
NR2F2
NR2F2
NR2F2
NR2F2
NR2F2
NR2F2
NR2F2
NR2F2
NR2F2
NR2F2
NR2F2
NR2F2
NR2F2
NR2F2
NR2F2
NR2F2
NR2F2
NR2F2
NR2F2
NR2F2
NR2F2
NR2F2
NR2F2
NR2F2
NR2F2
NR2F2
NR2F2
NR2F2
NR2F2
NR2F2
NR2F2
NR2F2
NR2F2
NR2F2
NR2F2
NR2F2
NR2F2
NR2F2
NR2F2
NR2F2
NR2F2
NR2F2
NR2F2
NR2F2
NR2F2
NR2F2
NR2F2
NR2F2
NR2F2
NR2F2
NR2F2
NR2F2
NR2F2
NR2F2
NR2F2
NR2F2
NR2F2
NR2F2
NR2F2
NR2F2
NR2F2
NR2F2
NR2F2
NR2F2
NR2F2
NR2F2
NR2F2
NR2F2
NR2F2
NR2F2
NR2F2
NR2F2
NR2F2
NR2F2
NR2F2
NR2F2
NR2F2
NR2F2
NR2F2
NR2F2
NR2F2
NR2F2
NR2F2
NR2F2
NR2F2
NR2F2
NR2F2
NR2F2
NR2F2
NR2F2
NR2F2
NR2F2
NR2F2
NR2F2
NR2F2
NR2F2
NR2F2
NR2F2
NR2F2
NR2F2
NR2F2
NR2F2
NR2F2
NR2F2
NR2F2
NR2F2
NR2F2
NR2F2
NR2F2
NR2F2
NR2F2
NR2F2
NR2F2
NR2F2
NR2F2
NR2F2
NR2F2
NR2F2
NR2F2
NR2F2
NR2F2
NR2F2
NR2F2
NR2F2
NR2F2
NR2F2
NR2F2
NR2F2
NR2F2
NR2F2
NR2F2
NR2F2
NR2F2
NR2F2
NR2F2
NR2F2
NR2F2
NR2F2
NR2F2
NR2F2
NR2F2
NR2F2
NR2F2
NR2F2
NR2F2
NR2F2
NR2F2
NR2F2
NR2F2
NR2F2
NR2F2
NR2F2
NR2F2
NR2F2
NR2F2
NR2F2
NR2F2
NR2F2
NR2F2
NR2F2
NR2F2
NR2F2
NR2F2
NR2F2
NR2F2
NR2F2
NR2F2
NR2F2
NR2F2
NR2F2
NR2F2
NR2F2
NR2F2
NR2F2
NR2F2
NR2F2
NR2F2
NR2F2
NR2F2
NR2F2
NR2F2
NR2F2
NR2F2
NR2F2
NR2F2
NR2F2
NR2F2
NR2F2
NR2F2
NR2F2
NR2F2
NR2F2
NR2F2
NR2F2
NR2F2
NR2F2
NR2F2
NR2F2
NR2F2
NR2F2
NR2F2
NR2F2
NR2F2
NR2F2
NR2F2
NR2F2
NR2F2
NR2F2
NR2F2
NR2F2
NR2F2
NR2F2
NR2F2
NR2F2
NR2F2
NR2F2
NR2F2
NR2F2
NR2F2
NR2F2
NR2F2
NR2F2
NR2F2
NR2F2
NR2F2
NR2F2
NR2F2
NR2F2
NR2F2
NR2F2
NR2F2
NR2F2
NR2F2
NR2F2
NR2F2
NR2F2
NR2F2
NR2F2
NR2F2
NR2F2
NR2F2
NR2F2
NR2F2
NR2F2
NR2F2
NR2F2
NR2F2
NR2F2
NR2F2
NR2F2
NR2F2
NR2F2
NR2F2
NR2F2
NR2F2
NR2F2
NR2F2
NR2F2
NR2F2
NR2F2
NR2F2
NR2F2
NR2F2
NR2F2
NR2F2
NR2F2
NR2F2
NR2F2
NR2F2
NR2F2
NR2F2
NR2F2
NR2F2
NR2F2
NR2F2
NR2F2
NR2F2
NR2F2
NR2F2
NR2F2
NR2F2
NR2F2
NR2F2
NR2F2
NR2F2
NR2F2
NR2F2
NR2F2
NR2F2
NR2F2
NR2F2
NR2F2
NR2F2
NR2F2
NR2F2
NR2F2
NR2F2
NR2F2
NR2F2
NR2F2
NR2F2
NR2F2
NR2F2
NR2F2
NR2F2
NR2F2
NR2F2
NR2F2
NR2F2
NR2F2
NR2F2
NR2F2
NR2F2
NR2F2
NR2F2
NR2F2
NR2F2
NR2F2
NR2F2
NR2F2
NR2F2
NR2F2
NR2F2
NR2F2
NR2F2
NR2F2
NR2F2
NR2F2
NR2F2
NR2F2
NR2F2
NR2F2
NR2F2
NR2F2
NR2F2
NR2F2
NR2F2
NR2F2
NR2F2
NR2F2
NR2F2
NR2F2
NR2F2
NR2F2
NR2F2
NR2F2
NR2F2
NR2F2
NR2F2
NR2F2
NR2F2
NR2F2
NR2F2
NR2F2
NR2F2
NR2F2
NR2F2
NR2F2
NR2F2
NR2F2
NR2F2
NR2F2
NR2F2
NR2F2
NR2F2
NR2F2
NR2F2
NR2F2
NR2F2
NR2F2
NR2F2
NR2F2
NR2F2
NR2F2
NR2F2
NR2F2
NR2F2
NR2F2
NR2F2
NR2F2
NR2F2
NR2F2
NR2F2
NR2F2
NR2F2
NR2F2
NR2F2
NR2F2
NR2F2
NR2F2
NR2F2
NR2F2
NR2F2
NR2F2
NR2F2
NR2F2
NR2F2
NR2F2
NR2F2
NR2F2
NR2F2
NR2F2
NR2F2
NR2F2
NR2F2
NR2F2
NR2F2
NR2F2
NR2F2
NR2F2
NR2F2
NR2F2
NR2F2
NR2F2
NR2F2
NR2F2
NR2F2
NR2F2
NR2F2
NR2F2
NR2F2
NR2F2
NR2F2
NR2F2
NR2F2
NR2F2
NR2F2
NR2F2
NR2F2
NR2F2
NR2F2
NR2F2
NR2F2
NR2F2
NR2F2
NR2F2
NR2F2
NR2F2
NR2F2
NR2F2
NR2F2
NR2F2
NR2F2
NR2F2
NR2F2
NR2F2
NR2F2
NR2F2
NR2F2
NR2F2
NR2F2
NR2F2
NR2F2
NR2F2
NR2F2
NR2F2
NR2F2
NR2F2
NR2F2
NR2F2
NR2F2
NR2F2
NR2F2
NR2F2
NR2F2
NR2F2
NR2F2
NR2F2
NR2F2
NR2F2
NR2F2
NR2F2
NR2F2
NR2F2
NR2F2
NR2F2
NR2F2
NR2F2
NR2F2
NR2F2
NR2F2
NR2F2
NR2F2
NR2F2
NR2F2
NR2F2
NR2F2
NR2F2
NR2F2
NR2F2
NR2F2
NR2F2
NR2F2
NR2F2
NR2F2
NR2F2
NR2F2
NR2F2
NR2F2
NR2F2
NR2F2
NR2F2
NR2F2
NR2F2
NR2F2
NR2F2
NR2F2
NR2F2
NR2F2
NR2F2
NR2F2
NR2F2
NR2F2
NR2F2
NR2F2
NR2F2
NR2F2
NR2F2
NR2F2
NR2F2
NR2F2
NR2F2
NR2F2
NR2F2
NR2F2
NR2F2
NR2F2
NR2F2
NR2F2
NR2F2
NR2F2
NR2F2
NR2F2
NR2F2
NR2F2
NR2F2
NR2F2
NR2F2
NR2F2
NR2F2
NR2F2
NR2F2
NR2F2
NR2F2
NR2F2
NR2F2
NR2F2
NR2F2
NR2F2
NR2F2
NR2F2
NR2F2
NR2F2
NR2F2
NR2F2
NR2F2
NR2F2
NR2F2
NR2F2
NR2F2
NR2F2
NR2F2
NR2F2
NR2F2
NR2F2
NR2F2
NR2F2
NR2F2
NR2F2
NR2F2
NR2F2
NR2F2
NR2F2
NR2F2
NR2F2
NR2F2
NR2F2
NR2F2
NR2F2
NR2F2
NR2F2
NR2F2
NR2F2
NR2F2
NR2F2
NR2F2
NR2F2
NR2F2
NR2F2
NR2F2
NR2F2
NR2F2
NR2F2
NR2F2
NR2F2
NR2F2
NR2F2
NR2F2
NR2F2
NR2F2
NR2F2
NR2F2
NR2F2
NR2F2
NR2F2
NR2F2
NR2F2
NR2F2
NR2F2
NR2F2
NR2F2
NR2F2
NR2F2
NR2F2
NR2F2
NR2F2
NR2F2
NR2F2
NR2F2
NR2F2
NR2F2
NR2F2
NR2F2
NR2F2
NR2F2
NR2F2
NR2F2
NR2F2
NR2F2
NR2F2
NR2F2
NR2F2
NR2F2
NR2F2
NR2F2
NR2F2
NR2F2
NR2F2
NR2F2
NR2F2
NR2F2
NR2F2
NR2F2
NR2F2
NR2F2
NR2F2
NR2F2
NR2F2
NR2F2
NR2F2
NR2F2
NR2F2
NR2F2
NR2F2
NR2F2
NR2F2
NR2F2
NR2F2
NR2F2
NR2F2
NR2F2
NR2F2
NR2F2
NR2F2
NR2F2
NR2F2
NR2F2
NR2F2
NR2F2
NR2F2
NR2F2
NR2F2
NR2F2
NR2F2
NR2F2
NR2F2
NR2F2
NR2F2
NR2F2
NR2F2
NR2F2
NR2F2
NR2F2
ISL1
ISL1
ISL1
ISL1
ISL1
ISL1
ISL1
ISL1
ISL1
ISL1
ISL1
ISL1
ISL1
ISL1
ISL1
ISL1
ISL1
ISL1
ISL1
ISL1
ISL1
ISL1
ISL1
ISL1
ISL1
ISL1
ISL1
ISL1
ISL1
ISL1
ISL1
ISL1
ISL1
ISL1
ISL1
ISL1
ISL1
ISL1
ISL1
ISL1
ISL1
ISL1
ISL1
ISL1
ISL1
ISL1
ISL1
ISL1
ISL1
ISL1
ISL1
ISL1
ISL1
ISL1
ISL1
ISL1
ISL1
ISL1
ISL1
ISL1
ISL1
ISL1
ISL1
ISL1
ISL1
ISL1
ISL1
ISL1
ISL1
ISL1
ISL1
ISL1
ISL1
ISL1
ISL1
ISL1
ISL1
ISL1
ISL1
ISL1
ISL1
ISL1
ISL1
ISL1
ISL1
ISL1
ISL1
ISL1
ISL1
ISL1
ISL1
ISL1
ISL1
ISL1
ISL1
ISL1
ISL1
ISL1
ISL1
ISL1
ISL1
ISL1
ISL1
ISL1
ISL1
ISL1
ISL1
ISL1
ISL1
ISL1
ISL1
ISL1
ISL1
ISL1
ISL1
ISL1
ISL1
ISL1
ISL1
ISL1
ISL1
ISL1
ISL1
ISL1
ISL1
ISL1
ISL1
ISL1
ISL1
ISL1
ISL1
ISL1
ISL1
ISL1
ISL1
ISL1
ISL1
ISL1
ISL1
ISL1
ISL1
ISL1
ISL1
ISL1
ISL1
ISL1
ISL1
ISL1
ISL1
ISL1
ISL1
ISL1
ISL1
ISL1
ISL1
ISL1
ISL1
ISL1
ISL1
ISL1
ISL1
ISL1
ISL1
ISL1
ISL1
ISL1
ISL1
ISL1
ISL1
ISL1
ISL1
ISL1
ISL1
ISL1
ISL1
ISL1
ISL1
ISL1
ISL1
ISL1
ISL1
ISL1
ISL1
ISL1
ISL1
ISL1
ISL1
ISL1
ISL1
ISL1
ISL1
ISL1
ISL1
ISL1
ISL1
ISL1
ISL1
ISL1
ISL1
ISL1
ISL1
ISL1
ISL1
ISL1
ISL1
ISL1
ISL1
ISL1
ISL1
ISL1
ISL1
ISL1
ISL1
ISL1
ISL1
ISL1
ISL1
ISL1
ISL1
ISL1
ISL1
ISL1
ISL1
ISL1
ISL1
ISL1
ISL1
ISL1
ISL1
ISL1
ISL1
ISL1
ISL1
ISL1
ISL1
ISL1
ISL1
ISL1
ISL1
ISL1
ISL1
ISL1
ISL1
ISL1
ISL1
ISL1
ISL1
ISL1
ISL1
ISL1
ISL1
ISL1
ISL1
ISL1
ISL1
ISL1
ISL1
ISL1
ISL1
ISL1
ISL1
ISL1
ISL1
ISL1
ISL1
ISL1
ISL1
ISL1
ISL1
ISL1
ISL1
ISL1
ISL1
ISL1
ISL1
ISL1
ISL1
ISL1
ISL1
ISL1
ISL1
ISL1
ISL1
ISL1
ISL1
ISL1
ISL1
ISL1
ISL1
ISL1
ISL1
ISL1
ISL1
ISL1
ISL1
ISL1
ISL1
ISL1
ISL1
ISL1
ISL1
ISL1
ISL1
ISL1
ISL1
ISL1
ISL1
ISL1
ISL1
ISL1
ISL1
ISL1
ISL1
ISL1
ISL1
ISL1
ISL1
ISL1
ISL1
ISL1
ISL1
ISL1
ISL1
ISL1
ISL1
ISL1
ISL1
ISL1
ISL1
ISL1
ISL1
ISL1
ISL1
ISL1
ISL1
ISL1
ISL1
ISL1
ISL1
ISL1
ISL1
ISL1
ISL1
ISL1
ISL1
ISL1
ISL1
ISL1
ISL1
ISL1
ISL1
ISL1
ISL1
ISL1
ISL1
ISL1
ISL1
ISL1
ISL1
ISL1
ISL1
ISL1
ISL1
ISL1
ISL1
ISL1
ISL1
ISL1
ISL1
ISL1
ISL1
ISL1
ISL1
ISL1
ISL1
ISL1
ISL1
ISL1
ISL1
ISL1
ISL1
ISL1
ISL1
ISL1
ISL1
ISL1
ISL1
ISL1
ISL1
ISL1
ISL1
ISL1
ISL1
ISL1
ISL1
ISL1
ISL1
ISL1
ISL1
ISL1
ISL1
ISL1
ISL1
ISL1
ISL1
ISL1
ISL1
ISL1
ISL1
ISL1
ISL1
ISL1
ISL1
ISL1
ISL1
ISL1
ISL1
ISL1
ISL1
ISL1
ISL1
ISL1
ISL1
ISL1
ISL1
ISL1
ISL1
ISL1
ISL1
ISL1
ISL1
ISL1
ISL1
ISL1
ISL1
ISL1
ISL1
ISL1
ISL1
ISL1
ISL1
ISL1
ISL1
ISL1
ISL1
ISL1
ISL1
ISL1
ISL1
ISL1
ISL1
ISL1
ISL1
ISL1
ISL1
ISL1
ISL1
ISL1
ISL1
ISL1
ISL1
ISL1
ISL1
ISL1
ISL1
ISL1
ISL1
ISL1
ISL1
ISL1
ISL1
ISL1
ISL1
ISL1
ISL1
ISL1
ISL1
ISL1
ISL1
ISL1
ISL1
ISL1
ISL1
ISL1
ISL1
ISL1
ISL1
ISL1
ISL1
ISL1
ISL1
ISL1
ISL1
ISL1
ISL1
ISL1
ISL1
ISL1
ISL1
ISL1
ISL1
ISL1
ISL1
ISL1
ISL1
ISL1
ISL1
ISL1
ISL1
ISL1
ISL1
ISL1
ISL1
ISL1
ISL1
ISL1
ISL1
ISL1
ISL1
ISL1
ISL1
ISL1
ISL1
ISL1
ISL1
ISL1
ISL1
ISL1
ISL1
ISL1
ISL1
ISL1
ISL1
ISL1
ISL1
ISL1
ISL1
ISL1
ISL1
ISL1
ISL1
ISL1
ISL1
ISL1
ISL1
ISL1
ISL1
ISL1
ISL1
ISL1
ISL1
ISL1
ISL1
ISL1
ISL1
ISL1
ISL1
ISL1
ISL1
ISL1
ISL1
ISL1
ISL1
ISL1
ISL1
ISL1
ISL1
ISL1
ISL1
ISL1
ISL1
ISL1
ISL1
ISL1
ISL1
ISL1
ISL1
ISL1
ISL1
ISL1
ISL1
ISL1
ISL1
ISL1
ISL1
ISL1
ISL1
ISL1
ISL1
ISL1
ISL1
ISL1
ISL1
ISL1
ISL1
ISL1
ISL1
ISL1
ISL1
ISL1
[truncated: 11,361 more rows]
