# Supplementary material for: Defining human cardiac transcription factor hierarchies using integrated single-cell heterogeneity analysis
Source: Nat Commun. 2018 Nov 21;9:4906. doi: 10.1038/s41467-018-07333-4 (PMC6249224; doi:10.1038/s41467-018-07333-4)
Supplement: Supplementary file 4 — Supplementary Data 2 [file 41467_2018_7333_MOESM4_ESM.xlsx]

## Sheet: Table S3 CMdiff genes
Symbol	hiPSCs	Day_1	Day_2	Day_3	Day_4	Day_5	Day_6	Day_7	Day_8	Day_9	Day_14	Day_30	Day_90
MADD	2.56759	1.62054	1.75445	1.9063	2.01262	1.69305	3.07487	3.50574	3.90717	4.10346	1.84101	1.75946	1.1408
MAST2	3.36816	3.06941	3.36792	2.37565	3.08544	2.63615	2.40061	2.65515	3.88968	4.65598	4.39393	5.16369	2.48413
TRBJ2-5	1.80909	0.443032	0.206169	0.018108	0.0440814	0.0438682	0.0739006	0.0422878	0.0653561	0.0455746	0.00771951	0.00771951	0.00771951
TRBJ2-4	1.30841	0.310275	0.139319	0.0207537	0.0399986	0.0412581	0.058658	0.0407714	0.0395518	0.0452428	0.010286	0.010286	0.010286
HSD17B8	1.00347	0.670526	0.738506	0.553385	0.584864	0.672503	0.633247	1.30108	1.20017	1.15095	1.12562	1.06205	1.39416
TRBJ2-3	0.865646	0.214858	0.10212	0.0134724	0.0210657	0.0202938	0.0386453	0.0197309	0.0234061	0.0254522	0.00403681	0.00403681	0.00403681
TRBJ2-2P	0.120975	0.0880024	0.0880024	0.0880024	0.0880024	0.0880024	0.119841	0.0880024	0.0880024	0.0880024	0.0983806	0.0880024	0.0880024
TRBJ2-2	1.1271	0.233729	0.139125	0.0151787	0.0244432	0.0291502	0.0478434	0.039363	0.0255729	0.0315615	0.00828071	0.00647076	0.00647076
TRBJ2-1	1.08435	0.266386	0.124729	0.0106475	0.0164891	0.049481	0.0328998	0.0154702	0.0261814	0.0224387	0.00224369	0.00224369	0.00224369
ZNF32	4.68106	3.017	3.11807	2.78246	2.92426	2.83982	1.63068	1.94393	2.28841	2.55005	2.53082	2.36374	3.56175
RP11-364B6.1	0.0129686	0.00778079	0.00698532	0.00620603	0.00998962	0.00413603	0.00931102	0.0106464	0.00908238	0.0125229	0.00469577	0.010776	0.00556501
MIR4720	1.62339	1.31943	1.11355	1.22936	0.767014	0.880415	0.62115	0.510173	0.772211	0.920574	0.464806	0.333458	0.210674
LDB2	12.8803	17.6958	19.9919	5.79452	2.02515	2.68654	0.931653	1.16251	1.48661	2.29154	0.27052	0.381281	0.0914314
NBPF7	0.00189479	0.00189479	0.00480856	0.00189479	0.00341946	0.00385259	0.00452604	0.0069042	0.00434562	0.00277253	0.00211824	0.00189479	0.00189479
RP11-414J4.2	0.0133636	0.00347264	0.00184018	0.00148416	0.00145702	0.00308195	0.00166346	0.00254606	0.00224495	0.00134097	0.000774366	0.00326812	0.000774366
RP11-426L16.8	1.75049	14.8507	21.2313	9.31774	2.23528	1.66692	0.117607	0.101225	0.13048	0.198434	0.0797858	0.0511872	0.0298954
RP4-773A18.2	0.0580489	0.0734801	0.0518968	0.0972726	0.0714021	0.120048	0.0700871	0.0557447	0.0683495	0.0698556	0.0935976	0.118773	0.28822
PDZK1P1	0.395157	0.193979	0.526298	0.291516	0.204853	0.316927	0.229932	0.130064	0.194805	0.170877	0.092117	0.143079	0.115054
WI2-1896O14.1	1.46316	1.08445	1.58308	5.59895	4.85652	6.46221	80.4165	140.652	291.995	226.793	317.852	591.612	296.236
RP11-495P10.2	1.1851	1.84968	1.3856	0.864664	0.485012	0.561297	0.298005	0.366659	0.356567	0.530127	0.325421	0.345376	0.615115
CTB-131K11.1	2.93443	2.82075	3.28309	3.23367	2.18292	1.83508	1.99715	1.25108	1.68609	1.30391	1.1601	1.24488	0.844496
HIST1H1E	51.3593	38.9044	51.9369	66.5655	44.5937	49.0915	30.9033	46.517	38.0983	48.6277	21.6538	21.4476	16.7986
AC010327.1	0.193073	0.0962885	0.122846	0.180249	0.13416	0.0573928	0.168623	0.136079	0.0573928	0.143012	0.0723167	0.0758851	0.130359
PXK	1.83716	1.26229	1.27206	1.57697	3.3474	2.55259	3.11553	2.89405	2.89431	3.42063	2.30327	2.71005	1.88099
RP11-173L6.1	0.00665564	0.0079105	0.00665564	0.00665564	0.00665564	0.00665564	0.00665564	0.00796238	0.00665564	0.00665564	0.00665564	0.00665564	0.00665564
RP11-822E23.2	0.281864	0.484601	0.340915	0.448477	0.306747	0.209613	0.276831	0.245085	0.256987	0.247217	0.159183	0.208641	0.0965694
RN7SL220P	0.495895	0.279969	0.370184	0.308224	0.348232	0.437229	0.311036	0.257707	0.311179	0.253465	0.250592	0.366834	0.209248
AC025165.1	0.0788968	0.0573928	0.0573928	0.0573928	0.0573928	0.0573928	0.0780042	0.0573928	0.0573928	0.0573928	0.0573928	0.0573928	0.0573928
RP11-1260E13.3	0.00434699	0.00434699	0.00827988	0.00434699	0.010425	0.0109841	0.009338	0.00594279	0.00879558	0.00636068	0.00434699	0.00434699	0.00434699
AL353147.1	0.0384476	0.0384476	0.0443576	0.0384476	0.0384476	0.0603882	0.0384476	0.052562	0.0384476	0.0384476	0.0384476	0.0384476	0.0384476
AC121332.1	0.0450012	0.0450012	0.0450012	0.0684564	0.0450012	0.0450012	0.0450012	0.0450012	0.0450012	0.0450012	0.0450012	0.0450012	0.0450012
BMS1P6	1.37298	1.37101	1.44988	1.57534	1.64215	1.82111	1.92462	1.15529	1.25235	1.09805	1.08258	1.08346	1.09515
MIR761	8.26102	4.65333	5.23443	3.76036	4.11675	3.1848	3.23451	2.72635	4.48863	3.49432	4.32933	3.87057	1.25363
RP11-44F14.11	0.765431	0.768453	0.515663	0.459986	0.427258	0.433244	0.539499	0.523621	0.734719	0.6271	0.705823	0.898089	0.760305
LA16c-360H6.2	1.6886	1.83289	1.54177	1.43875	1.55889	1.48807	1.85485	1.21416	1.30875	1.2536	1.08206	1.4697	0.714169
RP11-642D21.1	0.00555415	0.00755663	0.017146	0.0235155	0.158536	0.177918	0.389928	0.197012	0.283411	0.243354	0.419989	0.675241	0.556046
AC013268.2	0.122547	0.0254077	0.0257144	0.00702015	0.110127	0.0946169	0.0447603	0.0301369	0.0493116	0.0711116	0.0416331	0.0528416	0.0125027
RP11-455J15.1	0.00515639	0.00701547	0.00515639	0.00515639	0.00515639	0.00515639	0.00515639	0.00515639	0.00515639	0.00515639	0.00515639	0.00515639	0.00515639
RP11-479O17.7	0.0121849	0.0121849	0.0121849	0.0121849	0.0121849	0.0121849	0.0121849	0.0121849	0.0265585	0.0161693	0.0121849	0.0121849	0.0190267
OR52K3P	0.00892692	0.00366677	0.0129041	0.00833232	0.0101624	0.0231659	0.00556142	0.00772993	0.0110791	0.00882158	0.00366677	0.00366677	0.00366677
RP11-165I9.6	0.0132004	0.0132004	0.0132004	0.0132004	0.0209452	0.0132004	0.0132004	0.0132004	0.0132004	0.0207684	0.0132004	0.0132004	0.0132004
RP11-429E11.2	0.00821129	0.00446809	0.00293124	0.00293124	0.0152546	0.00808893	0.0106197	0.00400732	0.00481775	0.00560996	0.00671145	0.012371	0.0101086
AC092484.1	0.00477697	0.00477697	0.00477697	0.00477697	0.00477697	0.00477697	0.00477697	0.00477697	0.00718049	0.00477697	0.00477697	0.00477697	0.00477697
AC007358.1	0.159349	0.0501279	0.0754524	0.0501279	0.0501279	0.0501279	0.0501279	0.0501279	0.0501279	0.0501279	0.0501279	0.0501279	0.0501279
RP3-512E2.2	0.309901	0.185291	0.23511	0.273485	0.649211	0.68759	0.734012	0.629079	0.592363	0.780231	0.781029	1.02969	0.271261
RP3-462C17.1	0.0210643	0.0158945	0.012512	0.0149885	0.00947394	0.00947394	0.00947394	0.00947394	0.00947394	0.00947394	0.00947394	0.00947394	0.00947394
MRPL49	2.84727	2.93234	2.29095	2.37318	1.86127	1.44407	1.71743	2.05368	2.21963	2.02426	1.42743	1.25568	1.36071
CYP2D8P1	0.107909	0.0733776	0.109285	0.097403	0.0821623	0.122059	0.033674	0.044537	0.0456175	0.056385	0.0662788	0.0797575	0.0132286
CTB-55O6.8	0.0282381	0.0276925	0.031785	0.00978909	0.0677671	0.0435028	0.0137946	0.0426492	0.0532979	0.0906347	0.0382467	0.0586189	0.0477238
AC140481.8	0.00368382	0.00368382	0.00368382	0.0111702	0.0320844	0.0569694	0.0262974	0.0122781	0.0170591	0.0148174	0.00368382	0.00368382	0.00368382
AC027807.1	0.0353581	0.0652688	0.0353581	0.0353581	0.0353581	0.0353581	0.03992	0.0483382	0.0353581	0.0517374	0.0353581	0.0353581	0.0353581
CDC42EP2	0.600145	0.248258	0.237589	0.282557	0.286551	0.299632	0.104177	0.208753	0.204234	0.284516	0.0532211	0.0716419	0.0939636
AC000003.1	0.0347378	0.0347378	0.0347378	0.0347378	0.0347378	0.0347378	0.0347378	0.0347378	0.0347378	0.0347378	0.0347378	0.0347378	0.0401054
U1	0.0347024	0.0368073	0.0318903	0.024147	0.0295845	0.0810575	0.0290684	0.0350058	0.0508148	0.0315114	0.0358568	0.035985	0.0570937
FAM133CP	0.268559	0.30213	0.298186	0.340202	0.250423	0.201124	0.316901	0.184932	0.160059	0.139493	0.147563	0.152676	0.141536
RGPD6	3.60972	3.99555	4.73769	7.18136	4.75532	4.95983	4.63658	3.28484	4.86506	3.42323	2.96367	3.20322	2.06614
EDDM3A	0.00601781	0.00904647	0.0042812	0.0042812	0.0114558	0.0122189	0.0473776	0.0122967	0.0613476	0.0442056	0.0945234	0.130914	0.080651
UGT2B29P	0.00407838	0.00407838	0.00407838	0.00645233	0.00407838	0.00407838	0.00407838	0.00407838	0.00407838	0.00407838	0.00407838	0.00407838	0.00407838
CTD-2154H6.1	0.0133607	0.00716113	0.0107789	0.00716113	0.00716113	0.00716113	0.00716113	0.00716113	0.0100255	0.00716113	0.00716113	0.00716113	0.00826765
RP11-215P8.4	0.199204	0.108291	0.0599338	0.0477501	0.00594611	0.0143707	0.0122942	0.00594611	0.00824282	0.0107604	0.00857651	0.00594611	0.00594611
ATP6V1E2	0.414713	0.363663	0.278125	0.37681	0.300677	0.262201	0.154037	0.150614	0.230217	0.203743	0.246469	0.320818	0.18992
RP11-227H4.4	0.018592	0.018592	0.018592	0.0294141	0.018592	0.018592	0.0289826	0.018592	0.0244136	0.018592	0.018592	0.018592	0.018592
RP11-622O11.1	0.00395631	0.00438691	0.00499781	0.00287798	0.00716465	0.00325463	0.0172142	0.0362026	0.0109561	0.0233119	0.00373336	0.00985008	0.00934778
KLHL17	0.167371	0.125239	0.103723	0.130066	0.102673	0.108993	0.083859	0.0840282	0.0590258	0.0624669	0.0295957	0.0390138	0.0163872
RP11-740N7.2	0.0223144	0.00566549	0.0264985	0.00658802	0.00557284	0.0185402	0.00713067	0.00603676	0.00577257	0.00629943	0.00416415	0.00416415	0.00416415
ZCCHC13	0.00469764	0.00469764	0.00469764	0.00469764	0.0104555	0.00661235	0.00469764	0.00469764	0.00469764	0.00469764	0.00469764	0.00469764	0.00469764
NTAN1P2	0.129082	0.169167	0.155792	0.183673	0.218121	0.250978	0.280286	0.175066	0.250447	0.236114	0.207446	0.335503	0.216469
RP11-530A18.1	0.257817	0.255453	0.213272	0.253356	0.147636	0.1016	0.142658	0.129754	0.226589	0.128268	0.0994933	0.12115	0.0865874
WDR64	0.00377836	0.0167622	0.00877629	0.00552905	0.00699165	0.0205289	0.00866391	0.0066296	0.0145385	0.00807253	0.0102863	0.0141416	0.0027814
TTTY25P	0.0026348	0.00401623	0.0026348	0.0026348	0.0026348	0.0026348	0.0026348	0.0026348	0.0026348	0.0026348	0.0026348	0.0026348	0.0026348
KIF26B	0.0195291	0.054923	0.0425276	0.403289	1.6083	1.16714	4.87265	4.48603	5.01701	5.75184	5.83187	4.17722	2.01944
KLHL35	0.651248	0.175251	0.258965	0.137005	0.19351	0.307556	0.213666	0.197736	0.243744	0.372344	0.29287	0.581351	0.231563
2016-09-05	0.278423	0.0400529	0.0799378	0.0996345	0.0806566	0.0856783	0.0954063	0.140623	0.177799	0.319797	0.704439	1.8675	1.29964
AC007551.1	0.188816	0.157663	0.0670407	0.0745858	0.0874917	0.234192	0.158557	0.146932	0.0660013	0.069858	0.106218	0.0826771	0.136761
AL356741.1	0.12165	0.0747343	0.0412511	0.0548186	0.0774254	0.100661	0.064179	0.0412511	0.0758343	0.0412511	0.0665164	0.0412511	0.204619
EIF4ENIF1	5.22599	4.45887	5.04208	4.34343	5.63359	5.27337	5.58257	4.62951	5.26341	4.83771	3.85409	4.08171	2.39962
LRRC26	0.00328095	0.00328095	0.00328095	0.00328095	0.00328095	0.00328095	0.00328095	0.00328095	0.00328095	0.00428158	0.00419867	0.00328095	0.00514099
TRIM46	0.197879	0.0885703	0.0543538	0.0568729	0.072169	0.0881978	0.0498018	0.0686064	0.0480979	0.0507399	0.00794285	0.0287236	0.0190913
KRTCAP2	6.80984	5.07655	5.44131	3.4919	4.70116	4.60127	3.67974	5.61599	5.25947	5.01062	3.36818	3.43216	7.18981
CXCR1	0.00410374	0.0101982	0.00410374	0.00410374	0.0065125	0.00410374	0.00410374	0.00410374	0.00410374	0.00410374	0.00410374	0.0113005	0.00759746
ARPC2	78.2995	59.0217	64.5624	48.2057	43.1676	35.1118	41.4719	40.4618	50.6934	51.0412	39.6075	40.8302	41.0551
TSACC	0.416792	0.38498	0.309696	0.321349	0.226341	0.285489	0.178147	0.142844	0.132791	0.099162	0.135661	0.0599884	0.104438
CCT3	47.951	43.8985	35.652	31.9832	24.1611	22.0287	22.883	22.5944	23.5551	22.203	14.7773	11.467	8.74179
NFIA	0.194908	0.283565	0.180949	0.106436	0.131107	0.113252	0.28029	0.207427	0.276064	0.372433	0.965179	3.0979	2.37902
C1orf87	0.00532699	0.00225806	0.00148902	0.00522228	0.00126055	0.00126514	0.0112648	0.0212937	0.0273917	0.0168156	0.00303314	0.000898799	0.00140347
SALL4	15.6376	15.3992	16.641	17.8669	11.6838	11.7797	6.05646	4.67538	4.21387	3.53739	1.46536	0.113779	0.0670103
RP11-147L13.8	0.00920794	0.00286771	0.00733873	0.00625859	0.0028823	0.0127472	0.00517603	0.00452328	0.0101798	0.0108583	0.0131396	0.0165831	0.00770599
CCDC27	0.0960491	0.0710322	0.030663	0.0526217	0.0471667	0.0549682	0.0468764	0.0630334	0.0926276	0.0757533	0.0620409	0.0839366	0.0317836
MEGF6	0.0458512	0.0347026	0.0347389	0.0491496	0.0642023	0.0701853	0.0242974	0.0448592	0.0226177	0.0285982	0.0391748	0.064094	0.0703904
RP11-456O19.3	0.0087613	0.0087613	0.0087613	0.0087613	0.0087613	0.0087613	0.00989168	0.0127012	0.0087613	0.0087613	0.00979453	0.0087613	0.0087613
CTD-2265O21.7	0.0872084	0.0735064	0.0405406	0.0358971	0.0575875	0.0913176	0.0632035	0.120044	0.0478914	0.0588628	0.0166746	0.0404217	0.0355688
BCLAF1	13.3264	16.7445	12.8688	15.8253	10.552	7.84598	12.4462	7.71441	8.19184	5.64111	6.83318	6.74332	4.20383
AC061992.2	0.00771681	0.00582288	0.00543223	0.00461226	0.00822778	0.0183215	0.00417811	0.0108171	0.00347073	0.00505763	0.00437323	0.00517225	0.00347073
IL23R	0.00112184	0.00202443	0.00221224	0.00187831	0.00291686	0.00602608	0.00112184	0.00411538	0.00112184	0.00337031	0.0023993	0.00184008	0.00285592
RP11-1109M24.16	0.00373827	0.00237559	0.00237559	0.00237559	0.00237559	0.00237559	0.00237559	0.00237559	0.00237559	0.00237559	0.00237559	0.00237559	0.00237559
VAMP8	10.6111	37.2565	45.8509	10.7098	6.5327	5.16449	3.04766	4.94849	4.68563	3.90293	0.82555	0.124824	0.28552
MIR3915	0.0412511	0.0412511	0.0412511	0.0412511	0.0412511	0.0412511	0.0412511	0.0412511	0.101913	0.0412511	0.0612554	0.0537028	0.0811555
CTD-2349P21.5	0.104628	0.123385	0.0962794	0.0465343	0.071199	0.154199	0.0792393	0.0654851	0.0312494	0.0422738	0.0407156	0.0304418	0.0398539
MIR3185	0.0591061	0.0900954	0.084051	0.0591061	0.0591061	0.0591061	0.0591061	0.0591061	0.0591061	0.0591061	0.0591061	0.0591061	0.0591061
RN7SL80P	0.0614625	0.0227033	0.0324592	0.0476154	0.0741082	0.120346	0.0509905	0.159981	0.0842566	0.0501321	0.031713	0.0281166	0.0569043
RP11-737O24.3	1.82572	2.15277	1.75475	1.00774	0.987754	0.948643	1.14161	0.72871	0.997729	0.551842	0.516596	0.555432	0.260295
SNORA51	0.0302298	0.0302298	0.0302298	0.0302298	0.0302298	0.0302298	0.0302298	0.0302298	0.0302298	0.0302298	0.0302298	0.03997	0.0302298
RP11-100M12.3	0.00291399	0.00291399	0.00291399	0.00291399	0.00291399	0.00291399	0.00291399	0.00684725	0.00407955	0.0045086	0.00291399	0.00385289	0.00455016
RP11-369E15.4	0.00379321	0.00952651	0.0137018	0.014356	0.0152242	0.0112908	0.006933	0.00799648	0.0079824	0.00379321	0.00667828	0.00379321	0.00379321
CIR1P1	0.00675983	0.00349833	0.00349833	0.00483495	0.00573602	0.00570576	0.00615703	0.00417797	0.00489762	0.00398812	0.00564097	0.00349833	0.00477202
CTB-164N12.1	0.00340215	0.00340215	0.00340215	0.00340215	0.00477146	0.00589798	0.00634151	0.00612428	0.00654013	0.0151816	0.00691179	0.0103372	0.00965332
ACTR1B	2.81505	1.65354	2.64335	1.52347	2.80695	3.10091	2.61886	3.34521	4.17225	5.20771	3.53494	3.46061	1.59894
RP11-333A23.3	0.0147808	0.00539524	0.00539524	0.00539524	0.00539524	0.00539524	0.00539524	0.00539524	0.00539524	0.00539524	0.00539524	0.00539524	0.00539524
RP11-87E22.1	0.00607576	0.00441976	0.00441976	0.00441976	0.00441976	0.00678357	0.00677247	0.00441976	0.00441976	0.00907446	0.00995794	0.00654815	0.00759599
CTD-2017C7.3	0.0769032	0.0578055	0.0765041	0.0337355	0.064661	0.123593	0.118682	0.0698237	0.0571322	0.0918141	0.0566251	0.152687	0.122355
RP11-973N13.5	0.0223735	0.03044	0.0277938	0.044597	0.0582174	0.0722126	0.0304681	0.0305869	0.0223735	0.0223735	0.0223735	0.0223735	0.0612944
RP11-1078H9.5	0.352666	0.220465	0.359727	0.269016	0.227416	0.252228	0.260453	0.17832	0.225461	0.286969	0.204386	0.365645	0.235863
RP11-203M5.6	0.0292276	0.0169557	0.0680171	0.0139976	0.0040327	0.0040327	0.0129406	0.00482445	0.00621393	0.00610057	0.00754545	0.0040327	0.0040327
DDX18P1	0.193782	0.253233	0.231353	0.234473	0.206461	0.188611	0.289841	0.103594	0.176598	0.142666	0.177785	0.194149	0.118069
RP11-463C8.4	1.16424	0.58494	0.275514	0.344388	0.372964	0.312695	0.185774	0.289087	0.406672	0.292025	0.273117	0.49263	0.539193
RP11-114N19.1	0.00452584	0.00452584	0.00681228	0.00452584	0.00452584	0.00452584	0.00705518	0.00452584	0.00452584	0.00452584	0.00452584	0.00452584	0.00452584
RP11-1029J19.2	0.00776491	0.00776491	0.0154357	0.00776491	0.00776491	0.00776491	0.00776491	0.00776491	0.00776491	0.00776491	0.00776491	0.00776491	0.00776491
EMP2	2.56367	2.58432	2.65394	2.83605	15.9127	12.5458	20.2312	16.567	26.8811	28.7206	28.5964	23.8413	16.3234
RP11-324J13.1	0.00936649	0.0108675	0.0069206	0.0102274	0.00619864	0.0129608	0.00756837	0.0115339	0.00540539	0.00811461	0.00494099	0.00654815	0.00441976
ANK1	0.756021	0.206668	0.0487483	0.054404	0.11579	0.0642658	0.0484491	0.0583534	0.112771	0.152901	0.235026	0.554436	0.11033
RP11-12M9.4	0.346595	0.240305	0.268207	0.183097	0.185818	0.175006	0.166114	0.134286	0.112199	0.104073	0.0404862	0.0422028	0.0322384
VDAC1P2	3.15207	2.20345	2.42086	1.96454	1.12278	1.16944	1.35821	1.37362	2.19725	2.3657	1.46421	1.06427	1.13312
CNN2P6	0.00855592	0.00697163	0.00719544	0.00696909	0.00440501	0.00802664	0.00497335	0.00557863	0.00856694	0.0129329	0.00813088	0.00508802	0.00440501
KCTD11	0.232109	0.120591	0.140685	0.198784	0.274056	0.208899	0.244049	0.316978	0.287206	0.287005	0.177163	0.259584	0.471687
CPNE7	0.549951	0.575206	0.423582	0.0196324	0.0475617	0.0750115	0.00469381	0.0173885	0.00473845	0.00670936	0.00210866	0.00205022	0.00130783
RP11-460H14.1	0.0160189	0.00961191	0.0144678	0.0152068	0.00961191	0.00961191	0.00961191	0.0139344	0.0117554	0.00961191	0.00961191	0.00961191	0.00961191
AC006045.3	0.00568981	0.00568981	0.00568981	0.0150717	0.0169478	0.0147543	0.00886966	0.00568981	0.00568981	0.00568981	0.00568981	0.00568981	0.00568981
GRPEL2P2	0.423795	0.392798	0.274809	0.299191	0.119804	0.146813	0.0920978	0.0469078	0.0545259	0.0691006	0.044763	0.0574092	0.0731804
AC092669.6	0.0355309	0.0615095	0.0314447	0.0154149	0.0185168	0.0358686	0.023424	0.0116987	0.0103152	0.0172466	0.00618036	0.00427435	0.00555592
RP11-157L3.3	0.0913172	0.0310106	0.0780787	0.0380468	0.069869	0.0886814	0.061861	0.0581475	0.0343224	0.0617701	0.0470804	0.132128	0.0637645
AC009299.4	0.0171975	0.0138953	0.00832506	0.0427056	0.0127501	0.0133672	0.00553088	0.00553088	0.00915044	0.00641157	0.00553088	0.00824237	0.00553088
AC006038.4	0.0224328	0.011427	0.00918712	0.00491328	0.0113264	0.00491328	0.0136407	0.00586782	0.00491328	0.00491328	0.00491328	0.00491328	0.00491328
RP11-547I7.1	0.00663334	0.00663334	0.00943287	0.00663334	0.00663334	0.00933704	0.00663334	0.00663334	0.016388	0.00970617	0.109189	1.27035	1.48295
AC118653.2	0.00697202	0.00697202	0.0104943	0.00697202	0.00697202	0.00697202	0.00697202	0.00697202	0.00697202	0.00697202	0.00697202	0.00697202	0.00697202
AC013269.3	0.00895952	0.00895952	0.00895952	0.0247661	0.0608456	0.120233	0.0460976	0.012801	0.0276599	0.020284	0.00895952	0.0140454	0.0103439
RP11-431K24.2	0.00519746	0.00682549	0.00525809	0.00369758	0.00369758	0.00369758	0.00369758	0.00369758	0.00369758	0.00490665	0.00369758	0.00369758	0.00369758
TAF9P2	0.00771951	0.0117668	0.00771951	0.00771951	0.00771951	0.00771951	0.00771951	0.00771951	0.00771951	0.00771951	0.00771951	0.00771951	0.00771951
PPIAP25	0.0141969	0.00978344	0.00970316	0.00734714	0.00734714	0.00734714	0.0101245	0.0091702	0.00898558	0.00734714	0.00940222	0.00848633	0.0115707
U6	0.0373595	0.0373595	0.0562334	0.0373595	0.0373595	0.0373595	0.0373595	0.0373595	0.0373595	0.0373595	0.0373595	0.0373595	0.0373595
snoU13	0.0605018	0.0812425	0.0505552	0.0384476	0.0384476	0.0384476	0.0384476	0.0384476	0.0384476	0.0501735	0.0384476	0.0384476	0.0384476
snoU13	0.0384476	0.0384476	0.0384476	0.0384476	0.0384476	0.0384476	0.0384476	0.0384476	0.0384476	0.0384476	0.0484452	0.0657947	0.0384476
snoU13	0.0678489	0.0523095	0.068614	0.0608273	0.0514541	0.0971507	0.0599348	0.0623191	0.0384476	0.0510196	0.0384476	0.0384476	0.142443
snoU13	0.0472113	0.0384476	0.0505552	0.0384476	0.104078	0.239483	0.0949541	0.0384476	0.0772841	0.0438306	0.0384476	0.0508357	0.0384476
U6	0.315035	0.257457	0.241784	0.531355	0.244959	0.324558	0.67945	0.19201	0.172405	0.163849	0.24349	0.27982	0.323775
AC010084.1	0.00873028	0.00710971	0.0107015	0.00710971	0.0187615	0.00710971	0.0139638	0.0146195	0.0132019	0.00943451	0.0114642	0.0140091	0.00969826
RP11-452B18.2	0.0105322	0.0105322	0.0105322	0.0176342	0.0105322	0.0105322	0.0164183	0.0152685	0.0128809	0.0105322	0.0105322	0.0105322	0.0105322
SDCCAG8	0.905727	0.668427	0.686488	0.853037	0.979442	1.11928	1.09801	1.07716	1.29035	1.36973	1.39224	1.7796	1.49169
SZRD1	8.14902	7.31202	7.11475	7.51387	6.15429	5.76897	5.85352	7.97041	7.59482	9.03081	6.13612	5.29966	4.36046
RP11-381P6.1	0.272544	0.174298	0.192691	0.188249	0.280742	0.331859	0.375598	0.352664	0.459098	0.516943	0.381305	0.563902	0.49233
RP11-265B8.4	0.0221413	0.00810232	0.00686759	0.0048294	0.00938992	0.01094	0.00732479	0.00726677	0.0048294	0.0048294	0.00732748	0.0048294	0.00870628
OTOA	0.0107674	0.00184098	0.00249039	0.00131042	0.00128761	0.00167403	0.00207668	0.00118163	0.00109091	0.00462032	0.00643066	0.00322262	0.00410071
RP5-1042K10.12	0.0983877	0.138215	0.122072	0.0389396	0.0662064	0.0659783	0.121326	0.0580046	0.0689045	0.100355	0.102531	0.147447	0.326626
RP1-91G5.3	0.00561717	0.00561717	0.00561717	0.00561717	0.00561717	0.00561717	0.00561717	0.00767927	0.00561717	0.00561717	0.00561717	0.00561717	0.0103994
RP11-109P14.2	0.0182794	0.0195514	0.0122196	0.0122958	0.0171666	0.0133653	0.0125755	0.0139223	0.0152074	0.0107259	0.00925259	0.00925259	0.0126213
RP11-397P13.6	0.458083	0.332795	0.312059	0.375487	0.308395	0.446819	0.431048	0.244077	0.223883	0.23373	0.297531	0.319694	0.514647
LRP5	0.538613	0.528188	0.46789	0.406771	0.606151	0.535986	0.569352	0.663132	0.432528	0.594217	0.469242	0.549465	0.11461
PDZD9	0.0210106	0.0619746	0.0334695	0.0104769	0.0636705	0.0385323	0.0508058	0.0248765	0.0672321	0.0343698	0.0347224	0.0392515	0.0613932
RTKN2	1.3844	1.70254	1.14812	0.815292	0.584261	0.661137	0.358396	0.167096	0.202717	0.189072	0.259937	0.172967	0.0590577
PNMAL1	3.88764	2.39982	1.31026	1.48464	2.65891	2.34667	3.31904	3.69162	4.30293	4.1423	3.11674	3.4772	3.03158
RN7SL153P	0.105628	0.109785	0.083453	0.145952	0.0419728	0.0532968	0.0584647	0.0198649	0.0249435	0.0623041	0.0814137	0.0214811	0.0782838
MIR338	0.0507706	0.0507706	0.0507706	0.0772328	0.0507706	0.0507706	0.0507706	0.0507706	0.0507706	0.0507706	0.0649717	0.0507706	0.0507706
DTX2P1	1.35651	1.04586	0.91589	0.854071	0.985549	1.06449	0.961644	0.991642	0.952661	0.913479	0.646844	0.734534	0.548162
Y_RNA	0.0408258	0.0408258	0.0536823	0.0408258	0.0408258	0.0574661	0.0408258	0.0408258	0.0408258	0.070698	0.0514418	0.0408258	0.0637491
U6	0.401126	0.462918	0.234591	0.118891	0.147185	0.305005	0.226428	0.0760308	0.23694	0.143289	0.10438	0.209268	0.0809137
ACA59	1.43033	0.830203	0.653222	0.334544	0.430187	0.402442	0.859141	0.566445	1.15151	1.23983	1.16168	1.13784	0.637296
RN7SKP242	0.0137504	0.0137504	0.0137504	0.0137504	0.0137504	0.0137504	0.0137504	0.0137504	0.0137504	0.0137504	0.0204185	0.0177966	0.0240381
U6	0.275254	0.331484	0.152114	0.117663	0.115615	0.245157	0.160929	0.134312	0.102884	0.119013	0.121331	0.172898	0.0881376
RP11-286E11.1	0.0223633	0.0130662	0.0140771	0.00309474	0.0236052	0.020998	0.0138717	0.00996411	0.009318	0.0221604	0.0188015	0.0584881	0.0855257
AL117380.2	0.056573	0.056573	0.0941342	0.056573	0.056573	0.056573	0.056573	0.056573	0.056573	0.056573	0.056573	0.056573	0.056573
KIAA1324L	3.49193	2.37208	2.43186	2.65824	6.0261	4.76796	9.27476	7.47999	8.50055	7.39253	4.4142	1.30307	0.694398
RP3-511B24.4	0.01448	0.0289664	0.0288868	0.0178323	0.0586582	0.0459037	0.13383	0.0581197	0.0657627	0.0309841	0.0452537	0.132687	0.0908163
RP11-30K9.1	0.0380649	0.00833707	0.0144779	0.00833707	0.0102144	0.0339028	0.0185495	0.0215991	0.0100962	0.0110177	0.010505	0.0130696	0.0131297
SP8	0.0855607	0.633293	1.15031	0.342815	0.069105	0.0756116	0.0451956	0.0276399	0.0513503	0.050768	0.00657369	0.00572738	0.00197244
RP11-20B7.1	0.00509011	0.00509011	0.00509011	0.00509011	0.00509011	0.00781245	0.00509011	0.00509011	0.00509011	0.00509011	0.00509011	0.00509011	0.00509011
MIOS	6.4105	5.73064	4.20112	2.9762	3.01993	2.76632	2.52868	1.54906	2.11883	1.73359	1.39063	1.32005	0.851285
AC006557.1	0.395657	0.404903	0.446352	0.27488	0.253099	0.367736	0.174586	0.12987	0.0737061	0.173562	0.103302	0.0672313	0.0572562
U6	0.0573928	0.105944	0.0573928	0.0908001	0.0573928	0.0573928	0.0894679	0.0993665	0.0573928	0.0654282	0.0573928	0.0573928	0.0573928
SNORA26	0.0898582	0.0911094	0.0880086	0.180899	0.058435	0.116603	0.0365576	0.0282865	0.0396008	0.0282865	0.0282865	0.0282865	0.0282865
RNU4-54P	0.0527161	0.0411974	0.0309383	0.0427591	0.0680562	0.0479314	0.0505478	0.0309383	0.0309383	0.0410549	0.0309383	0.0461058	0.0731514
SNORD111	0.0786441	0.0465895	0.0465895	0.0465895	0.0465895	0.0465895	0.0465895	0.0465895	0.0465895	0.0465895	0.0465895	0.0465895	0.108673
RNA5SP67	0.0304624	0.0304624	0.0304624	0.0304624	0.0304624	0.0304624	0.0304624	0.0304624	0.0304624	0.0304624	0.0452348	0.0304624	0.0304624
RP11-503N18.1	0.00223598	0.00238389	0.00142092	0.00142092	0.00142092	0.00228674	0.00142092	0.00142092	0.00142092	0.00142092	0.00142092	0.00249188	0.00142092
U6	0.0412511	0.0412511	0.0914519	0.0412511	0.0412511	0.0688433	0.0412511	0.0714197	0.0412511	0.0470265	0.0519777	0.0412511	0.0644132
RP11-9G10.1	0.010051	0.010051	0.010051	0.010051	0.010051	0.010051	0.010051	0.010051	0.010051	0.010051	0.010051	0.010051	0.0234446
MAML1	1.94987	1.69579	1.91516	1.42467	1.6829	1.63323	1.57204	1.38086	1.29022	1.24628	1.09293	1.28702	0.842539
RP11-749H20.1	0.00862768	0.00862768	0.00862768	0.00862768	0.00862768	0.00862768	0.00862768	0.00862768	0.00862768	0.00862768	0.00862768	0.00862768	0.0290246
RP11-449P1.1	0.112287	0.0857742	0.148379	0.105523	0.075873	0.145233	0.0701911	0.0689706	0.0462265	0.0251891	0.0135354	0.00938414	0.00938414
RP11-809N8.2	0.175232	0.229661	0.136499	0.177362	0.256182	0.1658	0.138315	0.244692	0.319829	0.196395	0.0786901	0.0580215	0.0316234
AC067852.1	0.799863	0.457366	0.747714	0.205612	0.621298	0.789987	0.781034	1.29239	0.91238	1.08372	0.691177	0.906754	0.974285
RP11-50B3.4	0.278771	0.419016	0.35502	0.481597	0.299257	0.401766	0.310801	0.199922	0.23801	0.101299	0.132434	0.196182	0.157917
RP11-396O20.1	0.110504	0.0128983	0.0140799	0.00846177	0.0346249	0.0210975	0.0101864	0.0105614	0.0259952	0.016128	0.00846177	0.00846177	0.00846177
COPS8P3	0.00823307	0.00823307	0.0117077	0.00823307	0.0114139	0.0115888	0.00823307	0.00823307	0.00823307	0.00823307	0.01574	0.0122693	0.00823307
GS1-393G12.12	0.672576	0.504697	0.494892	0.159927	0.550699	0.528286	0.515217	0.939249	0.799706	0.661603	0.604914	0.946351	2.26247
RP11-91P24.5	0.0174988	0.0149595	0.0143391	0.0205827	0.0227377	0.054743	0.0267016	0.0137456	0.0396042	0.017574	0.0288628	0.0455349	0.0466917
TM9SF1	3.37326	3.37871	3.70026	3.2462	3.68893	3.23092	2.90381	3.08812	2.86375	3.0862	2.24206	1.81895	2.01718
CTB-70G10.1	0.01445	0.00692326	0.00692326	0.00692326	0.00692326	0.0129255	0.00692326	0.00692326	0.00692326	0.00884971	0.00692326	0.0115333	0.0108106
AC006273.7	0.0102328	0.0155979	0.0102328	0.0161892	0.0217327	0.0158533	0.022384	0.0139894	0.0182368	0.01548	0.0130951	0.0102328	0.0154947
AC005943.4	0.048925	0.0831683	0.0857266	0.0305765	0.0438478	0.0552804	0.0314833	0.029175	0.0452082	0.0152546	0.0342106	0.0292797	0.0659901
RP11-434D2.7	0.00260877	0.00310062	0.0168835	0.00937878	0.0112807	0.0128346	0.00864154	0.0098904	0.00401982	0.00582143	0.00260877	0.00260877	0.00260877
RP11-154H12.2	0.00624623	0.00624623	0.00624623	0.00624623	0.00624623	0.00624623	0.00860743	0.00853925	0.00624623	0.00624623	0.00624623	0.00624623	0.00624623
RP11-693J15.4	0.0100693	0.00892973	0.0020143	0.0102244	0.0020143	0.00260756	0.00308654	0.00292012	0.00518502	0.00510155	0.00538076	0.00344703	0.00771092
CTC-499B15.6	0.0514869	0.0498876	0.0726799	0.122398	0.0388848	0.107787	0.0726253	0.0573658	0.0629995	0.0655975	0.0272768	0.0418714	0.0879638
RP11-15A1.7	1.60682	1.41154	1.1901	0.977298	1.17141	1.00537	0.979411	0.818201	1.09249	1.10747	0.727122	0.81487	0.858831
ACTBP9	0.00844797	0.00549762	0.00416105	0.00360665	0.00591364	0.0044349	0.00360665	0.00430734	0.00360665	0.0052557	0.00360665	0.00360665	0.00360665
RP11-571M6.7	6.0988	6.22322	6.8488	8.36568	8.04808	6.49507	7.35427	7.91511	6.81319	6.12188	4.50863	4.78894	7.45214
CRIP1	0.0574883	0.0458685	0.126973	0.0632609	0.351905	0.483961	1.88831	2.69712	2.24979	2.67059	2.23061	0.996264	0.574547
CTD-2636A23.2	3.22982	1.07801	1.34464	1.0719	0.740193	0.788971	1.3146	0.787823	2.57194	1.79529	0.573694	0.989392	0.774389
RP11-386G11.8	0.00666644	0.00474264	0.00474264	0.00474264	0.00474264	0.0076325	0.00474264	0.00474264	0.00474264	0.00474264	0.0076474	0.00474264	0.00474264
RP11-511B23.1	0.00317571	0.00317571	0.00317571	0.0110598	0.078623	0.0660431	0.0675926	0.165008	0.122799	0.143346	0.0342024	0.0297919	0.0293982
PRSS46	0.161853	0.033276	0.0683944	0.0402306	0.0419244	0.0580208	0.0201722	0.0388203	0.0438054	0.0462622	0.0357185	0.0506813	0.0806806
CTD-2033A16.1	0.728377	1.19841	0.7604	0.617488	1.27408	0.606469	0.193695	0.185607	0.395656	0.208182	0.0581248	0.106399	0.0993033
TIAL1	13.6785	11.662	10.4296	8.35596	6.39098	6.06364	5.26756	4.12925	5.32244	4.47542	3.86233	4.16367	4.09988
UGT1A12P	0.0568751	0.0177501	0.00994882	0.00707061	0.00737625	0.0052563	0.00464801	0.00464801	0.00562877	0.00464801	0.00585664	0.0053687	0.00464801
RP11-669N7.3	0.0956952	0.0621044	0.0420395	0.00598783	0.00998749	0.0081218	0.00253366	0.00346378	0.00253366	0.00336214	0.00253366	0.00721739	0.00253366
CLUHP2	0.00306036	0.00306036	0.00306036	0.00465546	0.00306036	0.00306036	0.00306036	0.00306036	0.00306036	0.00306036	0.00306036	0.00306036	0.00306036
RP1-166H1.2	0.02216	0.0109698	0.0144876	0.0109698	0.0146808	0.0142007	0.0141775	0.0149969	0.0109698	0.0109698	0.0109698	0.0171968	0.0109698
AC139099.1	0.0932741	0.0450012	0.0450012	0.0450012	0.0623872	0.0574814	0.0450012	0.0537439	0.0676435	0.0450012	0.0885722	0.0840015	0.0450012
UBE3AP2	0.0525428	0.0488786	0.0510135	0.0384813	0.0286843	0.0250614	0.0424911	0.0165534	0.0412618	0.0331485	0.025125	0.0319049	0.0128795
RP11-476M19.3	0.0356152	0.0632044	0.00865309	0.0140686	0.0075002	0.0236924	0.0075002	0.0122667	0.00917278	0.0075002	0.0075002	0.0075002	0.0075002
ARMC3	0.0535706	0.0708593	0.0759937	0.0671068	0.0383696	0.0189694	0.00919388	0.0125313	0.00979533	0.00717137	0.000913098	0.00283877	0.00142579
MELK	21.501	26.1076	23.0005	21.654	17.8038	15.8728	6.07128	3.61033	4.39474	4.32942	4.12671	2.54172	1.16525
SLITRK5	0.472898	0.638745	0.748355	0.361057	0.132565	0.173581	0.0311152	0.0231633	0.0375157	0.0235366	0.0164403	0.0628735	0.059442
MYL12A	111.289	83.0865	85.7317	53.5441	54.1147	45.5864	60.1238	59.5738	84.9029	78.4162	41.0647	64.1377	97.7006
MYOM1	0.202695	0.152294	0.162721	0.0232985	0.28951	0.20964	17.2173	28.5653	40.0417	38.9791	44.9556	84.1507	34.9739
ZNF778	0.674078	0.686778	0.532681	0.673792	0.720407	0.718535	0.747495	0.551935	0.498365	0.466006	0.316267	0.295447	0.222776
RP11-328P23.2	0.0376722	0.0367257	0.0365519	0.0254634	0.12916	0.124766	0.128592	0.0506354	0.0451448	0.0532196	0.0165713	0.0127745	0.0127745
CNOT7	5.43722	4.4293	4.77665	4.059	2.84334	2.68068	2.54153	1.5067	2.36437	1.7714	1.59044	1.31722	0.721633
TMEM184B	5.61411	3.31057	4.4872	2.62576	3.83239	3.18897	2.62378	3.2491	3.26079	3.8023	2.45907	3.07658	1.78125
MTOR	11.7444	11.6455	10.3724	8.43268	8.2881	7.06249	7.86664	6.11477	6.83751	6.42792	4.2578	4.21007	2.21935
SCAMP5	1.6243	1.26528	0.582719	0.230789	0.334368	0.23598	0.191066	0.31449	0.273272	0.323391	0.220738	0.463876	0.235138
ZNF521	2.11159	2.79921	4.42581	6.3206	7.42436	7.03179	7.24467	6.63017	6.88784	6.46075	5.39939	5.34154	2.25504
ALPK2	0.0239069	0.0803023	0.252485	13.8773	19.1059	18.1149	26.298	24.696	31.6791	28.6853	24.4923	32.4266	14.1971
FAM5B	0.0204039	0.0390343	0.0199161	0.0388305	0.193981	0.174021	1.44454	1.54728	0.235711	0.0451638	0.00926385	0.157265	0.302267
RP5-899B16.1	0.00360665	0.00360665	0.00360665	0.00360665	0.00360665	0.00360665	0.00360665	0.00360665	0.00360665	0.00526767	0.00360665	0.00360665	0.00360665
LRIG2	2.47371	1.47972	1.71033	1.2431	1.18446	1.44552	1.21466	0.842536	0.825187	0.785947	0.743577	0.914569	0.867059
DHRS4-AS1	1.17563	1.0424	0.848142	0.642553	0.801578	0.730721	0.53796	0.565366	0.629523	0.518063	0.382952	0.53189	0.379155
DRAP1	2.25441	1.05742	1.06742	0.996983	1.38802	1.22798	1.32902	2.45327	2.24834	2.32556	1.17002	0.932058	1.18076
RP11-80K21.3	0.00424137	0.00232746	0.00387494	0.00241568	0.00128784	0.00128784	0.00235384	0.00128784	0.0032132	0.00149291	0.00128784	0.00128784	0.00128784
LONRF3	0.013852	0.026114	0.0378611	0.0854713	0.0527577	0.0621552	0.0224001	0.0324428	0.0205129	0.0153998	0.00738122	0.00839058	0.00223595
MCMBP	9.94535	9.19962	8.84194	8.85076	7.23277	6.26229	4.54302	3.18092	3.6473	3.54567	2.89822	2.51494	2.27884
AC006050.2	0.0420163	0.0131085	0.00369361	0.00221979	0.019381	0.0131087	0.00498092	0.00895359	0.00342045	0.0106611	0.00568188	0.00414357	0.00293366
FAM171A2	0.135209	0.0582515	0.100243	0.0376808	0.107801	0.146628	0.0522596	0.0992717	0.0655078	0.066746	0.0708055	0.146412	0.0378856
SHANK1	0.00402015	0.00433064	0.00410134	0.00119809	0.00613793	0.00512839	0.00350279	0.00607357	0.00630278	0.00787558	0.0023724	0.0120295	0.00174657
AC073072.5	0.036567	0.0106079	0.00790276	0.0122259	0.0525971	0.0459726	0.00475046	0.00290757	0.00290757	0.00290757	0.00290757	0.00290757	0.0116574
CHKB	5.56826	4.38757	4.3628	4.02011	4.62411	4.07495	3.7609	4.27107	4.38974	4.07431	3.9489	5.10924	2.21351
TOB2	3.89964	4.83002	3.56057	3.49054	2.96306	2.88594	4.41363	3.5097	4.4884	3.52911	2.89207	1.98188	1.2897
CNGA2	0.00130913	0.00130913	0.00130913	0.00130913	0.00130913	0.00130913	0.00130913	0.00130913	0.00230914	0.00130913	0.00130913	0.00130913	0.00130913
PDHB	104.559	67.3771	82.0582	49.8954	45.4733	40.4896	49.0211	53.011	73.4396	71.1965	46.0124	33.3672	35.2782
SEMA6B	2.11244	0.844689	1.32042	2.05789	2.54578	2.97149	2.02342	2.39796	2.09968	2.62668	1.21482	0.446118	0.112738
MOCS3	0.831881	0.866774	0.800872	0.87456	0.873329	0.665433	0.869216	0.884136	0.853037	0.740362	0.494801	0.460899	0.269054
STAU1	21.024	19.2138	17.1434	15.1899	13.7545	12.7742	13.4745	10.4949	14.06	14.2263	9.86397	11.3193	6.12013
CDH26	0.0762862	0.0516437	0.0444303	0.0176957	0.0262744	0.0245995	0.0259566	0.023859	0.0380228	0.0392407	0.0262011	0.0283865	0.0159143
PTGIS	4.7894	2.07768	2.04483	0.950162	3.97115	4.52353	1.54588	0.875558	0.554014	0.727126	0.0737952	0.153877	0.436912
ZNF444	0.429573	0.238611	0.308992	0.297214	0.277868	0.362201	0.276521	0.383501	0.332791	0.321985	0.246044	0.272978	0.238236
SPTY2D1-AS1	0.814757	0.76645	0.786666	0.727149	0.608563	0.68889	0.670924	0.388592	0.577971	0.51276	0.456551	0.46731	0.405902
RPL26	106.171	88.8776	86.1993	73.9705	52.387	58.9356	38.5502	48.2179	42.1774	39.6259	37.5252	29.1139	73.956
CCDC42	0.0038558	0.00226292	0.00226292	0.00226292	0.017444	0.0115707	0.0109191	0.0128626	0.00439174	0.0125405	0.00226292	0.00953468	0.00226292
RP13-279N23.2	0.80919	0.543507	0.553301	0.286514	0.50787	0.500552	0.836136	1.15168	1.37974	1.82897	1.16169	0.649186	0.188703
TMPRSS4-AS1	0.00883952	0.00883952	0.00883952	0.00883952	0.0122546	0.00883952	0.00883952	0.00883952	0.00883952	0.00883952	0.00883952	0.00883952	0.00883952
ABCC6P2	0.0968132	0.0379973	0.0590746	0.0338679	0.246366	0.361459	0.0898367	0.149881	0.183296	0.214899	0.133912	0.0821631	0.078154
RRM1-AS1	2.37232	2.5097	2.21445	2.43617	1.77849	1.54145	0.767543	0.431365	0.93992	0.779523	1.04832	0.760997	0.475603
RP4-594L9.2	0.0102593	0.0172122	0.0102593	0.0156066	0.0102593	0.0102593	0.0102593	0.0102593	0.0102593	0.0102593	0.0102593	0.0102593	0.0102593
NAV2-IT1	0.0123645	0.0106902	0.00785735	0.0630983	0.0221337	0.0186835	0.0168788	0.0206545	0.00785735	0.0199001	0.00785735	0.0422394	0.0582209
RP11-646J21.6	0.0129421	0.00818204	0.00818204	0.0256966	0.0206029	0.0154872	0.0164843	0.0141903	0.00818204	0.00818204	0.00818204	0.00818204	0.00818204
SPRED2	3.9982	3.83507	7.99148	5.60628	5.00413	4.40972	5.29287	4.46606	3.68402	3.61399	0.705588	0.836767	0.715521
UBE2J2	0.858558	0.71451	0.663722	0.654959	0.666718	0.545627	0.608119	0.735786	0.704174	0.50708	0.375819	0.336005	0.591296
TBC1D23	3.46963	2.92936	2.8426	2.37459	3.04311	2.61287	3.20613	2.20537	2.42634	2.15704	1.63868	2.18783	1.80598
RPS26P4	0.0186435	0.0307712	0.0111867	0.0111867	0.0164778	0.0235909	0.0303602	0.0351799	0.0513195	0.0607664	0.130884	0.234605	0.375482
RNA5SP306	0.0373595	0.0373595	0.0373595	0.0373595	0.0373595	0.0373595	0.0373595	0.0373595	0.0456908	0.0373595	0.0373595	0.0373595	0.0373595
HS3ST1	0.0432234	0.0315859	0.126342	0.252749	0.180332	0.130821	0.111614	0.0603938	0.0444511	0.0430957	0.00633234	0.00580564	0.00754432
CD99	5.58799	3.1188	3.70095	5.67632	9.37301	9.89239	16.6056	23.7313	21.522	19.1474	7.32159	5.34357	8.77869
AC097533.1	1.08789	1.18852	1.03763	1.17438	0.931558	0.716423	0.763081	0.908352	0.785047	1.17101	0.646607	0.650551	0.963796
RPS27	28.9859	25.2668	27.3203	15.0188	15.8528	17.0647	6.98004	8.30147	13.6253	14.6291	9.33075	9.69913	22.3469
BET1L	3.96831	3.02312	3.33595	2.3568	2.87057	2.48006	2.42592	2.67125	3.11929	3.3813	2.2302	2.33063	1.49577
RPL23A	11.6737	9.02126	9.42519	8.89775	7.41191	7.93161	4.65075	6.23326	5.1277	5.12155	4.21651	3.38989	7.4993
RP11-332L8.1	0.094304	0.0632365	0.0959663	0.0850848	0.06031	0.0463739	0.0718391	0.0626283	0.0719835	0.0687406	0.0253695	0.0417322	0.0447551
RP6-24A23.3	0.213198	0.170506	0.108055	0.0980691	0.0584812	0.0321998	0.0213902	0.0186967	0.00832335	0.00699646	0.00612127	0.00729741	0.00542903
SLC29A3	2.63743	1.77509	1.79548	1.92486	2.72086	2.4397	1.30692	1.47374	1.05165	0.881593	0.437227	0.369172	0.196823
RP11-123C5.5	0.0184589	0.0175429	0.0124963	0.0131346	0.024786	0.017087	0.00937325	0.0113499	0.0172995	0.0158237	0.0104609	0.00830211	0.0171944
G2E3	3.96149	3.61538	3.8757	2.93923	1.67567	2.08777	1.19201	0.673553	0.954279	0.676575	0.693433	0.573609	0.351122
ITM2C	9.89418	6.96134	8.50449	9.35381	10.9729	10.2356	7.68256	12.7342	7.93491	7.83593	4.27769	3.17135	3.19305
HTR2B	0.118365	0.146249	0.129039	0.233668	0.153124	0.194517	0.224467	0.0869298	0.0981106	0.0705167	0.0973096	0.152265	0.0841104
USP37	2.87476	3.06628	2.71779	3.23183	2.95864	2.60287	1.82852	0.961684	1.30161	1.04103	1.09775	1.31565	0.86789
TTLL4	6.3815	7.16379	6.8495	5.60539	5.52061	5.67649	3.55195	2.80921	2.47096	2.50471	1.91793	1.18666	0.487226
HECTD1	13.1016	10.3849	11.1737	9.43561	9.4325	8.81064	10.2793	6.38374	8.32731	7.4607	7.02138	7.75532	5.03281
RTP1	0.00548397	0.0171865	0.0103367	0.00322457	0.00283683	0.00178786	0.00178786	0.00450898	0.00499021	0.00261606	0.00373939	0.0046725	0.00270719
PEX3	2.2872	1.77281	1.55384	0.959936	1.08848	1.18962	1.16482	1.01338	1.74306	1.6353	1.07969	1.0865	0.883565
SERPINE2	8.53882	36.6653	103.316	106.85	34.1334	33.0524	8.59684	8.26781	7.61332	6.94547	1.06731	3.09253	0.621804
PSMG3-AS1	0.158144	0.252444	0.108554	0.178972	0.185672	0.179565	0.225867	0.27552	0.274193	0.228815	0.272034	0.260801	0.152438
CEACAM20	0.00338675	0.00499678	0.00551157	0.00383204	0.00363156	0.00411503	0.00234774	0.00181656	0.00254317	0.00181656	0.00181656	0.00270713	0.00247795
EID2	0.623912	0.49813	0.477892	0.590345	0.592217	0.590358	0.613671	0.801093	0.966954	0.703861	0.479601	0.32964	0.364777
OR51A10P	0.00531166	0.00423088	0.00636831	0.00423088	0.0124606	0.0187604	0.0105922	0.0157751	0.0104526	0.0187148	0.0229764	0.0408246	0.0307581
CRLF3	4.34807	3.76717	3.9639	3.50754	2.18995	2.25438	1.76665	1.28958	1.47809	1.27345	1.20164	1.33438	1.25227
ATP5G2P3	0.00933987	0.00933987	0.0122811	0.0147764	0.0124995	0.0176787	0.0152597	0.00933987	0.00933987	0.0121884	0.00933987	0.00933987	0.0145841
IGKV1OR22-5	0.0112503	0.0112503	0.0112503	0.0112503	0.0112503	0.0112503	0.0175377	0.0205487	0.0112503	0.0143808	0.0112503	0.0112503	0.0112503
AC093142.2	0.0253014	0.0240459	0.0203082	0.0273871	0.037307	0.0277686	0.0220437	0.0225463	0.0113796	0.0151006	0.0180656	0.0393871	0.0310637
DMRTA1	0.387374	0.610674	0.721931	0.199121	0.221327	0.28287	0.242562	0.238788	0.221407	0.191156	0.0543672	0.0876682	0.0174425
VAV3-AS1	0.0163621	0.0367635	0.014626	0.0101708	0.00642874	0.0130713	0.00975053	0.00642874	0.00642874	0.00642874	0.00642874	0.00642874	0.00642874
RN7SL320P	0.0671062	0.0336317	0.0449919	0.140677	0.0285182	0.0343851	0.0537513	0.0213008	0.0201784	0.0175182	0.0362256	0.0616269	0.0210345
RP1-63G5.5	0.00262115	0.00176536	0.00129754	0.00129754	0.00129754	0.00129754	0.00129754	0.00235279	0.00129754	0.00129754	0.00129754	0.00237909	0.0020261
RP11-600F24.1	0.0748024	0.0250583	0.0358008	0.0196132	0.0786392	0.0474806	0.0390358	0.0220273	0.0279767	0.0497691	0.0268067	0.0223879	0.0235832
NUFIP1	1.84169	1.46568	1.35844	0.955433	0.886957	0.748456	0.773039	0.399442	0.586441	0.459668	0.300716	0.265617	0.106764
CTD-2313F11.3	0.00700904	0.00700904	0.00700904	0.00700904	0.00858735	0.00700904	0.0109262	0.00887644	0.00981259	0.00700904	0.00700904	0.00700904	0.0109445
CTD-2383M3.1	0.0955306	0.12437	0.112026	0.249113	0.345544	0.322523	0.62414	0.381761	0.366285	0.377129	0.237803	0.185333	0.0843394
IFNA5	0.00566539	0.00566539	0.00852753	0.00566539	0.00758193	0.0136923	0.0103549	0.00566539	0.00931156	0.00566539	0.00566539	0.0111632	0.00884645
RNA5SP460	0.0400011	0.0400011	0.0400011	0.0400011	0.0634805	0.069346	0.0400011	0.0400011	0.0400011	0.0463705	0.0400011	0.0400011	0.0400011
AC006296.3	0.00521573	0.00256548	0.00446848	0.0194454	0.0249042	0.0207629	0.0425372	0.0161841	0.0219248	0.0110099	0.0133108	0.0297354	0.0199758
U6	0.0404093	0.0745929	0.0404093	0.0404093	0.0404093	0.0404093	0.0404093	0.0404093	0.0404093	0.0404093	0.0404093	0.0404093	0.0404093
SNORD112	0.0557761	0.0742714	0.0557761	0.074121	0.0557761	0.0557761	0.0768607	0.0557761	0.0557761	0.0557761	0.0557761	0.0557761	0.0557761
DHRS13	0.360283	0.388183	0.305509	0.373907	0.388635	0.301996	0.188548	0.235051	0.221424	0.235989	0.142353	0.135908	0.121348
RNU7-137P	0.0649198	0.0649198	0.0649198	0.0649198	0.0649198	0.0649198	0.0649198	0.0775322	0.0649198	0.0649198	0.0649198	0.0649198	0.0649198
CACNB3	0.279568	0.31965	0.39249	0.634771	0.872144	0.865678	0.491579	0.445811	0.526568	0.677565	0.435063	0.934166	0.302964
RP11-430L17.1	0.777831	0.644922	0.688947	0.477525	0.463585	0.507603	0.414417	0.261269	0.306249	0.314331	0.33685	0.300101	0.390373
ASTL	0.0380846	0.0078511	0.00569627	0.00240736	0.00371608	0.00488718	0.00451762	0.00240736	0.00337028	0.00319454	0.00240736	0.00240736	0.0065952
KLRG2	0.375933	0.396379	0.247449	0.0784897	0.0255858	0.0164329	0.00400123	0.00779557	0.00210031	0.00202351	0.00130783	0.00205022	0.00305059
RN7SL256P	0.0724975	0.057601	0.0594897	0.021592	0.026641	0.0356346	0.0583267	0.0292483	0.0779308	0.0473539	0.101538	0.36572	0.227425
PSMC1P1	95.8468	82.1947	63.2619	62.6531	60.9675	45.593	69.0086	62.1151	86.0639	61.8394	49.4765	43.014	33.2289
GPR179	0.172163	0.196756	0.180599	0.111315	0.101418	0.116577	0.144694	0.0697309	0.0692252	0.0449016	0.0543771	0.0649333	0.0247559
RP11-161I10.1	0.0177694	0.0477486	0.0136448	0.0108595	0.010893	0.00785735	0.00785735	0.00785735	0.00785735	0.00785735	0.0778642	0.114519	0.104905
KRT31	0.00242951	0.00242951	0.00444943	0.00242951	0.0171275	0.0137895	0.00721288	0.0131335	0.00653848	0.00242951	0.00242951	0.00242951	0.00280491
RP11-379B8.1	0.192304	0.138538	0.264846	0.162529	0.0869454	0.125899	0.107486	0.0626965	0.0246448	0.0391663	0.0242284	0.0165491	0.0254884
CKMT1B	18.782	14.9938	11.5116	2.98489	1.63015	1.10681	2.66178	3.26826	1.58306	1.00169	0.514549	0.371097	0.193231
RP11-373E16.4	0.0151728	0.0320612	0.0151728	0.0264205	0.0151728	0.0151728	0.0151728	0.0245934	0.0151728	0.0151728	0.0151728	0.0220806	0.0206971
HNRNPA1P2	0.0523241	0.0201365	0.0877413	0.126534	0.0462989	0.0504288	0.030887	0.0250094	0.0169339	0.0120349	0.0148085	0.0167169	0.0233505
AC004906.3	0.854765	0.407028	0.319928	0.0519768	0.0451375	0.0267978	0.00813911	0.00559864	0.015052	0.0210069	0.0060812	0.00610294	0.00922274
RP11-96C23.9	0.0638997	0.0651884	0.0688747	0.0261479	0.031116	0.0776917	0.0359211	0.0343229	0.0212176	0.0348136	0.0353076	0.0384227	0.0343233
AC021016.8	0.0418546	0.0277532	0.0444668	0.0399173	0.238011	0.150619	0.271514	0.179788	0.317605	0.228159	0.201818	0.0994575	0.0216346
LINC00851	0.00664312	0.00824643	0.00540998	0.00540998	0.00724012	0.00761505	0.00540998	0.00540998	0.00813201	0.00540998	0.00540998	0.00540998	0.00540998
RP11-316I3.1	0.00852488	0.00541738	0.00541738	0.00541738	0.00541738	0.00541738	0.00541738	0.00541738	0.00541738	0.00541738	0.00541738	0.00541738	0.00541738
SNORA9	1.55636	1.33264	1.00817	1.02839	0.342485	0.542646	0.314675	0.322659	0.318066	0.239089	0.125507	0.170726	0.150629
SNORD15A	1.09055	0.799875	0.951253	1.11253	0.415185	0.550475	0.314941	0.257597	0.378819	0.201357	0.14125	0.165582	0.182031
SNORA20	0.0302298	0.0302298	0.0302298	0.0302298	0.041909	0.0425512	0.0302298	0.0302298	0.0302298	0.0523238	0.0302298	0.0302298	0.0302298
U6	0.0373595	0.0373595	0.0373595	0.0373595	0.0373595	0.0373595	0.0373595	0.0373595	0.0373595	0.0373595	0.0373595	0.0431522	0.0509616
U6	0.0373595	0.0373595	0.0431022	0.0864507	0.0831377	0.0373595	0.165686	0.127226	0.0373595	0.0722428	0.0602413	0.101487	0.0971362
U6	0.0373595	0.0373595	0.0373595	0.0373595	0.0373595	0.0373595	0.0373595	0.0373595	0.0373595	0.0624614	0.0373595	0.0556749	0.0373595
SNORA36A	0.0733349	0.231453	0.157175	0.0302298	0.041909	0.0918166	0.0458498	0.0457215	0.0302298	0.0577239	0.0302298	0.059218	0.0623838
HIST1H3A	0.607439	0.62541	0.463594	0.206504	0.728455	0.555661	0.23938	0.349456	0.223171	0.281546	0.163079	0.0779991	0.0626994
PDYN	0.0397819	0.0368173	0.0167838	0.00360602	0.0224137	0.0280436	0.0958415	0.0743741	0.229055	0.288719	0.0994407	0.44294	0.443598
SNORD115-41	0.0488902	0.0488902	0.0488902	0.0488902	0.0488902	0.0488902	0.0673717	0.0488902	0.0488902	0.0756443	0.0488902	0.0724338	0.0488902
RN7SKP162	0.0115119	0.0153293	0.0115119	0.0252561	0.0253232	0.0832553	0.0158637	0.0115119	0.0115119	0.0115119	0.0115119	0.0226218	0.0115119
ADAMTS6	0.279752	0.29091	0.341362	0.26579	0.489223	0.487984	2.28098	1.32009	1.69397	1.95432	3.81614	3.7868	1.27198
RNA5SP507	0.0330009	0.0330009	0.0496728	0.0522101	0.0330009	0.104247	0.0330009	0.0330009	0.0330009	0.0330009	0.0422316	0.0488928	0.0517098
AC069294.1	0.238713	0.225422	0.291898	0.152695	0.129231	0.0801491	0.0629396	0.0411966	0.051762	0.0456958	0.137789	0.128202	0.143473
NLGN2	1.70846	1.02448	1.56335	2.19211	1.88611	2.12706	0.780912	0.716591	0.625275	0.839472	0.348411	0.574525	0.238163
C4orf51	0.0326764	0.0708975	0.108593	0.0233076	0.0464574	0.0164912	0.0291376	0.018039	0.0187796	0.0217086	0.0234825	0.00785422	0.0171426
DAD1	42.0531	38.145	39.1649	37.2338	29.775	23.7922	27.8747	30.7038	36.4238	31.0773	17.9891	17.689	29.5345
DDX10P1	0.00738591	0.00535857	0.012893	0.00324454	0.0139995	0.0206243	0.0237512	0.0172238	0.00827892	0.00994037	0.00617147	0.0272321	0.017768
VN2R6P	0.00527733	0.004582	0.0051512	0.00723442	0.00402286	0.00860344	0.00564686	0.00373371	0.00681421	0.00429691	0.00273111	0.00361108	0.00273111
TEP1	0.379065	0.346998	0.639047	0.244277	0.446602	0.416853	0.377277	0.304793	0.341913	0.313861	0.188746	0.259385	0.216898
MRPS6P2	0.0228245	0.0661111	0.0191524	0.0193562	0.0351838	0.0261883	0.0388813	0.010732	0.0178137	0.010732	0.0553625	0.0200329	0.0319417
RP1-69E11.3	0.0160328	0.0160328	0.0160328	0.0160328	0.0160328	0.0207549	0.0160328	0.0160328	0.0160328	0.0160328	0.0160328	0.0160328	0.0160328
GAL3ST2	0.00454402	0.00250957	0.00356871	0.00250957	0.00398261	0.00563196	0.00391209	0.00363812	0.00415191	0.00388288	0.00404627	0.00250957	0.00250957
AP000260.4	0.0107488	0.0246304	0.00801221	0.00644969	0.00644969	0.0122081	0.00644969	0.00644969	0.00644969	0.00644969	0.0163785	0.00834758	0.0157806
RP11-137L10.5	0.0763338	0.0140429	0.0652675	0.0448265	0.0353611	0.0334897	0.0357662	0.0220832	0.0295519	0.0140429	0.0484954	0.0140429	0.0372735
TOB1	2.15091	1.87638	1.89239	2.583	2.63655	2.09325	2.60195	2.42703	3.63967	3.48526	4.14496	4.18237	5.09198
THEMIS	0.000857537	0.0019944	0.00202024	0.00206382	0.000857537	0.000969764	0.000857537	0.00117234	0.000857537	0.00113794	0.000857537	0.000857537	0.000857537
ZFAND4	1.27029	1.37301	1.17442	0.885324	0.646245	0.674154	0.447753	0.364802	0.526607	0.459126	0.290292	0.319282	0.354093
CCDC74B-AS1	0.0928367	0.062099	0.050811	0.100428	0.119596	0.131655	0.131164	0.187913	0.120253	0.123914	0.143814	0.184559	0.0869124
RP11-54O7.3	0.00408132	0.00720669	0.00498043	0.0343483	0.0925803	0.171798	0.0510572	0.15083	0.077658	0.0639845	0.0142269	0.0289884	0.011625
RP1-288M22.2	0.00883952	0.0120265	0.0165286	0.00883952	0.0118298	0.00883952	0.00883952	0.00883952	0.00883952	0.00883952	0.00883952	0.00883952	0.00883952
RP13-15E13.1	0.0129815	0.0199667	0.0134891	0.00480237	0.00947562	0.00592317	0.0257982	0.0113247	0.0157667	0.00834895	0.0113785	0.0105314	0.00180624
LINC00205	0.669492	0.709271	0.629465	0.904826	1.45974	1.47643	1.24702	0.820117	0.992036	0.963732	0.596295	0.431905	0.244935
CHCHD3P1	0.0073655	0.00586682	0.00676864	0.00586682	0.00586682	0.00586682	0.00586682	0.00586682	0.00586682	0.00586682	0.00586682	0.00586682	0.00586682
RP11-107M16.2	0.0100256	0.015282	0.0124544	0.0100256	0.0100256	0.0100256	0.0100256	0.0100256	0.0100256	0.0100256	0.0100256	0.0164443	0.0151808
RP11-79M19.2	0.0324928	0.00765324	0.0105182	0.0260335	0.0315345	0.0421399	0.0779693	0.0373715	0.119217	0.0345338	0.0661052	0.135355	0.284412
AC090018.1	0.0108496	0.0108496	0.0108496	0.0108496	0.0108496	0.0108496	0.0108496	0.0108496	0.0108496	0.0141585	0.0108496	0.0108496	0.0108496
TSPY10	0.00204445	0.00343	0.00204445	0.00412502	0.00204445	0.00204445	0.00204445	0.00204445	0.00204445	0.00204445	0.00204445	0.00361231	0.00204445
GAD2	0.0100538	0.00839494	0.00186411	0.0036593	0.00641133	0.00321822	0.00605861	0.00665116	0.00269871	0.00128242	0.00128242	0.00631537	0.00128242
RP11-632K20.8	0.940532	0.798114	0.452314	1.22837	0.459755	0.71674	0.471061	0.501082	0.736922	1.04919	1.84104	4.91776	2.77864
ABI1	10.8136	8.54074	9.22376	8.21242	9.18135	7.34865	9.28607	9.67384	10.8437	8.66499	6.44327	5.93539	4.47615
YME1L1	23.8522	23.4847	21.019	19.5694	17.3144	15.5606	17.0796	11.4651	18.2905	14.9497	11.1195	10.2681	9.69615
RP11-501C14.9	0.0355125	0.0380768	0.0174153	0.0350833	0.0620383	0.0513037	0.0852102	0.0524983	0.0739103	0.033544	0.0410327	0.0425558	0.0467793
RP11-500K19.2	0.0351178	0.0367342	0.0199	0.0199	0.0199	0.0199	0.0199	0.0199	0.0199	0.0254374	0.0199	0.0229856	0.0310737
AP005273.1	0.00763026	0.00763026	0.00763026	0.00763026	0.00763026	0.00763026	0.0105147	0.00763026	0.00763026	0.00763026	0.00763026	0.00763026	0.0119146
AC073464.7	0.0115793	0.0115793	0.0115793	0.0115793	0.0115793	0.0115793	0.0115793	0.0115793	0.0115793	0.0115793	0.0145902	0.0115793	0.0115793
AC140481.9	0.0127335	0.0127335	0.0127335	0.0193703	0.0398393	0.0228942	0.0208042	0.0127335	0.0127335	0.0127335	0.0127335	0.0242821	0.0127335
AC105053.4	0.00628289	0.00384338	0.00326018	0.00316728	0.015818	0.0172793	0.00914768	0.0121545	0.00907624	0.00825459	0.00266446	0.00240491	0.00431216
XXbac-BPG308J9.3	0.00859025	0.00859025	0.00859025	0.00859025	0.00859025	0.010563	0.00859025	0.00859025	0.00859025	0.00859025	0.00859025	0.00859025	0.00859025
C1orf213	0.469272	0.275018	1.33451	1.13988	1.24661	1.97535	1.43876	1.51989	1.75451	2.50665	2.24509	2.12837	1.57558
KISS1R	0.0127555	0.00236424	0.00310877	0.00395848	0.00387653	0.00236424	0.00436113	0.00557683	0.00434632	0.00401031	0.00358719	0.00236424	0.00236424
ARID3A	1.07795	1.17432	2.14343	2.32624	2.67941	2.05616	2.25809	2.80709	1.83585	1.84345	0.86746	0.33964	0.0653838
EPAS1	0.0766296	0.0450076	0.00753219	0.0475931	0.385847	0.412393	0.434293	0.661892	0.754144	0.850469	0.114431	0.687535	0.680997
CTC-276P9.1	0.00474833	0.00474833	0.00474833	0.00751224	0.00789565	0.00823172	0.00775794	0.00474833	0.00474833	0.00474833	0.00474833	0.00474833	0.00474833
OR5M14P	0.00642874	0.00642874	0.00642874	0.0115949	0.00642874	0.00642874	0.007739	0.00642874	0.00642874	0.00642874	0.00642874	0.00642874	0.00642874
AP000959.2	0.00406582	0.00406582	0.00406582	0.00406582	0.00406582	0.00406582	0.00406582	0.00406582	0.00406582	0.00406582	0.00406582	0.00605908	0.00406582
AIG1P1	0.647962	0.431673	0.315502	0.2143	0.738331	1.12951	1.12331	0.603857	0.489139	0.835795	1.37129	3.99563	2.8256
AC015815.2	0.0648879	0.0435808	0.0327282	0.0327282	0.0327282	0.0641629	0.0393986	0.0327282	0.0327282	0.0373103	0.0327282	0.0327282	0.0327282
RN7SL180P	0.0301014	0.0391236	0.0303019	0.0136086	0.0255424	0.0227112	0.0280821	0.0263887	0.0252696	0.0264239	0.0196287	0.0202802	0.0372486
U6	0.0373595	0.0373595	0.0373595	0.0373595	0.0373595	0.0373595	0.0373595	0.0373595	0.0373595	0.0373595	0.0478094	0.0373595	0.0373595
RP11-285F7.2	1.59223	1.24914	0.716568	0.148423	0.679614	0.796138	0.701406	0.536375	0.763808	0.651605	0.386999	0.487727	0.56999
TTLL2	0.0244399	0.0338097	0.00978377	0.00594444	0.00455994	0.00681603	0.00605318	0.00585632	0.0114076	0.0201422	0.00547567	0.00563071	0.00290785
SNORD113-3	3.6203	1.27024	1.0708	1.62719	0.606221	1.03617	0.566002	0.346075	0.593291	0.295951	0.749058	2.0134	1.31661
AC015815.1	0.19442	0.250917	0.0919392	0.0297752	0.0364801	0.0708008	0.0297752	0.0448026	0.0555613	0.0688759	0.0419386	0.039369	0.0711957
NADSYN1	0.732173	0.701959	0.709961	0.505141	0.619601	0.507407	0.532555	0.560463	0.721216	0.779242	0.440612	0.488415	0.289756
CCNB1IP1P3	0.0266555	0.0343239	0.0541425	0.018101	0.0106449	0.00478274	0.00478274	0.00478274	0.00478274	0.00478274	0.00478274	0.00478274	0.00478274
FAM83A	0.00756192	0.00264404	0.00292576	0.00629019	0.00665612	0.00398565	0.00361848	0.00552662	0.00157899	0.00174505	0.00112795	0.000782012	0.00106673
RN7SL244P	0.217137	0.253317	0.211348	0.0984644	0.177248	0.185145	0.1266	0.141676	0.0600009	0.115973	0.13464	0.224817	0.127954
RP11-1109F11.5	0.10776	0.147083	0.172806	0.218111	0.450021	0.766326	0.618657	0.490587	0.48514	0.659655	0.137769	0.144464	0.174128
BCAM	1.0916	0.369738	0.265168	0.193791	0.357665	0.366301	0.310518	0.621535	0.523265	0.673706	1.1866	2.3794	0.866769
CTD-2117L12.3	0.00977804	0.00977804	0.01745	0.00977804	0.00977804	0.0124898	0.00977804	0.00977804	0.0128398	0.00977804	0.00977804	0.00977804	0.00977804
RP11-543F8.3	0.0169962	0.0169962	0.0169962	0.0268893	0.0169962	0.0169962	0.0169962	0.0169962	0.0169962	0.0169962	0.0169962	0.0169962	0.0169962
RP11-101P17.14	0.0581425	0.0377153	0.0618767	0.0377153	0.0440931	0.0377153	0.0377153	0.0377153	0.0377153	0.0500478	0.0377153	0.0377153	0.0377153
CTD-2320J21.1	0.0100003	0.0100003	0.0100003	0.0158212	0.0187698	0.0153487	0.0100003	0.0100003	0.0100003	0.0100003	0.0100003	0.0100003	0.0100003
RP11-286B14.2	0.0138951	0.0138951	0.0182708	0.0219832	0.0220511	0.0262241	0.0138951	0.0189961	0.0138951	0.0138951	0.0138951	0.0138951	0.0138951
RP11-118F19.1	0.037746	0.0617406	0.040331	0.0390123	0.0890466	0.129031	0.0820513	0.133404	0.0472882	0.0834001	0.136647	0.0984329	0.0408691
RP11-501C14.8	1.28789	1.13445	1.2009	2.41313	1.42987	1.55011	1.24078	0.681373	1.09038	0.600711	0.692665	0.82943	0.176891
RP11-526I2.5	0.0243431	0.0608799	0.0589479	0.0196718	0.0583682	0.038784	0.059466	0.043048	0.0469386	0.0296525	0.0397262	0.0409668	0.0287825
RP11-327F22.6	0.00938045	0.00531558	0.0105667	0.00531558	0.00745501	0.00748217	0.00531558	0.00531558	0.00531558	0.00531558	0.00531558	0.00531558	0.00531558
U1	0.0620919	0.0314294	0.0314294	0.0314294	0.0314294	0.0314294	0.0314294	0.0314294	0.0314294	0.0314294	0.0314294	0.0314294	0.0314294
PTPRN	0.240086	0.0424582	0.0362403	0.00887307	0.0404471	0.0118997	0.00505009	0.0128517	0.0202922	0.0555813	0.00830737	0.0270426	0.0269077
MSRB3	0.0803102	0.0447917	0.064018	0.064242	0.476869	0.442846	2.61098	2.62796	4.68992	4.4567	4.82137	7.30419	5.49376
CTA-109P11.1	0.00839006	0.00839006	0.0110805	0.00839006	0.00839006	0.00839006	0.00839006	0.00839006	0.00839006	0.00839006	0.00839006	0.00839006	0.0114448
AC110299.5	0.0137502	0.00584949	0.019605	0.00925437	0.0231096	0.0227515	0.0158317	0.0162966	0.00879266	0.0189572	0.0228327	0.0229175	0.0208372
RP5-1027O11.1	0.00505116	0.00505116	0.00667093	0.00505116	0.00505116	0.00710997	0.00652814	0.00505116	0.00663278	0.00505116	0.043544	0.0192426	0.0205973
RP11-333E13.2	37.4212	34.3112	34.7817	26.4365	22.1434	23.9625	16.7339	11.6756	11.9554	13.6549	9.68777	7.16149	4.56956
MTCH1	15.3373	12.3204	14.439	11.5644	13.3027	11.3398	13.0089	17.4142	18.1163	19.437	11.8271	13.5573	19.1138
MRRFP1	0.373302	0.354487	0.30156	0.207642	0.201946	0.181947	0.216504	0.160947	0.227177	0.186349	0.16368	0.13797	0.0754981
AC090044.2	0.0503875	0.0331716	0.0649641	0.01217	0.034901	0.10507	0.0408521	0.0843713	0.0853379	0.0800729	0.0540793	0.054863	0.0513457
MIR4649	0.0771868	0.113881	0.135604	0.278729	0.087144	0.19092	0.227733	0.211438	0.356263	0.28823	0.247461	0.218249	0.0981534
TBC1D3	5.12776	4.3959	4.65559	4.83509	4.88561	4.92333	5.58864	3.68833	4.52119	4.58138	4.00806	4.34719	3.4966
NRM	3.86881	3.33856	4.19901	4.27387	5.0198	5.04321	3.51076	3.74477	3.23637	3.54924	1.61553	1.10364	0.742339
hsa-mir-3171	0.054248	0.054248	0.054248	0.0749748	0.054248	0.0692926	0.054248	0.054248	0.054248	0.054248	0.054248	0.054248	0.054248
ZNF33AP1	0.00195175	0.00195175	0.00449547	0.00195175	0.00195175	0.00195175	0.00195175	0.00195175	0.00195175	0.00195175	0.00195175	0.00195175	0.00195175
PPP1R3E	0.885161	1.01649	1.21897	1.02115	1.35936	1.57342	1.40608	1.05597	1.6751	1.64608	1.95978	1.95017	1.33371
MT2P1	0.0934793	0.038781	0.0335037	0.0495339	0.0621723	0.0380216	0.0579354	0.0355122	0.0261796	0.0387373	0.0406777	0.0835688	0.233936
YBX3	68.9691	68.5406	49.0448	31.1544	28.9639	23.8095	24.235	24.3908	29.7165	32.4972	21.367	29.3973	15.8784
MORF4L1P5	0.00580446	0.00412941	0.0183568	0.0248514	0.0191146	0.0210462	0.00852909	0.00412941	0.00928578	0.00900956	0.00903708	0.020145	0.00764499
RP11-327P2.5	0.198005	0.23828	0.160776	0.301643	0.211522	0.155759	0.168254	0.138838	0.151954	0.19784	0.0988032	0.195573	0.0967471
MAP3K10	0.082148	0.0589929	0.0495189	0.0147764	0.05695	0.0424742	0.0416981	0.055891	0.0394365	0.0721866	0.0175012	0.0360717	0.0197173
CYP21A2	0.0182843	0.00680033	0.00824593	0.00428424	0.012026	0.00778675	0.0241721	0.0157202	0.0233525	0.0225414	0.00690372	0.0215692	0.0527596
AC104655.2	5.5791	4.33438	3.03295	1.84684	2.06917	1.63171	2.23922	2.48755	2.19605	2.00938	1.99773	1.82258	1.32524
GAGE2B	0.0139153	0.00785735	0.0171914	0.0104416	0.0124674	0.012173	0.00945878	0.00785735	0.0129994	0.0104266	0.0101927	0.010389	0.00785735
NPAS1	0.044191	0.019801	0.00767959	0.00709677	0.0158944	0.0301108	0.0169585	0.0199877	0.0117365	0.00916293	0.0186979	0.0044341	0.0214793
CTA-221G9.7	0.0571917	0.00825022	0.031538	0.0148801	0.00964536	0.0106801	0.0625551	0.0401805	0.0189838	0.0147976	0.0176448	0.0241422	0.0178646
AC007875.2	0.024445	0.0153598	0.020747	0.0212566	0.0524401	0.0464682	0.0387943	0.014397	0.0251415	0.0133166	0.0100766	0.0130418	0.0157345
GMFG	0.0397476	0.0381426	0.0212427	0.00626392	0.22951	0.36955	0.259352	0.308778	0.213347	0.113029	0.029243	0.117509	0.160459
TENM1	0.362931	0.294093	0.689462	0.955607	0.237901	0.29293	0.0707493	0.0885354	0.0577424	0.0675806	0.0330416	0.0815214	0.00191927
RP4-724E16.2	0.195657	0.130113	0.154078	0.284505	0.152574	0.18955	0.177372	0.131894	0.110718	0.108275	0.0586074	0.0964624	0.071496
HPS5	2.03289	2.19846	1.81296	1.57433	1.07736	0.967806	1.04466	0.847618	1.59047	1.46401	1.27536	1.05386	0.658422
RP11-357G3.2	0.157846	0.17255	0.130691	0.297886	0.18177	0.238274	0.26216	0.117351	0.0810563	0.0860554	0.118786	0.195019	0.14501
RP11-357G3.1	0.175804	0.147773	0.178906	0.341131	0.21536	0.371004	0.260506	0.115483	0.164316	0.186785	0.198573	0.225399	0.129779
RP11-626H12.3	0.00198701	0.00198701	0.00262419	0.00314361	0.00198701	0.00198701	0.00198701	0.00237713	0.00198701	0.00290747	0.00320372	0.00198701	0.00367865
CTD-2016O11.1	0.00707162	0.00707162	0.00707162	0.0107574	0.0112224	0.01034	0.0085129	0.00707162	0.00707162	0.00938397	0.0226255	0.0138528	0.00707162
RP11-26C10.1	0.00547733	0.00547733	0.00547733	0.00547733	0.00547733	0.00547733	0.00547733	0.00547733	0.00547733	0.00726836	0.00547733	0.0142313	0.0347001
PPBPP2	0.0210885	0.00435718	0.0029097	0.00442628	0.00547478	0.0029097	0.0029097	0.0029097	0.00588742	0.00440173	0.00409833	0.0029097	0.0029097
SPIRE1	2.28982	2.09889	1.99501	2.61757	2.6109	2.35792	2.30345	1.55407	2.15232	2.10213	1.75102	2.74748	1.65095
RP4-794H19.4	0.0208622	0.00814627	0.00804419	0.00812977	0.00534427	0.00752256	0.00833102	0.00639354	0.00748193	0.0080847	0.00534427	0.00706623	0.0238483
RP11-690C23.5	0.00954243	0.00954243	0.00954243	0.0318407	0.00954243	0.00954243	0.00954243	0.00954243	0.00954243	0.00954243	0.00954243	0.00954243	0.00954243
USP9YP24	0.0057227	0.0057227	0.0057227	0.0057227	0.0057227	0.0057227	0.0057227	0.0057227	0.0057227	0.00837368	0.0057227	0.0101113	0.0118614
RP11-49O14.3	0.0676569	0.0169596	0.0617162	0.0589439	0.114892	0.133172	0.1148	0.0303213	0.0194326	0.0512289	0.0360301	0.10383	0.0381856
BTBD1	2.36108	2.20696	2.5783	1.9275	1.81924	1.82018	2.45995	1.98183	2.91994	2.7903	2.65029	3.31979	2.44565
MTND2P16	0.0118857	0.00496254	0.0071124	0.00496254	0.00496254	0.00496254	0.00496254	0.00678431	0.00745944	0.00496254	0.00496254	0.0073523	0.00496254
RAD51D	0.634211	0.761276	0.649532	0.592869	0.607138	0.500885	0.351928	0.327807	0.331222	0.329002	0.393677	0.460236	0.404659
HSD17B10	8.18887	7.11354	7.19639	6.46672	6.93721	6.08032	8.68968	14.0222	14.0064	12.3349	7.79437	5.20097	5.33294
ZNF707	0.0517217	0.0475823	0.0405457	0.060307	0.047938	0.0555401	0.0543266	0.059483	0.04496	0.0332576	0.0268193	0.0352362	0.0250569
GNAT2	0.265435	0.217123	0.180024	0.205784	0.163967	0.115804	0.261052	0.160157	0.145985	0.127622	0.356335	0.593308	0.438981
KIAA1107	0.72051	0.441631	0.485003	0.343666	0.405572	0.463213	0.339428	0.255151	0.327144	0.329112	0.309125	0.667339	0.32088
PRPF38B	25.6561	24.8142	20.7688	15.988	15.8972	13.4892	16.9637	8.58853	11.8146	9.28999	10.6839	10.41	3.75797
GSTM1	2.56434	1.75574	1.72249	1.42172	2.2123	1.877	4.07923	4.52011	7.39145	7.44154	5.67009	3.95789	2.88054
AC007322.7	0.00568981	0.00568981	0.00568981	0.0102621	0.00568981	0.00568981	0.00774836	0.00568981	0.00568981	0.00568981	0.00929935	0.0106832	0.0397873
RP11-295D4.1	0.116994	0.0216692	0.0877709	0.0659001	0.0960859	0.0855315	0.103484	0.192076	0.111051	0.126011	0.137075	0.191017	0.116951
RP11-44F14.8	0.0698976	0.0591644	0.00611103	0.0029263	0.00184965	0.00184965	0.00254886	0.00184965	0.00184965	0.00184965	0.00184965	0.00274037	0.00184965
RP11-23E19.1	0.0148899	0.0147089	0.0459013	0.0264799	0.0163909	0.0453986	0.0169118	0.00817807	0.00837479	0.0278795	0.00598203	0.0312082	0.0391015
EIF2B5	3.49319	3.2181	3.31468	2.739	2.32048	2.27231	2.33163	2.62759	2.79159	2.37942	2.0104	1.82968	1.63013
AHSG	0.0936686	0.0136057	0.00420479	0.00256784	0.0249189	0.0327651	0.00551587	0.00842668	0.00547768	0.0345906	0.0111099	0.00698966	0.00425604
TUBG2	3.78433	2.86276	3.17533	2.80072	3.70847	3.41126	2.15182	2.49809	3.76815	4.44988	2.77276	2.86854	2.1428
RP11-690I21.3	0.12099	0.17222	0.217827	0.218663	0.19366	0.203848	0.182415	0.144766	0.0982236	0.122437	0.127287	0.130619	0.073904
RP11-413H22.2	1.11219	0.806706	1.20515	1.07403	1.44353	1.45958	1.18922	1.21727	1.28247	1.53754	1.04502	0.870851	0.756847
RP11-23E10.3	0.00975606	0.00709697	0.00709697	0.00709697	0.00709697	0.0153324	0.0167643	0.0122873	0.0142657	0.0111658	0.0144181	0.0252624	0.0211988
ZCWPW1	0.140546	0.143029	0.114027	0.0945149	0.124039	0.106428	0.133728	0.219215	0.23366	0.278445	0.363424	0.33937	0.168428
RP11-452L6.7	0.250548	0.307941	0.210575	0.251604	0.367611	0.475722	0.346751	0.362009	0.432921	0.413537	0.276019	0.309135	0.26998
ECE2	0.513559	0.315991	0.207582	0.154285	0.115447	0.100545	0.0660313	0.100235	0.0830369	0.0801347	0.0288717	0.0288954	0.0267735
RP11-1166P10.1	0.0117836	0.00652867	0.0053348	0.00432118	0.00769866	0.0066088	0.00355649	0.00324479	0.0131543	0.00480335	0.0125287	0.0272256	0.0151784
CTD-2643I7.1	0.00398802	0.00398802	0.00748969	0.00606663	0.00398802	0.00561351	0.00398802	0.00398802	0.00398802	0.00398802	0.00398802	0.00398802	0.00398802
AP2S1	4.48622	2.83045	3.059	2.22203	2.43547	2.57163	2.15938	4.3027	3.09281	3.57901	1.89098	1.59259	4.35531
KLRC4	0.00947998	0.0077456	0.00428583	0.0204364	0.00428583	0.00626664	0.00428583	0.00428583	0.026681	0.0124311	0.00540028	0.00566675	0.00428583
RP11-648M2.2	0.171327	0.256976	0.175572	0.189457	0.119315	0.157213	0.155527	0.0921701	0.166014	0.154039	0.16009	0.159735	0.131932
ITGB8	0.528335	0.544678	0.870095	0.200726	0.162486	0.152143	0.276223	0.194774	0.139569	0.18253	0.0829198	1.13389	0.511148
PON2	2.5	2.51543	2.5617	2.35898	2.52246	2.53274	3.05596	2.58904	3.93263	4.24183	4.0094	3.64118	4.71411
COPZ1	15.329	12.9374	15.6985	10.6521	11.4155	9.76078	11.4481	14.2936	14.923	13.1892	8.62809	9.26448	8.90062
HBP1	4.10549	1.91056	2.12082	2.33316	3.3152	3.27749	4.17814	4.39423	4.01876	4.63208	4.08426	5.35973	4.80238
PIK3CG	0.000669276	0.00120955	0.00187761	0.00140441	0.000927847	0.00124951	0.00227453	0.00527634	0.00398551	0.00614888	0.0011877	0.002999	0.00876216
SCGN	0.00275773	0.00275773	0.00275773	0.00275773	0.00517607	0.0133122	0.0300838	0.0137141	0.00731177	0.0193855	0.00397769	0.00364629	0.0186317
RN7SL195P	0.0261739	0.034495	0.0223249	0.0148319	0.021847	0.0241907	0.0204386	0.0148319	0.0148319	0.0193553	0.0213931	0.0262062	0.0231598
ARGFXP2	0.0711723	0.118992	0.0603906	0.0178245	0.0371267	0.0940754	0.10028	0.0392265	0.0656078	0.0817517	0.0642693	0.0680656	0.0896254
GEMIN7	3.16824	1.97522	2.14854	1.63938	1.56539	1.5915	1.41607	1.8074	2.2695	1.94662	1.45512	0.982539	1.15998
MBTPS2	0.884431	0.931642	0.864295	0.629514	0.754513	0.715508	1.08233	0.893984	1.14665	0.91486	0.786953	0.788062	0.608993
TXLNG2P	0.0120705	0.0129155	0.0133983	0.0110592	0.00943292	0.0104364	0.00918753	0.00851767	0.00904887	0.00837575	0.00872966	0.00907624	0.0740321
SEMA3B	0.031566	0.00562516	0.00635807	0.0113155	0.0433464	0.0419421	0.0164216	0.0194606	0.0156025	0.0542339	0.0444746	0.103611	0.0329258
TTTY9B	0.00380445	0.00321934	0.00343799	0.00321281	0.00241765	0.00241765	0.00241765	0.00350486	0.00241765	0.00241765	0.00241765	0.00314742	0.00241765
SMPD2	0.610586	0.529521	0.455361	0.448862	0.387974	0.415901	0.28558	0.335731	0.286904	0.299651	0.242025	0.213053	0.0965877
TTTY9A	0.00381844	0.00323117	0.00345063	0.00242654	0.00242654	0.00242654	0.00242654	0.00351774	0.00242654	0.00242654	0.00242654	0.00315899	0.00242654
AC008967.1	0.0465895	0.0465895	0.0465895	0.0465895	0.0465895	0.0465895	0.0465895	0.0465895	0.0465895	0.0465895	0.0465895	0.0690252	0.0465895
MIR1204	3.61837	2.81731	1.08687	1.97878	0.76374	0.721682	0.19254	0.195437	0.212898	0.343727	0.0967511	0.153383	0.163695
RP1-258N20.3	0.0323124	0.0348773	0.0336078	0.0402626	0.0209931	0.0174318	0.025602	0.0137794	0.0315111	0.0193903	0.0162933	0.0146714	0.0066261
RP11-410C4.5	0.00136039	0.00136039	0.00136039	0.00136039	0.00136039	0.00191488	0.00136039	0.00162469	0.00136039	0.00136039	0.00136039	0.00136039	0.00136039
AL441988.1	0.334395	0.422508	0.323349	0.496481	0.333937	0.375558	0.417586	0.242075	0.352512	0.31633	0.295037	0.23234	0.2165
AC135983.1	0.048294	0.0891476	0.048294	0.048294	0.048294	0.048294	0.048294	0.048294	0.048294	0.048294	0.048294	0.0557821	0.048294
LDHAP4	43.0593	19.2957	14.4774	10.9038	5.27005	4.32553	6.85256	3.93631	8.4277	21.2549	7.75114	7.67807	6.49899
OR5K4	0.00410374	0.00410374	0.00583567	0.00624265	0.00410374	0.00410374	0.00410374	0.00410374	0.00410374	0.00410374	0.00410374	0.00410374	0.00410374
RPL31	192.539	164.703	163.1	152.559	140.683	151.383	99.0675	106.998	107.917	104.599	96.9922	93.7488	128.732
AL034548.1	3.88763	1.74395	2.53902	2.70574	2.16027	1.94928	2.44845	2.58779	2.23388	1.87629	1.05783	0.969995	1.19086
METTL21C	0.00705916	0.00661853	0.00480368	0.0116615	0.016255	0.014038	0.0300183	0.00521958	0.01862	0.0107257	0.0134865	0.0236383	0.00866784
MAB21L1	0.0152155	0.0327002	0.0185195	0.00993258	0.0210021	0.0317909	0.0167713	0.00905352	0.0118438	0.0191535	0.0111592	0.0377172	0.028464
EMX1	0.385413	0.188612	0.0377725	0.0262381	0.0261432	0.0379843	0.00695779	0.0031646	0.00149075	0.00281962	0.00196549	0.00705028	0.00333937
RPL21P8	0.0411877	0.0997174	0.0836598	0.0500102	0.173131	0.180589	0.0690836	0.0660321	0.0468949	0.0612495	0.0415733	0.0600082	0.169147
YOD1	1.0792	0.987159	1.04262	0.617344	0.661143	0.714953	0.626358	0.419854	0.492339	0.443459	0.400481	0.381564	0.27222
CHM	2.15933	2.30451	2.56643	1.97118	1.65098	1.61823	1.6857	1.09924	1.41183	1.09477	1.0043	1.19189	0.780888
SMYD5	3.11175	2.4438	2.0163	1.3461	1.052	0.876429	0.947433	0.924698	0.919875	0.913221	0.564622	0.642219	0.305636
RAB11FIP5	0.558442	0.35001	0.313724	0.293198	0.314455	0.322219	0.100243	0.108023	0.127029	0.18846	0.161343	0.490212	0.32724
DYSF	1.33391	0.370699	0.403542	0.0647689	0.944751	0.767531	3.07295	3.57362	4.3094	4.14749	2.18995	1.73973	0.793307
CCDC142	0.648265	0.441243	0.521701	0.365057	0.585218	0.651909	0.773691	0.91856	0.813938	0.821717	0.714558	0.711514	0.696846
EBP	7.9844	4.20802	4.74169	4.02489	3.57331	3.55511	2.99188	3.73063	5.38424	4.97007	1.90548	1.33451	2.7825
AC079117.3	0.0465895	0.0465895	0.061261	0.0465895	0.0465895	0.0465895	0.0465895	0.0465895	0.0465895	0.0465895	0.0465895	0.0465895	0.0465895
MIR4450	0.228719	0.0943186	0.126905	0.0618767	0.0723402	0.0801008	0.0618767	0.0897025	0.0618767	0.0717294	0.0618767	0.378297	0.367804
AC108004.1	0.0558939	0.0455185	0.0455185	0.0455185	0.0455185	0.0455185	0.0455185	0.0455185	0.0455185	0.0455185	0.0455185	0.0455185	0.0455185
RP11-973F15.2	0.00793609	0.0105677	0.00793609	0.00793609	0.00793609	0.00793609	0.0109361	0.0128635	0.00793609	0.0105311	0.020913	0.0104931	0.0124982
NCBP2	6.81092	6.32554	5.2865	5.12209	3.42063	3.16255	2.93712	2.49612	3.42796	2.99308	2.42644	2.08022	1.64834
AC021887.1	0.0591061	0.0591061	0.0591061	0.0591061	0.0591061	0.0591061	0.0591061	0.0591061	0.0591061	0.0591061	0.0591061	0.0591061	0.116283
AL133410.1	0.073566	0.0712604	0.087798	0.053515	0.0788263	0.0658044	0.053515	0.053515	0.0974144	0.0768645	0.0694204	0.125021	0.0965621
RP11-90B9.2	0.0695237	0.038444	0.0272593	0.0589848	0.0258034	0.0383791	0.0355089	0.0244088	0.0290755	0.0249448	0.0410636	0.0171627	0.0136807
MRPL49P1	0.00741593	0.0113041	0.00741593	0.00741593	0.00741593	0.00741593	0.00741593	0.00741593	0.00741593	0.00741593	0.00741593	0.00741593	0.00741593
TACR3	0.238827	0.623325	0.988656	0.174162	0.0510951	0.0490624	0.0158205	0.00834264	0.00873155	0.00683607	0.00167147	0.00238892	0.00243044
RP11-327J17.1	0.00889912	0.00889912	0.00889912	0.00889912	0.00889912	0.00889912	0.0121188	0.00889912	0.00889912	0.00889912	0.0115441	0.0131846	0.0362882
RP11-158M2.4	0.0402364	0.008049	0.0250431	0.0193714	0.0179118	0.0236034	0.032622	0.0271801	0.0211315	0.0155645	0.035448	0.0629842	0.0521011
RP11-138H10.2	0.0283052	0.153772	0.0396445	0.0245309	0.0250729	0.053158	0.00781086	0.0217609	0.012965	0.0135196	0.00781086	0.00781086	0.00781086
RP11-20G13.2	0.0277749	0.0202046	0.0265673	0.0202046	0.029761	0.0202046	0.040706	0.0292906	0.0202046	0.0332199	0.0320756	0.0263034	0.117939
RP11-1360M22.2	0.00233222	0.00233222	0.00233222	0.00233222	0.00233222	0.00328281	0.00381044	0.00233222	0.00233222	0.00309483	0.00233222	0.00233222	0.00233222
RP5-991G20.1	0.817569	0.674292	0.530946	0.642644	0.900876	0.796548	1.09424	0.779076	0.846622	0.906907	0.755313	0.885117	0.342646
RP11-473M20.7	0.382417	0.266671	0.285447	0.260792	0.401625	0.400884	0.500533	0.491331	0.418023	0.377827	0.399886	0.436142	0.210414
RP11-342L8.2	0.357439	0.436882	0.317259	0.554573	0.498623	0.565787	0.950638	0.484754	0.580468	0.556219	0.759559	1.07523	0.94131
LIG1	2.24423	1.89183	1.70087	1.5853	1.7373	1.47797	0.648229	0.699817	0.643241	0.633919	0.7612	0.570917	0.226348
RP11-506D12.5	0.0192516	0.0118415	0.00870353	0.00870353	0.0138122	0.00870353	0.0163329	0.0142348	0.0158432	0.0385315	0.0321357	0.0214811	0.00870353
CTD-2529O21.2	0.0227999	0.0145106	0.00951949	0.00951949	0.00951949	0.00951949	0.00951949	0.00951949	0.0133272	0.00951949	0.00951949	0.0125867	0.00951949
CTC-507E2.2	0.166647	0.0478449	0.0433272	0.0268936	0.0545415	0.0376867	0.049392	0.0317572	0.0354204	0.0306148	0.017679	0.0257279	0.0365163
TMEM19	0.6141	0.657228	0.802457	0.811739	0.79235	0.654775	0.940701	0.738839	0.908636	0.839862	1.01754	0.985579	0.708102
RP11-362L22.1	0.0677442	0.0808208	0.0949999	0.0313676	0.0626366	0.0936118	0.0743809	0.0415921	0.0573328	0.043952	0.10218	0.0922401	0.0452491
TMEM9	7.80853	5.15276	4.71689	4.62078	4.9589	4.67924	3.07859	4.6081	4.7353	5.86982	3.16539	2.23971	2.02646
CTD-2318B16.3	0.0142186	0.0244678	0.0174291	0.0183193	0.0154964	0.0290703	0.0177431	0.0410115	0.0115793	0.0151107	0.0115793	0.0149866	0.0115793
RP11-372K20.1	0.00801641	0.00801641	0.00801641	0.00801641	0.00801641	0.0103774	0.00801641	0.00801641	0.00801641	0.00801641	0.00801641	0.00801641	0.00801641
RP11-517A5.4	4.16897	4.09593	3.64367	3.03005	3.85023	3.63808	3.67531	3.87088	3.98978	3.5045	2.59995	2.63968	2.99797
RP1-292B18.1	1.23368	0.7642	0.878338	0.657132	0.597057	0.706504	0.472278	0.440901	0.55494	0.612541	0.502269	0.42089	0.484339
SLC39A9	4.1988	4.05505	4.12729	4.14362	3.59035	3.14081	3.94467	2.78383	3.34831	2.87375	1.97672	1.75059	1.196
SMIM2-AS1	0.415756	0.503433	0.297647	0.286318	0.371698	0.331418	0.603645	0.359221	0.69712	0.411284	0.302639	0.141984	0.045747
HMGN2P22	0.0227592	0.0227592	0.0227592	0.0227592	0.0227592	0.0227592	0.0227592	0.0342457	0.0227592	0.0227592	0.0227592	0.0227592	0.0227592
MIS18A-AS1	0.0587259	0.0622464	0.0757304	0.115938	0.0750051	0.0507695	0.0330617	0.0654808	0.0449534	0.0407042	0.0184915	0.0299024	0.0435236
RP11-330M2.3	0.159652	0.109287	0.145945	0.172587	0.241119	0.309919	0.188718	0.0744368	0.0813868	0.0980887	0.130837	0.201653	0.293237
VDAC1P12	0.026124	0.0121649	0.0181081	0.00711147	0.0212537	0.0239523	0.0179241	0.00890862	0.00623123	0.0230918	0.00935082	0.00789587	0.00787929
CDRT15P2	0.00958864	0.00958864	0.0136354	0.01517	0.00958864	0.00958864	0.00958864	0.00958864	0.00958864	0.00958864	0.00958864	0.00958864	0.00958864
AC105760.2	0.191065	0.170619	0.136803	0.254298	0.130736	0.137943	0.146056	0.123149	0.121515	0.124975	0.0987919	0.104352	0.122104
RP11-166N17.1	0.269144	0.124446	0.264913	0.0574821	0.223608	0.212016	0.263577	0.204905	0.214681	0.158608	0.166613	0.265561	0.281909
RP4-604K5.3	0.0475699	0.0426451	0.0591222	0.0978594	0.0731509	0.111208	0.0834364	0.0220495	0.0310552	0.0222151	0.0217934	0.0554051	0.0598815
SLC1A6	0.933106	0.612116	0.496989	0.303734	0.176735	0.204117	0.0354858	0.0276246	0.0354932	0.0242088	0.00137857	0.00510223	0.00372769
AC092299.1	0.0351483	0.0331422	0.0221751	0.0102645	0.0287208	0.0327728	0.0326732	0.032326	0.0223778	0.0408649	0.0252419	0.0208961	0.0375142
CASP14	0.00113405	0.00204952	0.00113405	0.00150704	0.00113405	0.00159628	0.00113405	0.00113405	0.00188238	0.00268293	0.00113405	0.00200374	0.00113405
AURKC	0.938449	0.717141	0.671235	0.0703988	0.226061	0.258038	0.111719	0.133458	0.0817625	0.142854	0.0854032	0.1826	0.171464
AC005758.1	0.0101032	0.00956472	0.00999706	0.00638727	0.00638727	0.00638727	0.0150879	0.00961089	0.00638727	0.019189	0.00638727	0.00844528	0.0109774
CGB1	0.0493328	0.00530636	0.00446461	0.00889929	0.0131088	0.0134091	0.0398909	0.0377446	0.00812702	0.00850945	0.0134688	0.00764019	0.00697144
RP11-400F19.18	0.0390185	0.0342076	0.0271065	0.0533296	0.0340101	0.0770332	0.0585082	0.0300878	0.0499876	0.0255944	0.0518381	0.0889631	0.0638597
CTB-5E10.3	0.509778	0.430835	0.353264	0.540319	0.324931	0.391689	0.345023	0.3827	0.465203	0.338525	0.192704	0.253483	0.235598
RPL7L1P5	0.00674588	0.00537328	0.00537328	0.00986878	0.00658324	0.00695584	0.00606654	0.00778963	0.0115968	0.00537328	0.00537328	0.00699521	0.00537328
AC008992.1	0.0533616	0.0121349	0.00891916	0.0167302	0.00891916	0.00891916	0.00891916	0.00891916	0.00891916	0.00891916	0.00891916	0.011793	0.00891916
RP11-619I22.1	0.0223951	0.0178383	0.0221599	0.0178383	0.0283044	0.0230921	0.0178383	0.0243869	0.030243	0.0235739	0.0178383	0.0178383	0.024333
CROCCP5	0.0159427	0.00653076	0.00480013	0.00759419	0.00665463	0.00736737	0.0101358	0.00480013	0.00739646	0.00480013	0.00480013	0.00480013	0.00480013
AC061961.2	0.0874642	0.0351292	0.13049	0.0487903	0.0259498	0.0806853	0.0592508	0.0138576	0.0276773	0.0651674	0.0261628	0.0161774	0.00920955
MTND1P21	0.0260158	0.0400879	0.0198289	0.0220606	0.108369	0.172335	0.94286	0.461573	0.526691	0.55843	0.901064	1.0037	0.779922
TMEM212-IT1	0.00846177	0.0112677	0.00846177	0.00846177	0.00846177	0.00846177	0.00846177	0.0120023	0.00846177	0.00846177	0.012205	0.00846177	0.00846177
LCE6A	0.00632605	0.00632605	0.00632605	0.00632605	0.00632605	0.00632605	0.00632605	0.00632605	0.00950899	0.00632605	0.00632605	0.00632605	0.00632605
ANO7	0.284968	0.128456	0.0924113	0.0676668	0.0767571	0.0902121	0.0488538	0.0578502	0.0633655	0.0876719	0.0441012	0.0410408	0.0313768
ZNF815P	0.34371	0.260117	0.127931	0.101711	0.209422	0.210915	0.191501	0.265291	0.255527	0.186979	0.117099	0.123543	0.0738664
EGOT	0.0477615	0.0210231	0.0506178	0.149246	0.052615	0.085206	0.132147	0.0792409	0.0417975	0.041688	0.0279463	0.0614156	0.0417229
LL0XNC01-240C2.1	0.527121	0.426785	0.432877	0.316102	0.588892	0.898488	0.315722	0.15188	0.399861	0.382522	0.186365	0.331689	0.125988
GRIK2	0.360108	0.0616421	0.0864953	0.0862075	0.0536734	0.0431377	0.0576704	0.0643261	0.0735666	0.0901867	0.0896337	0.255602	0.164441
RN7SL156P	0.0136086	0.0136086	0.0136086	0.0136086	0.0136086	0.0167338	0.0136086	0.0136086	0.0136086	0.0136086	0.0136086	0.0136086	0.0136086
U6	0.048294	0.048294	0.048294	0.0734654	0.048294	0.048294	0.0740016	0.048294	0.048294	0.048294	0.048294	0.048294	0.048294
GJB7	0.11697	0.0979896	0.127456	0.113042	0.0978366	0.0985786	0.103771	0.0896327	0.0840838	0.0954515	0.083447	0.140778	0.108644
RNA5SP239	0.0309383	0.0309383	0.0309383	0.0309383	0.0309383	0.0309383	0.0482288	0.0309383	0.0309383	0.0309383	0.0309383	0.0309383	0.0309383
RP11-24O6.2	0.507121	0.553657	0.333461	0.353943	0.265243	0.333801	0.257917	0.167368	0.298938	0.252138	0.292861	0.523043	0.364808
RP3-477O4.5	0.00750831	0.00367859	0.00338589	0.00259104	0.00933143	0.0112741	0.00743629	0.00474529	0.00438441	0.00280048	0.00299876	0.00225208	0.0040132
RN7SKP218	0.0136086	0.0181212	0.0136086	0.0136086	0.0136086	0.0136086	0.0136086	0.0136086	0.0136086	0.0136086	0.0136086	0.0136086	0.0136086
RP3-454B23.1	0.00856381	0.00609247	0.0114912	0.00609247	0.00815349	0.00857571	0.0112604	0.00883224	0.00609247	0.00609247	0.00609247	0.00609247	0.00609247
Y_RNA	0.0356766	0.0356766	0.0356766	0.0356766	0.0356766	0.0521656	0.0356766	0.0356766	0.0356766	0.0356766	0.0356766	0.0356766	0.0356766
CGRRF1	1.33432	1.22795	0.985418	1.02968	0.952513	0.907417	1.02695	0.861678	1.17269	0.712752	0.538238	0.476891	0.562093
RNA5SP240	0.0311819	0.0311819	0.0311819	0.0311819	0.0311819	0.0398296	0.0311819	0.0311819	0.0436544	0.0311819	0.0311819	0.0311819	0.0311819
LRCH4	0.471524	0.248364	0.242135	0.290383	0.396615	0.421081	0.430513	0.504989	0.506421	0.549264	0.351022	0.316083	0.217276
FAM76B	2.9353	3.32824	3.62854	2.98879	2.4504	2.35366	1.93645	1.4497	1.44723	0.891039	1.21556	1.27004	0.552946
LOC390483	3.8261	3.88188	4.24599	5.2375	3.8271	3.11587	5.09367	3.97613	4.50342	3.94395	2.25134	2.29077	1.95334
LGR5	0.0215979	0.0272251	4.65854	9.22568	6.85661	5.48597	0.735957	0.453581	0.290884	0.227096	0.00541447	0.0182152	0.00724486
RP11-281O15.7	26.3808	18.727	17.3423	15.0712	11.2384	11.1749	11.6491	9.49446	10.974	11.9438	9.86271	9.60414	7.18824
SNORA16	0.0478166	0.0302298	0.0302298	0.0302298	0.0404562	0.0302298	0.0532043	0.0302298	0.0302298	0.0302298	0.0386855	0.0302298	0.055966
KRTAP29-1	0.00386352	0.00386352	0.00725587	0.00724705	0.00386352	0.00386352	0.00465095	0.00386352	0.00386352	0.00386352	0.00386352	0.00386352	0.00386352
KRTAP9-6	0.00304156	0.00304156	0.00304156	0.00304156	0.00304156	0.00304156	0.00304156	0.00304156	0.00421637	0.00304156	0.00304156	0.00304156	0.00304156
RP11-20B24.6	0.846503	0.561265	0.673862	0.663712	0.402915	0.459582	0.550474	0.337791	0.407826	0.403973	0.515328	0.626781	0.652334
AC005288.1	0.132065	0.0870251	0.0781029	0.113461	0.145444	0.14319	0.218723	0.0764151	0.185264	0.0898558	0.122326	0.105029	0.159957
RP11-737O24.2	0.874191	0.707145	0.981573	0.809904	1.24041	1.00308	1.38107	1.02212	0.740495	0.688916	0.499476	0.68126	0.413722
AC097493.1	0.0400011	0.0400011	0.0400011	0.0400011	0.0400011	0.0400011	0.0551223	0.0400011	0.0560011	0.0400011	0.0593992	0.0400011	0.0400011
RP11-567J20.3	0.0106377	0.00740207	0.00740207	0.0128893	0.0181328	0.0159915	0.0115389	0.00740207	0.00896394	0.00740207	0.00740207	0.00740207	0.0115583
RP11-264B17.4	0.0583252	0.0832789	0.0941895	0.0516471	0.0378933	0.0396437	0.0468457	0.0733837	0.0394376	0.0398062	0.0439328	0.11322	0.0500856
CTD-2639E6.4	0.0208469	0.0364311	0.0298666	0.0439851	0.0842265	0.0274571	0.0847918	0.0724139	0.0552217	0.0604325	0.0204316	0.023793	0.0211003
RP11-256I9.3	21.5101	13.1543	19.732	7.41399	4.90475	3.48978	0.14572	0.116822	0.0553284	0.0689654	0.00975551	0.0327943	0.0213704
RP11-297M9.1	6.69257	1.29732	0.267055	0.0162817	0.00955101	0.0220835	0.00983301	0.0103445	0.00728831	0.0078539	0.0060184	0.0060184	0.0060184
CTD-2313J17.5	0.042088	0.112765	0.0958127	0.0924547	0.0595924	0.0651919	0.0812509	0.0336658	0.0344027	0.0499792	0.0688692	0.0675955	0.0574954
RP11-533E19.5	0.0173477	0.0286217	0.0278642	0.0142814	0.0684892	0.0431057	0.0231588	0.0555246	0.0280406	0.018403	0.024695	0.00819208	0.00988784
CTD-2526A2.2	0.0378366	0.0271597	0.0372249	0.0612014	0.0617001	0.0550291	0.0347322	0.0343294	0.0383759	0.0560446	0.015113	0.0150168	0.0114011
RP11-521I2.3	0.117962	0.123534	0.06954	0.0461512	0.134313	0.10694	0.218347	0.149622	0.149753	0.145154	0.141205	0.193301	0.145689
PLEKHB1	0.691657	0.316636	0.331649	1.05836	1.33904	1.26408	0.39111	0.356106	0.440541	0.527251	0.402299	0.262718	0.193324
RP1-90J20.11	0.175833	0.69271	0.269101	0.308595	0.493034	0.427332	0.505796	0.265851	0.342709	0.236235	0.214905	0.143467	0.0347483
RPL10P1	0.00756262	0.0111578	0.0132862	0.00818443	0.00720027	0.00856423	0.00741404	0.0111438	0.00808725	0.0110464	0.00776027	0.00912463	0.0336242
RP1-83M4.2	9.03383	9.33982	7.79379	11.2154	7.31669	6.56186	6.37179	5.33726	7.49112	7.47408	7.05296	6.33419	9.15032
SLC25A5P6	0.00628981	0.006088	0.0044747	0.0044747	0.0044747	0.0044747	0.00505202	0.00611738	0.0044747	0.0058394	0.0044747	0.0044747	0.0044747
CTD-2050B12.1	0.00499383	0.00499383	0.0075167	0.00499383	0.010606	0.00564738	0.00563813	0.00521902	0.00820779	0.0131061	0.00639066	0.00660287	0.0134483
CHADL	0.0719805	0.0759162	0.0554809	0.0253776	0.0678607	0.0525194	0.0361389	0.0552614	0.0569003	0.052542	0.0362548	0.0564865	0.0444313
SNORD83A	0.797975	0.755185	0.522097	0.469148	0.472347	0.453862	0.256569	0.187996	0.183587	0.108979	0.139873	0.102377	0.0637919
SNORD83B	1.63289	1.2165	0.994931	0.902166	0.403249	0.674018	0.393781	0.291638	0.455296	0.716373	0.349855	0.211095	0.158284
RP3-344J20.1	0.029045	0.046551	0.0274471	0.00674512	0.00896643	0.0114979	0.00402859	0.00510192	0.00605557	0.00525724	0.00402859	0.00532663	0.00402859
EP300	19.0161	17.098	19.1642	15.9471	16.528	14.8842	18.0142	11.5026	11.0037	10.0061	8.001	9.78364	4.24876
RP11-96C23.11	0.230815	0.227729	0.182889	0.132102	0.104263	0.0998937	0.132005	0.125316	0.0657233	0.0837328	0.0874851	0.0590349	0.0402584
L3MBTL2	1.53468	1.23776	1.28138	0.956553	1.14533	0.962956	1.10528	0.962792	1.0245	0.843786	0.69785	0.771444	0.533321
RGS21	0.00221359	0.00221359	0.00333189	0.00221359	0.00310452	0.00323666	0.00221359	0.00221359	0.00221359	0.00221359	0.00221359	0.00255681	0.0071898
U6	0.0540435	0.136301	0.156103	0.0925312	0.114521	0.133676	0.0753651	0.0459171	0.0611393	0.073583	0.103601	0.0833822	0.14506
AC008836.1	0.0471441	0.0471441	0.0471441	0.0471441	0.0471441	0.0471441	0.0471441	0.0471441	0.0471441	0.0471441	0.061156	0.0471441	0.0471441
RNA5SP221	0.112066	0.193955	0.104702	0.0388246	0.0636586	0.107139	0.0834012	0.084221	0.0864336	0.0741356	0.0388246	0.0513341	0.0388246
RN7SKP297	0.0140929	0.0140929	0.0186121	0.0140929	0.0140929	0.0140929	0.0140929	0.0140929	0.0140929	0.0140929	0.0140929	0.0186337	0.0140929
LINC00610	0.0798369	0.174559	0.16656	0.148187	0.185932	0.14196	0.199335	0.16031	0.174677	0.127875	0.128677	0.189274	0.0947058
LL09NC01-254D11.1	0.001992	0.001992	0.001992	0.00303026	0.001992	0.001992	0.001992	0.001992	0.001992	0.001992	0.001992	0.001992	0.001992
FAM72A	9.24963	6.25108	5.69133	3.12208	2.96417	4.145	1.64851	1.03305	1.19954	1.32264	1.48574	0.458361	0.204601
LINC00238	0.0136753	0.0419269	0.0289564	0.055591	0.0242168	0.0293385	0.00985912	0.0038533	0.00891811	0.00729114	0.0256657	0.037205	0.0239073
CACNA1H	0.371151	0.249883	0.291234	0.291269	0.313169	0.332922	0.178934	0.22428	0.1748	0.252377	0.207689	0.139726	0.0175159
MIR5007	0.0421288	0.0573178	0.0421288	0.0421288	0.0421288	0.0421288	0.0421288	0.0421288	0.0421288	0.0421288	0.0421288	0.0421288	0.0421288
MIR4513	0.0868601	0.311615	0.433069	0.107809	0.165352	0.181209	0.133969	0.167784	0.164646	0.181425	0.10196	0.191189	0.15262
SLC22A4	0.0668668	0.0578685	0.0257458	0.0370743	0.0295041	0.0222969	0.0464288	0.0384873	0.0533139	0.05555	0.111361	0.251429	0.202167
RN7SL569P	0.0647075	0.0212227	0.0631214	0.0398935	0.0914393	0.126667	0.0610389	0.0512875	0.0812336	0.0582453	0.0246167	0.0760973	0.0314586
CTD-2021J15.1	0.188977	0.206772	0.0548523	0.0308141	0.19111	0.230829	0.112083	0.121127	0.0511393	0.118231	0.0905176	0.0603264	0.0603433
SPARC	41.5856	23.5071	30.1265	49.5674	56.2669	57.5153	46.2067	39.3023	42.6381	60.3178	24.1575	21.5525	23.565
IK	21.3555	18.1844	17.3068	15.1766	16.9035	13.9251	18.2625	18.3003	17.0222	15.0754	10.8468	11.2928	10.6939
RP11-330L19.2	0.136164	0.163944	0.160755	0.197254	0.169955	0.181942	0.0978539	0.0934568	0.124501	0.0803158	0.0637379	0.148006	0.222143
NUS1P4	0.006781	0.006781	0.006781	0.006781	0.006781	0.00954489	0.0105707	0.00983041	0.006781	0.00884909	0.006781	0.006781	0.006781
RP11-65C6.1	0.0054026	0.00823518	0.0054026	0.0054026	0.0054026	0.0054026	0.0054026	0.0054026	0.0054026	0.0054026	0.0054026	0.0054026	0.00714003
RP11-415D17.1	0.0088593	0.0088593	0.0088593	0.0088593	0.079152	0.13847	0.927333	0.464308	0.643925	0.487899	0.744801	1.05322	0.714388
AMFR	2.34597	1.92315	2.74226	2.30586	3.06477	2.81815	2.35556	2.34651	2.52295	2.9218	2.15295	2.03637	1.66171
AGPAT4	1.22213	0.846167	1.17415	1.63339	1.28354	1.42676	1.32824	0.991791	1.0831	1.09683	0.874052	1.26317	0.578172
HSP90AA5P	0.00874972	0.0223902	0.0356382	0.0261359	0.0315586	0.042255	0.00973336	0.00656373	0.0150937	0.00273779	0.00707967	0.0118263	0.00945496
RP11-689P11.2	0.106571	0.0779244	0.0511735	0.0131889	0.0365152	0.0549605	0.0453225	0.0329326	0.0604408	0.0410042	0.0141101	0.0396269	0.00744308
LRRC37B	3.07014	3.06275	2.94124	2.97473	2.3141	2.40344	1.78336	1.45457	1.61914	1.41115	1.24625	1.303	0.523855
AP000346.2	0.756424	0.595162	0.518641	0.523157	0.895378	0.907495	0.706707	0.822173	0.83369	0.81357	0.459	0.561383	0.312981
IGLC7	0.0124141	0.0124141	0.0124141	0.0124141	0.0124141	0.0124141	0.0171069	0.0124141	0.0124141	0.0124141	0.0124141	0.0124141	0.0124141
TRGJ2	0.0312079	0.0434516	0.0432059	0.163232	0.0211405	0.035784	0.0180827	0.0311464	0.0180827	0.0180827	0.0333745	0.0180827	0.0180827
TRGJP2	0.0227592	0.0594678	0.0342571	0.0227592	0.0227592	0.0227592	0.0227592	0.0311143	0.0227592	0.0227592	0.0227592	0.0227592	0.0227592
TRGC1	0.023059	0.189748	0.0288937	0.00788186	0.0179465	0.00221993	0.00155122	0.00264513	0.00215228	0.0027082	0.00315474	0.00102275	0.00238563
MIXL1	0.295051	124.33	183.02	30.5965	1.19541	0.891015	0.722387	0.721204	0.776599	0.713524	0.344521	0.590816	0.286327
MFSD6L	0.127965	0.0194944	0.00338098	0.00457836	0.00395177	0.00663847	0.00408757	0.00831869	0.0067573	0.0061968	0.00177504	0.00177504	0.00576537
RPS12P26	0.172076	0.141184	0.123862	0.219345	0.0939213	0.17193	0.0674952	0.136815	0.153717	0.104696	0.126244	0.137766	0.142106
AC108056.1	0.00689914	0.0105164	0.00689914	0.0104951	0.00689914	0.00971117	0.00950716	0.0100017	0.00689914	0.00689914	0.00689914	0.00689914	0.0118572
ZFYVE9P1	0.200953	0.150013	0.162397	0.145511	0.130935	0.140666	0.108208	0.0827074	0.105383	0.086172	0.0472553	0.048313	0.0350414
RP11-245M24.1	0.000754019	0.00156374	0.00248873	0.00219833	0.0010575	0.00137394	0.00123193	0.000754019	0.000754019	0.00118631	0.000754019	0.00186099	0.000754019
NAV2-AS5	0.00112952	0.00153676	0.00187126	0.00493966	0.00389828	0.00158991	0.00349946	0.00334401	0.00518171	0.00396892	0.00112952	0.00944492	0.00644222
MIR19B1	0.539263	0.844638	0.531306	1.25283	0.834458	1.19496	0.554652	0.240335	0.307543	0.183487	0.169992	0.104517	0.158372
AC010146.1	0.00754306	0.00754306	0.00754306	0.00754306	0.00754306	0.00754306	0.00754306	0.00754306	0.00754306	0.00754306	0.00754306	0.00997347	0.00754306
RP11-481G8.2	0.00196434	0.00196434	0.00392165	0.00310774	0.00289343	0.00560638	0.00435583	0.00268546	0.00272307	0.00340001	0.00196434	0.0063116	0.00814138
YWHAZP5	0.336976	0.266659	0.303022	0.335443	0.213585	0.210153	0.228369	0.182616	0.244365	0.200866	0.0918394	0.136345	0.0961965
BCL7B	0.982115	1.11206	1.19089	1.33733	1.25855	0.941147	1.16684	1.10964	1.1441	1.04439	1.00953	0.990044	0.753026
ATP5J2P6	0.609874	0.312219	0.430721	0.430678	0.280574	0.312892	0.286508	0.181011	0.200837	0.345557	0.160353	0.274414	0.382594
RP11-298D21.3	0.00703394	0.00703394	0.00703394	0.0107001	0.00703394	0.0182397	0.0128562	0.0114012	0.0136511	0.0153467	0.00703394	0.0104823	0.0236631
NIP7P2	0.587802	0.544675	0.449143	0.271135	0.143935	0.140906	0.158369	0.11918	0.1933	0.12926	0.101571	0.074781	0.085782
RP11-173B14.5	1.03707	0.989243	0.677623	0.16487	0.520056	0.424569	0.446778	0.60521	0.81809	0.460248	0.510741	0.311754	0.549496
GCK	0.120373	0.0470857	0.0294472	0.0396118	0.0651475	0.0632376	0.0212209	0.0213845	0.0342423	0.0626362	0.0243654	0.0207144	0.015649
MIR936	0.0408258	0.0408258	0.0408258	0.0408258	0.0408258	0.0408258	0.0408258	0.0408258	0.0408258	0.0408258	0.0408258	0.0408258	0.0803189
AC004386.4	0.00732431	0.00708931	0.00647303	0.00521067	0.00885045	0.00733449	0.00521067	0.0062337	0.00771733	0.00521067	0.00521067	0.00771992	0.00939362
TBL2	1.19038	0.895738	1.32037	1.3817	1.185	1.11853	0.889778	0.937118	0.91228	0.811577	0.441302	0.438352	0.401939
HNRNPRP2	0.00533707	0.00533707	0.00533707	0.00533707	0.00533707	0.00533707	0.00831979	0.00638492	0.00533707	0.00533707	0.00533707	0.00533707	0.00533707
MIR501	0.0655889	0.0649142	0.0746769	0.0659417	0.132234	0.154424	0.0779533	0.0652275	0.121591	0.0477121	0.099792	0.0706884	0.0550845
MIR526A2	0.0618767	0.0841856	0.0768672	0.0618767	0.0618767	0.0618767	0.0618767	0.0618767	0.0618767	0.0618767	0.0618767	0.0618767	0.0618767
AL354933.1	0.13616	0.0353581	0.0804429	0.197196	0.459612	0.632969	0.347427	0.142285	0.0991763	0.372724	0.0395279	0.0353581	0.0353581
RP11-677M14.2	0.0345021	0.0153581	0.024162	0.183785	0.0711033	0.135168	0.0437101	0.0689688	0.0299294	0.0610479	0.013594	0.017551	0.0518546
MIR711	0.0528014	0.0528014	0.0528014	0.0528014	0.0528014	0.0528014	0.0528014	0.0528014	0.0528014	0.0772611	0.0784069	0.0528014	0.0609601
MAGEA9B	0.00845469	0.00537971	0.0146659	0.00526559	0.0119147	0.00996793	0.0085387	0.00518753	0.00306304	0.00290333	0.0021879	0.00374412	0.0021879
DDX4	0.00845315	0.00417322	0.00274482	0.00174302	0.00450088	0.00218895	0.00547394	0.00104104	0.00294944	0.00332344	0.00104104	0.00163198	0.00178917
CLEC4F	0.00267415	0.00314857	0.0141096	0.00397947	0.00298482	0.00530646	0.00369505	0.00160458	0.00160458	0.00186008	0.00160458	0.00160458	0.00361361
snoU13	0.14025	0.0956315	0.127621	0.0800562	0.173111	0.28898	0.218988	0.112732	0.15404	0.0635179	0.257397	0.257598	0.280042
AC116345.1	0.054248	0.054248	0.054248	0.054248	0.054248	0.0793202	0.054248	0.054248	0.054248	0.054248	0.0703713	0.054248	0.054248
RP11-38O23.5	0.0030651	0.00467213	0.0050779	0.0030651	0.0030651	0.00391514	0.0030651	0.00419031	0.0030651	0.00406735	0.0030651	0.0030651	0.0030651
RNU7-90P	0.0649198	0.0649198	0.123116	0.0649198	0.252342	0.17915	0.0998139	0.0649198	0.100034	0.0861479	0.104682	0.0858373	0.0649198
snoU13	0.431476	0.420591	0.37978	0.177006	0.215537	0.233553	0.278586	0.0964711	0.17638	0.142221	0.161953	0.37661	0.554879
RNU7-113P	0.144342	0.294662	0.112738	0.0987567	0.0868814	0.205075	0.175706	0.0887522	0.0908871	0.138741	0.166172	0.125215	0.216535
snoU13	0.0540435	0.0812425	0.0718914	0.0958386	0.0384476	0.0938201	0.0956967	0.0459171	0.0384476	0.0384476	0.0429818	0.0384476	0.0443884
AC100756.1	0.048294	0.048294	0.048294	0.048294	0.048294	0.048294	0.048294	0.048294	0.048294	0.048294	0.048294	0.0638546	0.048294
snoU13	0.152499	0.0396011	0.0826589	0.112999	0.26753	0.165393	0.365254	0.359227	0.244513	0.263697	0.287935	0.274134	0.0968931
TTC13	1.64903	1.87128	1.75244	1.30156	1.64082	1.28498	1.44669	0.883525	1.35917	0.942584	1.00906	0.966064	0.648463
NQO2	9.07618	17.8346	7.80109	7.97712	8.34976	7.51693	5.89641	5.75604	5.93567	4.77994	2.40906	1.75363	1.47812
GALNT2	2.70119	1.27777	1.15354	0.797263	1.02322	0.99975	1.08981	1.3018	1.47164	1.49188	0.823115	0.684565	0.239942
PEX6	0.878579	0.865452	0.843362	0.705908	0.67591	0.625155	0.583801	0.80286	0.781975	0.921111	0.647209	0.718614	0.390239
OR51E2	0.00138031	0.00138031	0.00246331	0.00138031	0.00138031	0.00257698	0.00138031	0.00188703	0.00138031	0.00639446	0.0101201	0.0101537	0.0222171
TRIM68	0.734202	0.572356	0.646915	0.578754	0.786358	0.673517	0.567958	0.556123	0.595459	0.552493	0.434432	0.487015	0.386873
POMT2	2.09579	2.28196	2.04743	1.63199	1.62812	1.3949	1.53721	1.55196	1.7212	1.6573	1.3003	1.08811	0.636768
RP1-37N7.3	0.377152	0.268737	0.653428	0.597181	0.371143	0.645442	0.15802	0.0904912	0.0704404	0.0806819	0.0104361	0.0192198	0.0137522
C17orf62	1.02388	0.926953	0.912364	0.933933	0.922823	1.00424	0.717087	0.704016	0.691254	0.724768	0.627087	0.715619	0.541288
PFAS	2.02662	2.04733	1.5128	1.40323	0.960695	0.949866	0.753407	0.819553	0.788878	0.668511	0.484501	0.352876	0.234695
AC018618.1	0.0507706	0.0507706	0.0667588	0.0507706	0.0507706	0.0507706	0.0507706	0.0507706	0.0507706	0.0507706	0.0507706	0.0507706	0.0507706
HYI	3.31842	2.10918	2.24039	1.8065	2.91697	3.01973	2.52221	2.98335	2.83882	2.43814	2.11655	3.03507	1.49066
AC068641.1	0.138555	0.226463	0.132726	0.0626521	0.144876	0.190932	0.298434	0.202289	0.176325	0.153155	0.189644	0.121993	0.103057
AC019205.2	0.0396011	0.0396011	0.0396011	0.0396011	0.0462977	0.0396011	0.0396011	0.0396011	0.0396011	0.0396011	0.0396011	0.0396011	0.0396011
RN7SL349P	0.015409	0.015409	0.015409	0.015409	0.015409	0.0189476	0.015409	0.015409	0.015409	0.015409	0.015409	0.015409	0.024061
AL353731.1	0.0788968	0.0573928	0.0573928	0.0573928	0.0768082	0.0705728	0.0573928	0.0573928	0.0573928	0.0654282	0.0641612	0.126717	0.0573928
RN7SL506P	0.0136086	0.0136086	0.0136086	0.0136086	0.0136086	0.0136086	0.0136086	0.0162524	0.0136086	0.0136086	0.0176533	0.0179934	0.0206063
TPRX1	0.00477653	0.00191217	0.00191217	0.00191217	0.00223552	0.00331495	0.00191217	0.00191217	0.00191217	0.00191217	0.00191217	0.00284961	0.00191217
RP5-890E16.4	27.0315	21.3	14.7736	13.0735	16.4802	13.9445	16.6142	15.6442	18.1411	19.008	18.536	32.8092	16.5071
RP11-848P1.4	0.919181	0.547293	0.587617	0.700006	0.485877	0.650818	0.399629	0.396873	0.32287	0.278365	0.319532	0.330226	0.447992
U6	0.0830649	0.0373595	0.0373595	0.0373595	0.0693142	0.0483628	0.0610389	0.0510744	0.0373595	0.0425901	0.0373595	0.0553504	0.0734994
U6	0.0754946	0.126841	0.0844171	0.0506018	0.0380779	0.0430612	0.0622127	0.0380779	0.0380779	0.049691	0.0380779	0.0564148	0.0788627
IRF2	2.91602	2.52957	2.11965	1.29303	1.49667	1.63611	0.921712	0.825666	1.22837	1.22101	1.42844	2.31946	2.78757
U6	0.0557761	0.0557761	0.0557761	0.0557761	0.077325	0.0815546	0.0557761	0.0706365	0.0557761	0.0557761	0.0557761	0.0557761	0.0870939
snoU13	0.0380779	0.0380779	0.0380779	0.0380779	0.0380779	0.0380779	0.0380779	0.048223	0.0380779	0.0380779	0.0380779	0.0380779	0.0380779
MOBP	0.00944382	0.00945071	0.0151607	0.489756	0.028645	0.0244459	0.00646816	0.000876406	0.00163371	0.00103294	0.0010919	0.00227048	0.000794509
AL159140.1	0.0309383	0.0309383	0.0384336	0.0309383	0.0309383	0.0430219	0.0309383	0.0726986	0.0309383	0.0309383	0.0647089	0.0309383	0.0422026
U6	0.0636571	0.0569471	0.0772242	0.0496471	0.0373595	0.190409	0.137828	0.0832678	0.0878338	0.1114	0.142	0.0543683	0.0431322
SNORD67	0.494933	0.259387	0.341475	0.168332	0.273507	0.320578	0.22788	0.178038	0.105058	0.139232	0.237824	0.303153	0.103024
RP11-65J21.3	0.0360561	0.084973	0.0422877	0.0392152	0.0307359	0.0768893	0.0260284	0.0190053	0.0191199	0.0123533	0.0439413	0.0605593	0.0394198
RP4-714D9.2	0.497295	0.371712	0.438333	0.994708	0.409561	0.403598	0.166038	0.153687	0.176858	0.20756	0.223226	0.236565	0.107256
CTD-2626G11.2	0.00192795	0.00182061	0.000979173	0.00218945	0.00449729	0.00509459	0.00150515	0.00177392	0.000659267	0.000607906	0.000685956	0.000615518	0.00117881
PFKFB4	0.496781	0.114326	0.205172	0.0856525	0.177302	0.153228	0.221401	0.206656	0.250306	0.45188	0.155597	0.0717878	0.0864135
RN7SL813P	0.0131129	0.0131129	0.0205238	0.0347348	0.0346031	0.0244814	0.0328287	0.0187352	0.0233696	0.0171121	0.0198958	0.023169	0.0257978
RN7SL719P	0.0661053	0.0409531	0.0672921	0.0336654	0.0746442	0.105017	0.045711	0.0443966	0.0241509	0.0747708	0.02894	0.0867374	0.0467065
RN7SKP174	0.0120368	0.0120368	0.0120368	0.0120368	0.0120368	0.0120368	0.0120368	0.0120368	0.0120368	0.0120368	0.0120368	0.0179378	0.0120368
SNORD18	0.256464	0.228808	0.247624	0.0793212	0.212965	0.270824	0.0894679	0.0685429	0.0573928	0.0957372	0.154651	0.111697	0.118866
PQLC2	0.349689	0.420913	0.335636	0.306381	0.560226	0.457443	0.393958	0.591345	0.506012	0.413204	0.345877	0.273265	0.216046
RN7SKP160	0.214476	0.171094	0.186195	0.0591931	0.132236	0.221105	0.281544	0.152255	0.207781	0.150318	0.195945	0.207109	0.232981
C6orf100	0.0480508	0.0127804	0.0310049	0.0513631	0.0532182	0.114621	0.0302493	0.0325385	0.0368373	0.0505453	0.0120212	0.021188	0.037519
OR2B3	0.00563954	0.00477219	0.00358381	0.00358381	0.00358381	0.00358381	0.00358381	0.00358381	0.00358381	0.0046768	0.00358381	0.00358381	0.00358381
OR2J1	0.00311329	0.00311329	0.00468612	0.00311329	0.00311329	0.00311329	0.00429018	0.00311329	0.00311329	0.00311329	0.00311329	0.00311329	0.00311329
OR2J3	0.00423541	0.00423541	0.00423541	0.00644295	0.00672039	0.00656173	0.00774123	0.00423541	0.00517992	0.00562034	0.00423541	0.00423541	0.00423541
OR2J2	0.00754946	0.00688166	0.00573148	0.0038078	0.0038078	0.0066012	0.0038078	0.00552015	0.00533087	0.0038078	0.00487288	0.0038078	0.0038078
RP11-195E11.2	0.119751	0.0247175	0.0150186	0.0360191	0.0347957	0.0360473	0.055235	0.0278272	0.0239945	0.0489271	0.025676	0.0393293	0.0240595
UBTFL5	0.000749993	0.000963579	0.000717384	0.000961627	0.000756356	0.00133917	0.00082748	0.00109575	0.000660695	0.000978543	0.000600536	0.000710259	0.00320859
OR2W1	0.003856	0.003856	0.003856	0.003856	0.00516044	0.003856	0.003856	0.003856	0.00466963	0.003856	0.003856	0.00574639	0.003856
RP1-24O22.3	0.00964825	0.00668889	0.0054113	0.00449701	0.00733153	0.0103555	0.0174407	0.0121517	0.00718041	0.0152522	0.00661859	0.00711832	0.0102417
ANAPC1	25.4493	25.3427	22.0891	15.7439	11.5452	10.4887	7.88634	6.22708	7.50274	6.50801	4.24009	3.69372	2.17036
RP11-129J12.1	0.0101541	0.0120686	0.0201851	0.0154466	0.0665786	0.0704115	0.0442664	0.0435232	0.0271936	0.0433655	0.0154065	0.0101541	0.0101541
Z69666.2	0.0357337	0.0301193	0.012346	0.016538	0.0112694	0.0196162	0.0091605	0.00892198	0.0262733	0.0120753	0.0111668	0.0171548	0.0222446
RP5-894A10.5	0.093135	0.107012	0.0790741	0.0729824	0.086871	0.119769	0.0404007	0.0226142	0.0548478	0.0509284	0.0794153	0.0854639	0.125955
SOX2	2.39511	1.48041	0.335147	0.403707	0.201467	0.0986215	0.0310684	0.0505268	0.010164	0.0125485	0.00157962	0.014967	0.00347922
AC007327.6	0.0266666	0.0150574	0.017372	0.0208105	0.0282617	0.0270727	0.0268167	0.0150574	0.0232018	0.0171656	0.0150574	0.0351769	0.0205397
RP1-309H15.2	0.0053515	0.0053515	0.0053515	0.00814076	0.0053515	0.0053515	0.0053515	0.0053515	0.00749204	0.00841962	0.0053515	0.0053515	0.0167126
RN7SKP119	0.0145592	0.0145592	0.0191441	0.0262589	0.0214454	0.0145592	0.0145592	0.0145592	0.0145592	0.0145592	0.0186316	0.0145592	0.0145592
RPL5P13	0.00786226	0.010325	0.00559337	0.00559337	0.0088765	0.00559337	0.00871933	0.00559337	0.0104374	0.00729925	0.0200064	0.0586004	0.0384745
RP11-382K22.1	0.00537328	0.00537328	0.00537328	0.00714056	0.00628192	0.00537328	0.00731732	0.00537328	0.00537328	0.00537328	0.00537328	0.00537328	0.00537328
RP11-336A10.2	0.556529	0.514601	0.403062	0.251687	0.306209	0.301905	0.272337	0.191735	0.345739	0.245851	0.22475	0.270507	0.314108
RP11-128M1.1	0.0846149	0.0394017	0.0141601	0.0396086	0.0227758	0.0149825	0.0156377	0.0289954	0.0199908	0.0242863	0.023119	0.0302003	0.0276308
AP006216.10	0.111625	0.094087	0.0989483	0.104767	0.0845103	0.0553151	0.061098	0.113411	0.0937112	0.0648308	0.0263449	0.0369646	0.0767988
ACTG1P12	0.00662589	0.0176614	0.0092072	0.0362061	0.00987285	0.0183615	0.010387	0.00464711	0.005937	0.0078075	0.00339923	0.00392629	0.00339923
RP11-358H9.1	0.0126521	0.0126521	0.0190439	0.0126521	0.0220992	0.0126521	0.0126521	0.0126521	0.0126521	0.0181724	0.0126521	0.0126521	0.0126521
RP11-21J7.1	0.00725294	0.0178281	0.00725294	0.00725294	0.0115102	0.00938911	0.00873118	0.00725294	0.00725294	0.00946496	0.0127695	0.0258176	0.0425657
RP13-13A3.1	0.0204693	0.0140676	0.0375341	0.0122847	0.0108902	0.0661341	0.0202067	0.0166581	0.0225112	0.0148271	0.0220439	0.0356469	0.0160385
RP13-225O21.2	2.61103	2.51246	1.26824	0.786158	0.672167	0.563939	1.02217	0.810791	1.42091	1.41308	1.18474	2.18919	0.573081
ECI2	14.7706	12.9554	10.891	9.62404	8.17291	6.93708	9.46762	10.9692	15.2825	14.8265	11.8204	7.42185	9.37167
AC002127.2	0.017679	0.017679	0.0524977	0.0268936	0.017679	0.017679	0.017679	0.017679	0.017679	0.017679	0.017679	0.017679	0.017679
RP1-1J6.2	3.2957	3.01766	3.26607	2.26828	1.83781	1.67365	1.69201	1.08097	1.35183	1.01268	0.827181	0.914577	0.592552
AC019118.4	0.149419	0.117752	0.139981	0.060106	0.129972	0.217408	0.153637	0.052405	0.0648473	0.0437166	0.0983647	0.068357	0.122273
TRIM63	0.00216258	0.00204867	0.00202299	0.0015385	0.00998147	0.00733782	0.100718	0.250342	0.542688	0.842198	2.02531	5.09124	6.59033
WDR66	0.278172	0.104125	0.158096	0.140502	0.119322	0.139154	0.115693	0.0751364	0.0720629	0.0792261	0.0712878	0.147485	0.0787765
WT1-AS	0.000851338	0.00412085	0.00154277	0.00212969	0.00303226	0.000988625	0.0028301	0.00191408	0.00431334	0.0188543	0.00545527	0.263361	0.218004
C19orf45	0.0674027	0.0197728	0.012689	0.00328532	0.00360226	0.0042534	0.00188111	0.00163029	0.00695764	0.0105035	0.00302804	0.00514536	0.00180571
TBX10	0.0712787	0.0619231	0.0423128	0.10717	0.0689789	0.0534944	0.0818686	0.114873	0.139856	0.180822	0.203821	0.206478	0.0814117
STK33P1	0.00325667	0.00325667	0.00509939	0.00325667	0.00325667	0.00325667	0.00325667	0.00325667	0.00325667	0.00432156	0.00325667	0.00325667	0.00325667
FLJ22184	2.02997	0.794207	0.31738	0.250438	0.178391	0.282008	0.223868	0.206486	0.242992	0.34581	0.487866	0.780038	0.154948
NF1P3	0.00887916	0.00887916	0.00887916	0.00887916	0.00887916	0.00887916	0.00887916	0.00887916	0.0116594	0.0117826	0.013185	0.00887916	0.00887916
EMC6	1.03197	0.966098	0.745306	1.00301	0.655582	0.59116	0.488466	1.00477	0.992074	0.801407	0.660377	0.410382	1.78951
PRDX3P4	0.035529	0.0170983	0.0233394	0.0281231	0.0969926	0.105128	0.103331	0.0579847	0.0654677	0.0601801	0.0912326	0.219572	0.0833064
RPL29P22	0.00864652	0.00864652	0.00864652	0.00864652	0.0121266	0.00864652	0.0134788	0.00864652	0.00864652	0.0191396	0.00864652	0.00864652	0.0130927
RN7SL864P	0.0137028	0.0137028	0.0137028	0.0137028	0.0137028	0.0137028	0.0207831	0.0137028	0.0137028	0.0200505	0.0137028	0.0137028	0.0235502
RP11-71N10.1	0.00936228	0.00456201	0.00299414	0.00139884	0.00221956	0.00254891	0.00396163	0.00521774	0.013133	0.00937756	0.00973452	0.0178526	0.00684515
RP11-59J16.1	0.00139095	0.00239359	0.00247839	0.00113275	0.00267871	0.00239158	0.0018445	0.00267196	0.00317062	0.00260176	0.00179829	0.00177576	0.00113275
AC015691.13	0.011538	0.0137667	0.0108406	0.00745783	0.00998073	0.0326692	0.0297385	0.0295493	0.0103385	0.0170984	0.0305562	0.0239627	0.0237537
AL160471.6	0.144268	0.171311	0.141676	0.24318	0.109853	0.138191	0.0514563	0.0367973	0.0267982	0.0318422	0.0325476	0.039518	0.0275468
RPS28	1.85145	1.18176	1.34068	1.79504	0.744832	0.926131	0.873739	1.4768	1.01395	0.958537	0.674169	0.510676	1.18107
RP11-154D17.1	0.0233438	0.0142342	0.00355148	0.00506953	0.00555859	0.00934026	0.00290272	0.00623622	0.00454741	0.00210644	0.00210644	0.00210644	0.00328918
RPS15AP40	0.0224603	0.0160705	0.0189867	0.0134938	0.0197429	0.0163414	0.0122237	0.010612	0.0124185	0.0216113	0.0113516	0.0101541	0.0138511
RP5-1061H20.5	0.0113364	0.00501279	0.00501279	0.00762552	0.00501279	0.00501279	0.00501279	0.00501279	0.00501279	0.00501279	0.00501279	0.00501279	0.00501279
AL133493.2	0.08374	0.0571011	0.0635739	0.0515025	0.0184438	0.0280986	0.007972	0.00325923	0.00569366	0.00887323	0.00499226	0.00228117	0.00228117
2016-03-10	0.0147777	0.0122525	0.00585366	0.00290373	0.00526349	0.00517274	0.025048	0.048673	0.0616988	0.0759569	0.0248962	0.009671	0.00891016
TAF1L	0.57288	0.423905	0.583404	0.382021	0.41586	0.407138	0.331634	0.214652	0.285389	0.251304	0.255888	0.298291	0.127956
ACO1	19.6092	11.6536	12.6004	10.9705	10.3579	7.87589	8.55051	7.11018	11.156	11.1753	5.6708	4.42907	3.94733
PCGEM1	0.00249534	0.00380365	0.00587869	0.00379594	0.00249534	0.00249534	0.00249534	0.00249534	0.00249534	0.00289268	0.00249534	0.00249534	0.00249534
RP11-165P7.1	0.615949	0.818502	0.46662	0.261613	0.272693	0.166903	0.0984835	0.0541526	0.115391	0.0640258	0.0946019	0.165319	0.133224
CTC-241N9.1	0.16803	0.108083	0.113612	0.10702	0.137944	0.169196	0.0893417	0.135502	0.154399	0.276547	0.191363	0.196148	0.147295
2016-03-08	1.29497	1.56986	2.00437	1.27754	1.41344	1.42447	1.37734	1.34573	1.32466	1.33954	1.17977	1.3482	0.775275
TSHR	0.18896	0.155969	0.187862	0.203142	0.162772	0.208639	0.212912	0.0794152	0.139427	0.115399	0.166215	0.245815	0.208174
RP11-61E11.2	0.108704	0.0920117	0.0685134	0.0436118	0.201392	0.140515	0.194825	0.1634	0.120427	0.12308	0.0725087	0.0967014	0.0208505
CRCP	1.05711	1.28127	1.12757	0.974242	0.795266	0.745612	0.89257	0.813513	0.852202	0.83394	0.553627	0.554396	0.449099
LMTK2	2.16362	1.89781	1.91012	1.58326	1.88684	1.542	3.23882	2.54502	2.3028	2.03961	1.30451	1.44046	0.905726
NF1P4	0.0081678	0.00490842	0.0177693	0.00578	0.00670807	0.0229231	0.0135402	0.0164225	0.0167213	0.0110843	0.00663086	0.0101118	0.0171952
RP11-2H8.3	0.0109395	0.0109395	0.0109395	0.0109395	0.0109395	0.0123712	0.0109395	0.0109395	0.0109395	0.0109395	0.0109395	0.0109395	0.0109395
RP11-100F15.2	0.0102593	0.0172122	0.0102593	0.0102593	0.0102593	0.0102593	0.0284829	0.0102593	0.0142221	0.0102593	0.0102593	0.0102593	0.0102593
RP11-626I20.2	0.0100766	0.0100766	0.0100766	0.0100766	0.0100766	0.0141837	0.0164634	0.0100766	0.0141072	0.0100766	0.0100766	0.0100766	0.0100766
RP11-632B21.1	0.0128575	0.017121	0.0128575	0.0128575	0.0128575	0.0180981	0.0128575	0.0128575	0.0157248	0.0128575	0.0128575	0.0128575	0.0128575
U6	0.0373595	0.0373595	0.0373595	0.0373595	0.0373595	0.0373595	0.0373595	0.0373595	0.0373595	0.047755	0.0373595	0.0373595	0.0373595
SNORA22	1.20661	0.980768	0.80821	0.900043	0.633245	0.71791	0.858186	0.336544	0.457611	0.550704	0.581366	0.533424	0.355965
SNORA70	0.029553	0.035125	0.029553	0.029553	0.0556058	0.0432118	0.0657537	0.0308857	0.029553	0.0385662	0.029553	0.0437846	0.029553
Y_RNA	0.0551136	0.039209	0.0594812	0.0521049	0.0809989	0.0648334	0.039209	0.0625618	0.039209	0.0446985	0.039209	0.039209	0.039209
U6	0.0373595	0.0373595	0.0373595	0.0819655	0.0999684	0.140578	0.0742502	0.0510744	0.0373595	0.0487535	0.0373595	0.129309	0.0771666
SNORD60	2.84873	3.41874	2.01303	2.93478	1.05198	1.19959	0.451319	0.975688	0.697466	0.388505	0.38648	0.326709	0.516102
SNORA80B	0.134488	0.462811	0.655219	0.112067	0.444884	0.294189	0.103014	0.386128	0.130611	0.160138	0.255264	0.048867	0.0800754
RP11-397K18.1	1.99626	1.32207	0.394891	0.108984	0.0704084	0.060441	0.021177	0.0253348	0.027808	0.021177	0.021177	0.021177	0.021177
AP000593.7	0.897605	0.820799	0.783197	0.545488	0.577804	0.526127	0.469685	0.324429	0.464114	0.408242	0.297475	0.281383	0.0995701
AC022555.1	0.054248	0.0826903	0.054248	0.158128	0.104707	0.0905337	0.054248	0.0816267	0.054248	0.054248	0.0683542	0.054248	0.054248
Y_RNA	0.179018	0.0533453	0.068089	0.0943635	0.0707591	0.100443	0.0830721	0.0777079	0.0908152	0.0573721	0.0869811	0.0756252	0.0890571
U6	0.0536905	0.0373595	0.0373595	0.0373595	0.0373595	0.0373595	0.0508761	0.0510744	0.0373595	0.0373595	0.0828782	0.0734141	0.104731
RP11-804A23.1	0.0112503	0.0112503	0.0163533	0.0112503	0.0112503	0.0112503	0.0112503	0.0112503	0.0112503	0.0130417	0.0112503	0.0112503	0.0112503
RP11-351I24.3	4.29161	3.59193	4.29412	3.79865	3.95151	4.13623	3.97927	4.40119	5.74404	4.73645	4.35573	3.88292	2.3348
CTD-2184C24.2	0.0593831	0.0574406	0.037692	0.111363	0.18499	0.139179	0.124043	0.0733602	0.0645022	0.0585335	0.0694309	0.0220976	0.00949083
MIR152	0.0460478	0.0460478	0.0460478	0.0460478	0.0460478	0.0588181	0.0460478	0.0667553	0.0460478	0.0460478	0.0589278	0.0686226	0.0460478
MIR567	0.150372	0.150273	0.0873856	0.0982548	0.068838	0.264904	0.208472	0.153658	0.10509	0.206896	0.0781038	0.178035	0.109943
MIR552	0.0416853	0.0416853	0.0416853	0.0416853	0.0416853	0.0416853	0.0416853	0.0416853	0.0416853	0.048323	0.0416853	0.0416853	0.0416853
MIR136	0.0673264	0.0435177	0.0435177	0.0435177	0.0435177	0.0563346	0.0435177	0.0519721	0.0435177	0.0435177	0.0435177	0.0575393	0.0435177
MIR634	0.0649134	0.116071	0.0412511	0.0627517	0.0412511	0.0412511	0.0643051	0.0598016	0.0620066	0.0688111	0.0412511	0.107985	0.0646372
CTD-2216M2.1	0.149712	0.184888	0.204588	0.267208	0.190392	0.217247	0.0471938	0.0419183	0.0196863	0.0161998	0.0105024	0.0150144	0.00888458
RP11-851M3.2	0.00828991	0.00410374	0.00410374	0.00649244	0.00410374	0.00678567	0.00639719	0.00410374	0.00574519	0.00544562	0.0222859	0.0395027	0.037216
RP11-560B16.5	0.024892	0.00714265	0.017569	0.0649128	0.0241809	0.0208631	0.022886	0.00923913	0.0039522	0.0118734	0.0121908	0.0233914	0.00890059
MIR328	0.073566	0.053515	0.0706758	0.053515	0.053515	0.0605185	0.053515	0.053515	0.053515	0.053515	0.053515	0.053515	0.053515
RP11-163O19.1	0.00265067	0.00404042	0.00265067	0.00403224	0.00265067	0.00265067	0.00265067	0.00265067	0.00265067	0.00265067	0.00265067	0.00434772	0.00265067
GLYATL1P2	0.285216	0.369145	0.272743	0.334877	0.690087	0.997726	0.3921	0.169435	0.225374	0.105376	0.0440048	0.0623171	0.0108543
ATP6V0D2	0.00132136	0.00505846	0.0103053	0.175474	0.281993	0.366276	0.0786286	0.0239088	0.00336147	0.0165654	0.00601507	0.00563122	0.00180245
TMEM189	13.2471	12.5818	12.8596	10.9212	10.3475	9.54464	11.169	9.9854	12.5807	11.2579	7.06422	6.58183	6.47799
RP11-463H24.1	0.0105603	0.0143677	0.0105603	0.0145951	0.0374797	0.0207032	0.0105603	0.0105603	0.0146392	0.013781	0.0175307	0.0156457	0.0181493
PKD1L1	0.0237262	0.00788295	0.0109581	0.0432383	0.0231769	0.0163553	0.0287481	0.0123754	0.0167799	0.0110026	0.0124976	0.0314788	0.0290108
RP11-62G11.2	0.0087613	0.0087613	0.0087613	0.0087613	0.0087613	0.0123323	0.0087613	0.0087613	0.0121454	0.0087613	0.0087613	0.0087613	0.0087613
RPS15P9	0.519837	0.238303	0.485546	0.194054	0.159539	0.574886	0.142937	0.0862133	0.0909731	0.300791	0.178794	0.238785	0.0325979
RN7SL497P	0.0132889	0.0132889	0.0132889	0.0132889	0.0132889	0.0132889	0.0132889	0.0132889	0.0132889	0.0176343	0.0132889	0.0132889	0.0132889
SYN1	0.397973	0.271986	0.201436	0.174797	0.145576	0.0992747	0.11165	0.112697	0.120075	0.13471	0.145057	0.413893	0.179015
KIAA1683	0.0277894	0.0214701	0.0327777	0.0210582	0.0406244	0.0505221	0.0228256	0.0296345	0.0309368	0.0394603	0.0322233	0.0765545	0.0432015
M1AP	0.755849	0.404521	0.326248	0.0506559	0.028619	0.0216916	0.00626224	0.00372948	0.00308777	0.00474852	0.00247769	0.00298248	0.00280727
PSMB4	118.709	102.516	85.9515	71.9841	65.0079	53.9265	54.4311	68.593	67.7464	56.7607	41.4808	34.1024	49.2328
SSBP4	0.0874185	0.0459562	0.0711832	0.174128	0.128119	0.159127	0.0707438	0.172018	0.125228	0.154564	0.0919399	0.111013	0.167043
GDF15	0.138941	0.0540977	0.0571627	0.104164	0.144944	0.0810222	0.014562	0.0230688	0.0548105	0.12471	0.0680006	0.01825	0.0193707
PGPEP1	0.535019	0.303942	0.14246	0.102365	0.218498	0.178055	0.254864	0.47822	0.579054	0.509437	0.507088	0.54393	0.499291
MED30	1.04105	0.880029	1.0112	0.649124	1.01317	1.00964	0.873878	0.863995	0.787365	0.706111	0.393249	0.335664	0.454046
SLC30A8	0.0022313	0.0069649	0.0328995	0.00405206	0.00445286	0.00291429	0.0246048	0.0281118	0.0223325	0.0232947	0.00807864	0.0135249	0.00310661
RAD21	84.7056	72.8157	74.736	66.9528	62.542	55.9807	61.2738	42.7154	43.7099	38.2832	27.8889	26.5192	16.3973
PEX2	1.93113	1.41242	1.34594	1.20981	1.1436	1.14382	1.39591	1.13809	1.44417	1.41885	0.994352	1.02296	1.0257
LAMC2	1.26898	0.981413	0.986767	0.620428	0.42634	0.371753	0.0583378	0.0431356	0.0656407	0.0680045	0.0620515	0.179989	0.124295
SYNJ1	0.54586	0.484945	0.592913	1.81652	1.44294	1.22271	1.63188	1.16293	1.58049	1.14296	1.2037	1.47166	0.962919
LARP1	55.3897	35.6896	31.1	22.7072	21.4197	19.256	17.5639	14.1445	14.6051	13.4892	13.3482	13.786	7.00621
PAXBP1	7.471	6.4616	6.2795	5.17335	3.94235	4.38156	2.81889	1.58916	2.09758	1.62628	1.7996	1.82587	0.927874
QPCTL	0.917554	0.635578	0.705969	0.564247	0.312752	0.293315	0.183727	0.220411	0.415784	0.388078	0.165182	0.101982	0.0444625
SNORA3	0.0416853	0.0416853	0.0416853	0.0416853	0.055787	0.0609513	0.0538743	0.0416853	0.0547379	0.0416853	0.0416853	0.0416853	0.0416853
RN7SL499P	0.0247167	0.0145059	0.0145059	0.0145059	0.0194131	0.0145059	0.0145059	0.0145059	0.0175667	0.0189299	0.0145059	0.0145059	0.0191709
RN7SL734P	0.0188057	0.0384627	0.0194472	0.0133787	0.0133787	0.0215309	0.0133787	0.0133787	0.0133787	0.0133787	0.0133787	0.0133787	0.0133787
HFE	0.310975	0.141441	0.173131	0.0153093	0.069374	0.065322	0.015842	0.0106739	0.0400406	0.0446127	0.0459205	0.0377928	0.0558538
ADH1B	0.000866544	0.00117897	0.000866544	0.000866544	0.00341585	0.00188087	0.00452784	0.0033366	0.00216284	0.00932538	0.00198422	0.00205637	0.00817864
SSUH2	0.0121577	0.0115144	0.00670353	0.0633609	0.0191046	0.016521	0.0149473	0.0263834	0.0250345	0.0230103	0.002355	0.0255813	0.013215
MMP1	0.00962845	0.00646134	0.00566826	0.00202046	0.0042911	0.00978186	0.0112085	0.0118435	0.0855298	0.123927	0.150212	0.379717	0.577131
AC006548.19	0.039209	0.039209	0.039209	0.039209	0.039209	0.039209	0.0540308	0.039209	0.0514861	0.039209	0.039209	0.039209	0.039209
PHLPP1	12.124	5.38092	4.35959	3.41354	3.26199	2.97922	2.06996	1.85623	1.80657	2.14434	0.990382	0.993738	0.349392
SPRR2F	0.0192709	0.0167672	0.00770251	0.010519	0.00780525	0.00583226	0.0120588	0.00833287	0.00964907	0.054363	0.00583226	0.0137482	0.0628976
DDX18	61.0858	65.9613	45.2907	33.7227	25.8345	20.7718	23.912	16.597	21.5694	17.8013	12.1924	12.0565	7.32924
TEX11	0.111641	0.0346493	0.0282484	0.0255297	0.0187424	0.00941432	0.00454219	0.00233848	0.00388637	0.0026851	0.00414534	0.00503479	0.00512691
SLC22A18AS	0.0118383	0.00884097	0.0120509	0.00574807	0.0169306	0.029819	0.0239187	0.0200264	0.0234059	0.0386001	0.0287252	0.0267171	0.0294972
ACA59	0.0832981	0.139819	0.111202	0.125034	0.243351	0.363752	0.958354	0.384669	0.664919	0.516209	0.721108	0.474723	0.236993
SCARNA23	0.266787	0.213607	0.152444	0.0911283	0.131914	0.212406	0.112795	0.0965663	0.0672066	0.101908	0.213182	0.265564	0.117498
SNORA31	0.0515609	0.0309383	0.15571	0.0649209	0.0490982	0.0452373	0.0774552	0.0309383	0.0906236	0.0544532	0.0525131	0.126065	0.072896
SNORD112	0.0929548	0.0742714	0.104293	0.0557761	0.0557761	0.0722036	0.0557761	0.0557761	0.0557761	0.0557761	0.10978	0.0960083	0.0557761
U6	0.0632724	0.0400011	0.0496919	0.0400011	0.0849552	0.0636739	0.0694498	0.0400011	0.0400011	0.0400011	0.0504026	0.0400011	0.104004
ABCB4	0.191925	0.0682433	0.106657	0.0479374	0.02865	0.0697879	0.0212716	0.0205227	0.0474569	0.0768702	0.179772	0.178386	0.0990499
PGA5	0.182976	0.00750206	0.0242962	0.517529	10.7346	9.70826	7.03602	4.57883	3.93681	3.20593	0.227462	0.00745225	0.00157438
RP11-785H5.2	1.14209	1.49369	1.27787	1.53051	1.28307	1.30011	1.45745	0.770584	0.764845	0.917485	1.02997	1.66812	0.460572
RP11-37O16.8	0.05143	0.05143	0.05143	0.05143	0.0601269	0.0632406	0.05143	0.05143	0.0622819	0.05143	0.05143	0.05143	0.123836
AP000797.3	0.00693539	0.0158306	0.00693539	0.0105502	0.0647909	0.0550772	0.0187707	0.0137452	0.00970948	0.00693539	0.0088753	0.00693539	0.00693539
RP11-73M14.1	0.0102328	0.0155979	0.0102328	0.0102328	0.0102328	0.0102328	0.0102328	0.0139894	0.0102328	0.0102328	0.0102328	0.0102328	0.0102328
FLT4	0.18274	0.120397	0.0588925	0.0785335	0.072645	0.049841	0.0161521	0.0158078	0.0185787	0.025988	0.00829143	0.0110411	0.00698654
CTA-85E5.10	0.866034	0.484159	0.483927	0.312659	0.233918	0.208496	0.240121	0.150359	0.167045	0.179978	0.104354	0.16875	0.139943
RP11-504P24.3	1.08409	0.838494	0.80607	0.536667	0.585054	0.793271	0.567867	0.523354	0.697474	0.881298	0.653519	0.871475	0.518674
CCDC58	1.77303	1.73103	1.27449	0.616324	0.593569	0.772272	0.664681	0.438177	0.793788	0.675201	0.511729	0.418395	0.479071
AC005062.2	31.2032	26.4389	26.6069	24.6401	17.0287	17.7674	11.8909	12.5976	15.5925	15.4923	12.7405	10.1771	21.4464
RP11-106M3.1	3.78454	3.57137	3.64171	2.53587	1.85853	2.09636	1.01555	0.947038	1.67947	1.49035	1.43072	1.4903	0.688853
SNX19P2	0.00163729	0.00177551	0.00218756	0.00202834	0.00155885	0.00133337	0.00133337	0.00176476	0.00326033	0.00133337	0.00149062	0.00133337	0.00176376
RP11-556N21.4	0.0955589	0.0687548	0.0603865	0.0476482	0.0368527	0.0236148	0.00778597	0.0212002	0.0211847	0.00967717	0.0246922	0.0116231	0.00781438
HSP90B3P	0.594807	0.617864	0.593658	0.881843	0.549792	0.453251	0.423026	0.245309	0.451809	0.307839	0.14905	0.197762	0.110311
C1orf146	0.0487222	0.0172047	0.0253712	0.0446129	0.0224585	0.0290798	0.0120355	0.00983815	0.02762	0.0124989	0.0186365	0.0237738	0.0111737
RNA5SP96	0.0373595	0.0569471	0.0531266	0.0496471	0.0499978	0.11486	0.0906083	0.0724445	0.116289	0.11927	0.112706	0.0707795	0.143359
FGF12-AS1	0.0285722	0.0304396	0.0363715	0.101361	0.00511656	0.0342806	0.0109942	0.0181268	0.0155281	0.0066196	0.112851	0.76077	0.498224
NBPF21P	0.00274626	0.00274626	0.00361109	0.00554103	0.00691528	0.00689462	0.0153424	0.00274626	0.00274626	0.0039445	0.00274626	0.00559926	0.0093403
RNF2P1	0.731004	0.318751	0.279763	0.173192	0.117747	0.110521	0.0854467	0.0857009	0.108881	0.11846	0.0381055	0.0558071	0.0145408
AC090519.3	0.104746	0.0231585	0.0390455	0.0231585	0.034112	0.0482466	0.0231585	0.0231585	0.0231585	0.0685761	0.034389	0.0882233	0.067181
CATSPER1	0.00865567	0.00225659	0.00399237	0.00422426	0.00148041	0.0031983	0.00230777	0.00148041	0.00194396	0.00148041	0.0018945	0.00292398	0.00598547
AC007395.4	0.0284227	0.0144043	0.0241749	0.00585815	0.0192054	0.0131099	0.0139932	0.0105998	0.0207025	0.0129673	0.0108131	0.0114757	0.0122037
AC007919.19	0.0255657	0.0285814	0.0182931	0.0135211	0.0114375	0.0109298	0.016038	0.00776491	0.0285397	0.0148271	0.0115304	0.00776491	0.0152763
HLA-DPA1	0.732642	0.352598	0.238045	0.0274765	0.0915121	0.195427	0.0258654	0.053004	0.0930462	0.0759269	0.0108977	0.00480527	0.00321181
RP11-702C7.2	0.00299801	0.0024415	0.0024415	0.0024415	0.0024415	0.0024415	0.00336443	0.0024415	0.0024415	0.00384126	0.0024415	0.0024415	0.0024415
GCNT4	0.67783	0.145824	0.108885	0.116489	0.105391	0.0693158	0.0179784	0.0115464	0.0235041	0.0416006	0.00468432	0.00685779	0.00964752
RP11-7I15.3	5.65768	4.98412	4.52917	3.83592	2.60318	1.93984	0.569141	0.638443	0.604194	0.185405	0.00878441	0.0598687	0.0477039
RPS2P7	4.90627	3.58882	3.98917	3.77174	3.44558	3.50543	2.67095	3.18008	2.57151	3.18447	2.39491	1.79942	1.41074
OR7A15P	0.00437581	0.00437581	0.00437581	0.00665653	0.00437581	0.00437581	0.00437581	0.00437581	0.00437581	0.00437581	0.00437581	0.00437581	0.00437581
OR51S1	0.00364315	0.00364315	0.00364315	0.00364315	0.00364315	0.00364315	0.00364315	0.00364315	0.00364315	0.00364315	0.00364315	0.00364315	0.0092745
FUT2	0.121199	0.0860802	0.0794024	0.102306	0.0353427	0.0410923	0.0262815	0.0146698	0.0226729	0.0151251	0.00899527	0.00932834	0.00634035
EFCAB5	0.0168918	0.0195437	0.0251263	0.0052501	0.0299469	0.0305715	0.0276507	0.0377375	0.0536728	0.0501132	0.0589749	0.0586027	0.0370315
RP11-25G10.2	0.21006	0.228825	0.194116	0.227336	0.214338	0.214622	0.170822	0.0820295	0.0791878	0.180446	0.146282	0.295842	0.101742
OR51F2	0.00348908	0.00765493	0.00348908	0.00552001	0.00348908	0.00348908	0.00348908	0.00348908	0.00348908	0.00462997	0.00348908	0.00348908	0.00931623
ZNF251	1.4105	1.20761	1.21142	1.29836	1.17422	1.17332	0.912304	0.823067	0.944029	0.887535	0.713545	0.747046	0.583615
SVIP	0.480777	0.523843	0.220776	0.158255	0.271963	0.19209	0.16892	0.154581	0.219206	0.160143	0.217581	0.476333	0.454872
MAN1A2	3.98837	3.84875	4.15235	4.43748	4.67078	4.80899	5.19695	3.6398	4.39341	3.79069	3.1001	3.87333	2.96948
PPIAL4C	0.0145801	0.0115297	0.0287327	0.00927716	0.015229	0.0171627	0.028389	0.0212112	0.0171274	0.0169761	0.0133119	0.0128816	0.00795487
MIER1	2.57817	2.69139	2.79138	2.28801	2.60757	2.52088	2.1751	1.28616	1.64375	1.31923	1.17434	1.03839	0.713137
FPR2	0.0067538	0.00365512	0.00202254	0.00107233	0.00107233	0.00202973	0.00107233	0.00107233	0.00107233	0.00107233	0.00107233	0.00107233	0.00107233
EIF3KP1	0.00849844	0.0264948	0.0179534	0.0160151	0.0194045	0.0218915	0.105929	0.0642409	0.0478754	0.0472469	0.115599	0.334475	0.420176
AC011742.3	0.154883	0.130742	0.137433	0.0361174	0.132748	0.0950748	0.107694	0.0573655	0.0912247	0.112653	0.101978	0.120041	0.0824168
RPS6KA2-AS1	0.00890636	0.0131404	0.00633617	0.00633617	0.00888637	0.00633617	0.00633617	0.00633617	0.00633617	0.00633617	0.00810847	0.00837772	0.00633617
FAM90A18P	0.00823395	0.00765414	0.0041984	0.00743435	0.00510267	0.0111724	0.00217098	0.00118779	0.00118779	0.00118779	0.00171324	0.00277491	0.00245341
TSNARE1	0.223183	0.110908	0.0956326	0.0916597	0.108435	0.0964324	0.0901571	0.100069	0.084753	0.0743721	0.0785678	0.088771	0.0285323
XKR6	0.364192	0.328581	0.205887	0.207474	0.159282	0.155703	0.15948	0.146458	0.163884	0.225504	0.271949	0.406792	0.181065
AC010731.3	0.00702147	0.00702147	0.00702147	0.00702147	0.00702147	0.00702147	0.00702147	0.00702147	0.00702147	0.00702147	0.00702147	0.0124061	0.00702147
RP11-553A21.3	0.0408717	0.0369639	0.0116817	0.0184814	0.0185385	0.0164431	0.0160977	0.0176987	0.0142868	0.0116817	0.0263195	0.0154456	0.0350977
LINC00305	0.00384476	0.00384476	0.00767577	0.00384476	0.00610152	0.00472769	0.00721503	0.0108082	0.00770307	0.00384476	0.00384476	0.00384476	0.00384476
FAM138D	0.0122338	0.00522922	0.00451762	0.00288638	0.00288638	0.00630443	0.00541653	0.00394598	0.00379016	0.0078602	0.00288638	0.00420047	0.00288638
ARL14	0.00484956	0.0030818	0.0030818	0.010697	0.0102462	0.0129122	0.00424678	0.0030818	0.0030818	0.0045094	0.0030818	0.0030818	0.0030818
RPRML	0.01622	0.0159066	0.007503	0.0127528	0.00944755	0.0148624	0.00362979	0.00625212	0.00925029	0.00420778	0.00362979	0.00362979	0.00480144
MCPH1	2.24795	2.97246	2.42946	2.30582	1.57887	1.45658	1.38075	0.995246	1.3176	1.11908	0.785816	1.09877	0.703742
RP4-655J12.5	0.0155941	0.00771951	0.0109774	0.00771951	0.0107019	0.014412	0.0206064	0.0116956	0.0154338	0.0198807	0.00771951	0.0114369	0.0191344
AC009245.3	25.4858	22.7877	20.2679	19.3068	16.7903	16.6622	11.4672	11.4574	12.5474	12.2899	9.04259	7.46444	7.86537
AC012507.4	0.014648	0.00662225	0.015253	0.691226	0.182523	0.140556	0.0633964	0.0371284	0.0120546	0.0128585	0.00662225	0.00875598	0.0130283
RP13-157F18.2	0.00984366	0.00801641	0.00801641	0.00801641	0.00937201	0.00801641	0.00801641	0.015414	0.00801641	0.00801641	0.012163	0.00801641	0.00801641
RP4-737E23.2	0.00714821	0.00714821	0.00714821	0.00714821	0.00956637	0.00925353	0.0108417	0.0101391	0.00714821	0.00714821	0.00714821	0.00714821	0.00714821
RP11-308B16.2	0.010732	0.0365809	0.010732	0.010732	0.010732	0.010732	0.010732	0.010732	0.010732	0.0156745	0.010732	0.010732	0.010732
PSMC1P4	0.0126582	0.00298651	0.00844235	0.00472489	0.0219386	0.0260279	0.0253101	0.016634	0.0111107	0.00599235	0.00900967	0.0185486	0.0208244
RP11-632F7.1	0.178519	0.217138	0.11158	0.177496	0.0648472	0.143981	0.043451	0.0261511	0.0536772	0.0638144	0.0603223	0.042995	0.00660018
RP11-666A20.4	0.0426434	0.0724901	0.0872679	0.625111	0.177561	0.246987	0.0387345	0.0811775	0.0700585	0.0722428	0.0499032	0.0338491	0.0963713
HIGD1AP14	2.87597	3.88939	3.30899	2.48698	1.7519	1.69904	2.7903	2.19601	5.29802	4.38961	3.12535	2.5022	3.68909
JSRP1	0.134041	0.0316646	0.0644843	0.0320416	0.0575937	0.0787107	0.0508959	0.130398	0.110708	0.0986094	0.0650353	0.0683515	0.139186
CTD-2203A3.1	0.00525911	0.00525911	0.00525911	0.00525911	0.00729093	0.0091172	0.00525911	0.00525911	0.0120616	0.00795586	0.00525911	0.00525911	0.00525911
RN7SKP253	0.0880559	0.0751259	0.0698932	0.305592	0.139647	0.209322	0.301072	0.151715	0.148631	0.122973	0.0396596	0.171156	0.156606
RP1-93H18.6	0.0840522	0.0128566	0.0256842	0.0198672	0.0291531	0.0109666	0.0075002	0.0163888	0.0265055	0.0220203	0.0384021	0.0109149	0.0342138
MIDN	0.564989	0.433466	0.530496	0.828759	0.443917	0.467268	0.540726	0.647005	0.38997	0.463114	0.37267	0.286721	0.224189
RP11-379I19.3	0.00390929	0.00390929	0.00390929	0.00390929	0.00390929	0.00390929	0.00609406	0.00390929	0.00390929	0.00390929	0.00390929	0.00390929	0.00390929
RP11-347C18.3	0.757905	0.620352	0.262684	0.815406	0.953082	0.700769	0.477895	0.349112	0.375158	0.464294	0.346567	0.457733	0.19813
RP11-756K15.2	0.00213368	0.00469072	0.00303417	0.00357244	0.00213368	0.00213368	0.00213368	0.00309319	0.00320724	0.00213368	0.00213368	0.00213368	0.00213368
PCDHGA11	1.44681	1.65199	2.83785	2.54238	2.88898	2.75012	2.32272	2.03805	1.89079	1.88772	1.45547	2.34692	1.13589
RP11-15J23.1	0.0093179	0.0093179	0.0093179	0.0093179	0.0093179	0.0120622	0.0093179	0.0093179	0.0093179	0.0093179	0.0093179	0.0093179	0.0093179
FTH1P8	85.9293	68.8649	55.8337	59.9791	74.0052	60.9456	38.7365	38.3836	50.2705	51.4471	33.6692	42.3269	97.8231
RP11-946L20.2	0.00531558	0.00531558	0.00531558	0.00531558	0.00711378	0.00531558	0.0143866	0.0067318	0.00531558	0.00531558	0.00531558	0.00939201	0.00531558
RPL21P42	0.012292	0.00855315	0.00855315	0.00855315	0.0119956	0.00855315	0.00855315	0.0116931	0.00855315	0.00855315	0.00855315	0.00855315	0.00987475
GPAA1P1	0.0864761	0.0362537	0.0274443	0.0133733	0.00967934	0.0338948	0.0136641	0.0110128	0.00896089	0.00425818	0.00476035	0.0174743	0.0143251
AL034400.1	0.0623432	0.0773896	0.0507706	0.0507706	0.0507706	0.0507706	0.0507706	0.0507706	0.0507706	0.0507706	0.0507706	0.0507706	0.0507706
CECR5	3.52705	1.38108	1.34678	0.951071	1.00674	0.913284	0.877333	1.35727	1.22401	1.61067	0.741055	0.547039	0.797077
HADHA	100.275	83.8049	75.8956	62.4466	53.4189	50.2145	67.5134	69.2955	94.0079	92.7229	63.6147	52.4451	35.9287
PSMB9	0.182871	0.0563488	0.0324923	0.00890276	0.0107886	0.0104722	0.0083168	0.00538332	0.0196092	0.0110227	0.136351	0.0989584	1.81363
RP5-944M2.2	0.0114127	0.00830211	0.00830211	0.00830211	0.00830211	0.011686	0.00830211	0.00830211	0.00830211	0.00830211	0.00830211	0.00830211	0.0351919
SORBS1	2.28169	3.02463	4.38079	1.06833	1.17813	1.23435	2.81909	3.24757	2.6914	2.40258	1.43891	4.58141	5.70674
RP11-352E6.2	0.0116817	0.0158934	0.0145118	0.0116817	0.0116817	0.0285058	0.020043	0.0116817	0.0161939	0.019815	0.0168494	0.0452317	0.0263994
CTD-2143L24.1	0.0162526	0.0253093	0.00990945	0.00965751	0.0477423	0.0226459	0.00941839	0.00633795	0.0117005	0.0111605	0.00250769	0.00416799	0.00868686
RP11-417J1.1	0.0118922	0.0118922	0.0118922	0.0118922	0.0118922	0.0118922	0.0118922	0.0118922	0.0118922	0.0118922	0.0118922	0.0118922	0.016222
CTD-2061E9.1	0.00760097	0.00760097	0.00760097	0.0115627	0.00760097	0.00760097	0.00760097	0.00760097	0.00760097	0.00760097	0.00760097	0.00760097	0.00760097
GABARAPL2	5.82356	4.36778	4.69896	4.92088	5.38899	4.99367	5.71382	8.65452	9.20646	8.37706	7.08471	7.69594	13.4097
RP11-346J10.1	0.108358	0.133529	0.0772809	0.12587	0.074111	0.166968	0.162514	0.0695248	0.0636223	0.0852152	0.127705	0.0726346	0.0915491
OR11H6	0.00337605	0.00514611	0.00337605	0.00337605	0.00337605	0.00518166	0.00337605	0.00337605	0.00337605	0.00440569	0.00337605	0.00337605	0.00337605
NOS2P3	0.00419993	0.00368753	0.0027678	0.00392096	0.0144861	0.00356837	0.00349977	0.00778208	0.00705199	0.00539691	0.00367347	0.00368909	0.00214567
CEACAMP9	0.0121951	0.00774972	0.00774972	0.00774972	0.00774972	0.0113315	0.00774972	0.0112348	0.00774972	0.00774972	0.00774972	0.00774972	0.00774972
COL6A4P1	0.0136023	0.0147812	0.0024838	0.0037246	0.00557059	0.00734269	0.00519217	0.00295615	0.00756562	0.00115191	0.00131708	0.000868064	0.00399737
AC007403.2	0.00484713	0.00484713	0.0108986	0.136408	0.103184	0.0994984	0.0445557	0.0640783	0.227675	0.221137	0.178606	0.11301	0.0351341
RP11-472G21.2	0.00757191	0.00757191	0.00757191	0.0119794	0.0104973	0.0163584	0.0118036	0.00905853	0.00757191	0.00757191	0.00757191	0.00757191	0.00757191
RP11-533K11.1	0.0045362	0.0045362	0.0045362	0.0045362	0.0045362	0.0045362	0.00625099	0.00474076	0.0045362	0.00880796	0.0079864	0.0045362	0.0045362
HCG4P7	0.00824256	0.0211248	0.0176438	0.0265609	0.00950413	0.012349	0.00986086	0.0148209	0.00611153	0.00703739	0.00406582	0.0154889	0.00732972
RP3-437I16.1	0.00922905	0.00705039	0.00752696	0.00640823	0.0118476	0.00773526	0.00765661	0.00596531	0.00804531	0.0028565	0.00458172	0.00960872	0.00288283
HIST1H2BA	0.0127672	0.00908281	0.00908281	0.00908281	0.00908281	0.00908281	0.0117387	0.00908281	0.0125911	0.00908281	0.00908281	0.0195218	0.00908281
RP11-336K24.6	0.0324485	0.00927425	0.0106998	0.00927425	0.013007	0.0186	0.0982469	0.0744994	0.0754246	0.0338928	0.0182661	0.0163865	0.0144817
KAAG1	0.00599979	0.0120349	0.0067556	0.00396319	0.0134319	0.0100921	0.0292202	0.0324668	0.0147713	0.0172298	0.00435086	0.00502888	0.00447767
WDR31	0.272708	0.398658	0.321303	0.315976	0.52674	0.560916	0.568141	0.59405	0.621638	0.748697	0.808725	0.637559	0.455789
GNG5P2	1.50448	1.39608	1.46824	1.62583	1.24986	1.11066	1.7477	2.23315	3.3332	2.59171	1.71479	1.75279	3.24824
RNF128	0.0398406	0.011985	0.00898285	0.00230539	0.0153232	0.0145118	0.0632365	0.0491677	0.07156	0.0797148	0.00579482	0.0029739	0.00428282
BEX2	9.96217	7.67875	3.63697	2.65866	3.64839	2.71501	3.21322	4.54768	5.23675	4.56121	2.90733	2.81115	3.20785
ASCC1	3.93182	3.18244	2.94433	2.10903	2.12974	1.77205	2.18766	2.31098	2.79543	2.58642	1.82509	2.41763	2.50373
AC084882.1	0.0528014	0.0528014	0.0528014	0.0528014	0.0528014	0.0528014	0.0528014	0.0528014	0.0528014	0.0528014	0.0590283	0.131083	0.0528014
RNA5SP178	0.0311819	0.0311819	0.0311819	0.0311819	0.0311819	0.0311819	0.0311819	0.0311819	0.0311819	0.0311819	0.0311819	0.0405943	0.0311819
RN7SKP267	0.013944	0.0189714	0.0209885	0.013944	0.0221252	0.0203887	0.0419652	0.0330614	0.0344495	0.0388886	0.0453145	0.0161061	0.0325252
U6	0.0552543	0.089419	0.0578713	0.0384476	0.0384476	0.0894869	0.0598173	0.0384476	0.0384476	0.0384476	0.0492019	0.0384476	0.0600356
PLA2G12B	0.0350138	0.0041875	0.0219238	0.0108294	0.0579064	0.137581	0.314906	0.255572	0.142401	0.245222	0.0118162	0.0129993	0.0130466
AC008581.1	0.27386	0.670426	0.17776	0.0762374	0.150067	0.167541	0.11959	0.138409	0.190183	0.202649	0.318092	0.305934	0.0866381
TBC1D8B	0.476112	0.288753	0.221862	0.156796	0.151353	0.148536	0.0941904	0.0592066	0.0947122	0.115534	0.0837149	0.17829	0.235781
GMIP	0.300811	0.171197	0.162442	0.179442	0.129446	0.133935	0.051785	0.0897216	0.0908975	0.110475	0.0433387	0.0648831	0.0174405
CTDSP1	0.280537	0.40498	0.476711	0.650603	0.720564	0.974441	0.910785	1.16054	0.9762	0.999464	0.779526	0.872074	0.734389
PDZD4	3.68126	1.52018	0.760291	1.36487	0.791652	0.652093	0.198834	0.184647	0.133205	0.199667	0.088905	0.100387	0.0539145
CREB5	0.156274	0.134001	0.1511	0.00465342	0.121597	0.18055	0.21958	0.167686	0.243039	0.550398	0.657518	3.36059	1.19794
RP1-97J1.2	0.0263887	0.017484	0.0207552	0.0304622	0.0179834	0.0124213	0.0141917	0.011284	0.0117001	0.0117968	0.0119314	0.0119741	0.0138304
AC092597.3	0.0417087	0.0314423	0.0459383	0.0423508	0.0217163	0.0452682	0.0686883	0.0921611	0.101742	0.148825	0.185921	0.209782	0.199758
PSG10P	0.00423003	0.00835992	0.00640945	0.00480284	0.00292967	0.0073485	0.00357663	0.00329395	0.00348112	0.00218911	0.00584194	0.00218911	0.00218911
OCIAD1-AS1	0.954371	1.03999	0.793349	0.797431	0.508456	0.745704	0.696636	0.30802	0.453942	0.368675	0.513751	0.652519	0.405759
CES3	0.112499	0.0669911	0.0391965	0.00665188	0.0497431	0.0562288	0.0500373	0.0754686	0.0498757	0.0461532	0.0249043	0.0246245	0.0334317
RP11-2N5.1	0.00736079	0.00736079	0.017341	0.00736079	0.0102046	0.00736079	0.00886101	0.00736079	0.0110644	0.0096057	0.00736079	0.0109694	0.0167189
SUDS3P1	0.476619	0.385959	0.347075	0.278842	0.224739	0.214782	0.252376	0.16172	0.254996	0.213359	0.142007	0.170977	0.131701
KSR1	0.737455	0.39363	0.51053	0.410682	0.644579	0.663796	0.400989	0.42468	0.447997	0.495443	0.314121	0.29182	0.100465
HMGA1	386.366	250.844	233.511	193.382	175.905	169.645	102.413	128.332	94.4383	98.6488	35.85	9.12762	3.74081
STAC	0.848366	0.388784	0.274214	0.138116	0.877301	0.898352	2.33382	2.23561	1.46193	1.07021	0.250245	0.250864	0.205963
MTND3P3	0.0319363	0.0319363	0.0319363	0.0319363	0.0319363	0.0319363	0.0319363	0.0319363	0.0319363	0.0423792	0.0319363	0.0647972	0.0319363
CES4A	0.0411961	0.00872216	0.0224466	0.0244836	0.0422	0.0750226	0.0581116	0.090383	0.151227	0.170871	0.332225	0.340251	0.263834
FGFR2	15.2067	10.0652	7.10535	11.353	15.6006	13.774	11.5597	7.58474	8.35934	8.91481	4.85463	4.33994	2.28222
VN1R82P	1.09858	1.72887	1.14772	1.39896	1.09652	1.08745	1.84195	0.959103	1.06511	0.911302	0.853322	0.987911	0.441874
RN7SL385P	0.072514	0.0688736	0.0453463	0.034911	0.040203	0.0813723	0.0823678	0.0309596	0.0305261	0.027699	0.0518847	0.0932175	0.0898088
RPL35AP33	0.0118922	0.0118922	0.0118922	0.0118922	0.0299454	0.0173885	0.0118922	0.0118922	0.0118922	0.0155191	0.0118922	0.0118922	0.0118922
CTB-175P5.2	0.0139164	0.0402828	0.032956	0.020189	0.0394895	0.0236461	0.0455877	0.0258408	0.0224962	0.0129627	0.0197275	0.0367416	0.0230964
RP11-439A17.5	0.0102328	0.0102328	0.0102328	0.0102328	0.0143514	0.0158533	0.0102328	0.0102328	0.0102328	0.0102328	0.0102328	0.013244	0.0102328
C7orf66	0.00914574	0.00914574	0.00914574	0.00914574	0.00914574	0.0128735	0.0196465	0.0125032	0.00914574	0.00914574	0.00914574	0.0217035	0.00914574
PARP14	2.15348	2.15722	2.13775	1.27094	0.620648	0.659658	0.114308	0.0808528	0.0651506	0.0795617	0.0818994	0.5519	1.0366
RP11-659G9.3	0.0171302	0.0402647	0.0514614	0.0293297	0.0122964	0.0324695	0.0142951	0.0265836	0.0178319	0.0250213	0.011919	0.0226773	0.0238896
CYSLTR1	0.0102555	0.0132127	0.0121371	0.018781	0.0143911	0.0184633	0.0318385	0.0476151	0.0346721	0.0241888	0.0103116	0.0281063	0.0231758
RP11-12D16.2	0.0225006	0.0225006	0.0225006	0.0225006	0.0225006	0.0225006	0.0225006	0.0225006	0.0225006	0.0293629	0.0287943	0.0225006	0.0225006
MEF2D	2.94703	0.96837	1.2343	1.1695	2.51471	2.76878	6.24147	6.61325	6.55363	7.8612	5.88149	7.28469	7.24773
CAMK2A	0.00742536	0.00168333	0.0203729	0.0080058	0.0939552	0.154721	1.20022	1.26995	1.85113	1.69223	1.64926	1.5862	0.771794
RNA5SP271	0.0455185	0.0455185	0.0598527	0.0455185	0.0455185	0.0455185	0.0455185	0.0455185	0.0455185	0.0455185	0.0455185	0.0455185	0.0455185
U6	0.269137	0.325463	0.191752	0.0590604	0.264758	0.260655	0.319018	0.126459	0.234617	0.134465	0.295138	0.292063	0.205905
RN7SKP161	0.0130267	0.0130267	0.0130267	0.0130267	0.0130267	0.0130267	0.017951	0.0178088	0.0182372	0.0130267	0.0130267	0.0169588	0.0313663
SLC35C2	1.41196	1.35246	1.27251	1.07012	1.16	1.09328	0.960172	1.1586	0.909697	0.906646	0.625208	0.832001	0.761449
CDKN2B	0.00719233	0.00431336	0.0126376	0.00681952	0.132011	0.0638481	0.450685	0.307165	0.219033	0.412497	0.0447555	0.216748	0.177405
IFNA16	0.00422186	0.00422186	0.00422186	0.00422186	0.00565007	0.00422186	0.00658133	0.00612042	0.00585258	0.00422186	0.00608951	0.00614397	0.00422186
MIR5089	0.0477121	0.0477121	0.0477121	0.0477121	0.0477121	0.0477121	0.0477121	0.0477121	0.0477121	0.0633135	0.0477121	0.0477121	0.0477121
CDKN2A	0.00297995	0.00299429	0.00449302	0.00859064	0.00372131	0.00364243	0.00397948	0.00495727	0.0048479	0.00450491	0.00313332	0.015566	0.0205736
AMMECR1	1.32475	1.22978	0.899492	0.843873	0.472089	0.495489	0.449757	0.342412	0.401545	0.331534	0.258284	0.291693	0.277242
CHRDL1	4.68723	2.56058	1.12962	0.247226	0.131532	0.0938667	0.0519907	0.10194	0.0433419	0.0655391	0.0139667	0.0978918	0.0325095
HBZ	0.0052661	0.0052661	0.0052661	0.0052661	0.0052661	0.0052661	0.0052661	0.00628918	0.0052661	0.00865838	0.0052661	0.00784779	0.0052661
PNPLA7	0.00451029	0.00990616	0.00566891	0.0157176	0.015258	0.0176087	0.0111686	0.0111695	0.0148156	0.0187562	0.0164361	0.0180207	0.00698008
CENPVP1	0.162664	0.0678057	0.0478391	0.0195533	0.0300864	0.0163107	0.00752692	0.0182665	0.008272	0.0198645	0.0190284	0.00995748	0.00784413
AL356806.3	0.00432799	0.00432799	0.00651447	0.00432799	0.0057921	0.00560268	0.00596406	0.00517772	0.00432799	0.00697023	0.0064268	0.00644977	0.00432799
FNDC3CP	0.00497482	0.0046095	0.00457168	0.00346163	0.00346163	0.00613905	0.00346163	0.00346163	0.00586883	0.00796918	0.00436176	0.00592382	0.0125671
CSNK1G2-AS1	0.0057477	0.00725039	0.0119722	0.0290787	0.00830631	0.00735191	0.0159613	0.00499503	0.00592723	0.0103611	0.00616734	0.00639491	0.00721468
RP11-216N14.7	0.312918	0.349485	0.400108	0.486424	0.406864	0.494996	0.482586	0.361549	0.343667	0.365156	0.330755	0.393698	0.219191
RP1-292B18.4	0.00778277	0.00635363	0.0123129	0.0116408	0.00466994	0.012594	0.00466994	0.00756942	0.00997529	0.0140297	0.00693458	0.0122247	0.0118884
DNTTIP2	5.3622	5.19302	4.51313	4.0185	2.94981	2.61617	2.413	1.28202	2.05095	1.68487	1.43405	1.45705	0.714815
SUB1	3.8353	3.72572	3.28145	3.47734	3.31657	2.91502	3.08241	3.40217	3.09437	2.14475	1.92197	1.79718	2.83793
GOLPH3	6.9336	6.23433	6.08605	5.47261	4.34079	3.81696	3.99188	3.36891	3.44792	3.33768	2.29009	2.15577	1.86399
OSM	0.00187683	0.00187683	0.00187683	0.00187683	0.00297847	0.00187683	0.00187683	0.00187683	0.00187683	0.00187683	0.00187683	0.00187683	0.00187683
GSTT2	1.20541	4.76229	1.78546	1.167	0.607554	0.431058	0.696103	0.89124	1.21941	1.12073	0.448211	0.28649	0.739875
RP11-230B22.1	0.0441202	0.090899	0.0393441	0.0976392	0.0545242	0.0511536	0.0681614	0.0347398	0.0497684	0.0388611	0.0565076	0.0602416	0.0271933
RPS11P1	0.00839006	0.00839006	0.00839006	0.0127631	0.00839006	0.00839006	0.00839006	0.00839006	0.00839006	0.00839006	0.00839006	0.00839006	0.00839006
NDUFB11P1	0.0615328	0.0878588	0.0403173	0.0258792	0.025136	0.0309018	0.0670577	0.0185141	0.0119485	0.0196481	0.020118	0.132708	0.0434366
AC087499.5	0.092453	0.078018	0.0507653	0.0225115	0.0505683	0.0388084	0.0661723	0.0562512	0.0612843	0.0622436	0.0466958	0.0434468	0.0365665
FMO4	0.524644	0.551404	0.457167	0.424025	0.467569	0.581637	0.553943	0.344195	0.638297	0.514901	0.532416	0.709144	0.39713
U3	0.0181656	0.0181656	0.0181656	0.0251063	0.0288237	0.0296281	0.0311392	0.0459924	0.0219987	0.0533335	0.0181656	0.0421908	0.0181656
RP11-781D11.1	0.0113796	0.0113796	0.0113796	0.0157275	0.0113796	0.0113796	0.0113796	0.0113796	0.0113796	0.0113796	0.0113796	0.0113796	0.0113796
AC073551.1	0.0233817	0.0102674	0.020075	0.0165014	0.033296	0.0160871	0.0305857	0.0206079	0.0243978	0.0103724	0.0289796	0.0649853	0.0322404
AC003664.1	0.00825022	0.00825022	0.00825022	0.0143662	0.00825022	0.00825022	0.00825022	0.00825022	0.00825022	0.00825022	0.00825022	0.00825022	0.00825022
LINC00849	0.0417331	0.0376493	0.0464165	0.048757	0.0268407	0.0452741	0.0445766	0.0476312	0.0524456	0.0338113	0.0299791	0.0362606	0.0713488
MED14-AS1	0.419104	0.0733621	0.192557	0.187936	0.169813	0.244509	0.137465	0.129019	0.179788	0.226702	0.15114	0.273001	0.184844
LL22NC03-2H8.4	0.208258	0.140547	0.063922	0.0731167	0.171125	0.468104	0.252397	0.208018	0.231792	0.270842	0.18296	0.300134	0.253419
AL162407.1	1.46106	1.43547	1.71506	1.48919	1.40493	1.58582	1.41039	0.919742	1.35357	1.18467	1.09514	1.35766	1.0406
NECAP1P2	0.0153013	0.0117328	0.025803	0.0171547	0.0162699	0.025602	0.0166909	0.0186785	0.023803	0.0138406	0.0190931	0.0221651	0.0478262
SKIDA1	0.300858	0.30967	0.2414	0.665309	1.36538	1.48287	1.77543	1.95889	2.1749	1.98933	1.02326	0.512046	0.233348
SLC25A6P5	0.00359938	0.00681729	0.00338181	0.00293124	0.00293124	0.00527025	0.00770647	0.0068878	0.00406345	0.0045353	0.00465346	0.00293124	0.0045771
SPAG4	0.633599	0.0297226	0.165776	0.0428208	0.119163	0.199955	0.0448308	0.0581854	0.132903	0.366186	0.134206	0.0626412	0.152081
HIST1H2BC	70	54.8009	71.284	64.6864	47.2461	65.3313	33.6402	31.5816	29.8289	35.501	30.7687	14.7526	11.7768
SDHA	6.59983	4.2518	3.24917	2.16496	3.07629	2.73208	6.67921	8.64525	11.6016	13.6225	10.0364	6.62727	6.44811
RP11-598F7.5	0.213581	0.0212715	0.0304321	0.00954495	0.00907355	0.039072	0.00360337	0.00360337	0.00360337	0.00360337	0.00535079	0.0108847	0.00562663
61E3.4	31.7115	28.2898	23.3972	26.7359	19.6476	23.6189	21.3339	13.1172	18.0193	17.3039	12.9692	19.2115	15.1904
AC004485.3	0.305973	0.28511	0.0686236	0.0251742	0.0163131	0.0129514	0.00754306	0.0396407	0.013305	0.00984356	0.00754306	0.0118249	0.00870859
RPL6	107.821	89.6898	85.3436	86.2799	75.0049	72.3636	51.5306	48.0383	51.2892	52.2554	33.5914	33.135	25.2251
RP11-510M2.1	0.00922726	0.0184768	0.00751443	0.00751443	0.0105389	0.00751443	0.00751443	0.00751443	0.00751443	0.00751443	0.00751443	0.00751443	0.00751443
RP3-465N24.5	0.0920644	0.0379866	0.054294	0.0671174	0.107489	0.105113	0.0544297	0.162895	0.142141	0.106651	0.067108	0.109001	0.0811219
RP11-297C4.2	0.00568981	0.00568981	0.00568981	0.00568981	0.00568981	0.00736559	0.00735354	0.00568981	0.00568981	0.00568981	0.00568981	0.00568981	0.00568981
CAPS2	0.0568084	0.139956	0.215489	0.0789333	0.0613188	0.0769825	0.058765	0.0416623	0.0481622	0.0563624	0.0561145	0.0655194	0.0403956
SNX5	33.2213	28.248	24.6823	22.4972	16.3085	14.6022	11.2243	10.2026	12.6916	11.2547	8.14703	5.56733	3.93753
AC006538.1	0.0101103	0.0122945	0.0233994	0.0174621	0.0174932	0.0226102	0.0115705	0.0196928	0.0128304	0.014322	0.00873894	0.0078198	0.0128444
RP11-215H22.1	0.00173765	0.00173765	0.0113829	0.00240156	0.00173765	0.00173765	0.00350083	0.00284196	0.00506912	0.00400032	0.00564691	0.0346968	0.0305249
CTD-2568A17.1	0.0253743	0.020413	0.0243068	0.022292	0.0270504	0.0247941	0.0190674	0.0158199	0.0131739	0.0174478	0.0198765	0.027336	0.0065892
MIR5006	2.53347	2.70307	2.62374	0.321645	1.05908	0.912684	1.81241	1.14666	1.80636	1.89735	1.82319	2.09635	1.30955
AC020956.1	0.0286997	0.0137957	0.0188045	0.00803171	0.00882068	0.00884756	0.00811769	0.00860215	0.00778142	0.0092761	0.00607718	0.00542372	0.00554325
FAM90A28P	0.0205142	0.00729492	0.0078306	0.0122095	0.00973903	0.016543	0.00492673	0.011995	0.0029952	0.00402666	0.00213944	0.00213944	0.00213944
CTB-104H12.6	0.00555204	0.00494947	0.0111655	0.0055257	0.0221973	0.0290339	0.0100599	0.00496592	0.00747147	0.00822369	0.0368723	0.0479203	0.0913536
RP11-727F15.9	6.58662	5.68965	4.17775	3.73201	2.6921	2.71909	2.22163	2.70572	2.80597	2.0742	1.47294	1.25174	1.16388
RP11-171G2.1	0.0367764	0.0201527	0.0558076	0.0251927	0.0430112	0.0153873	0.0280587	0.0134217	0.0107941	0.0195432	0.0112092	0.0506372	0.069879
FLJ00388	0.0809553	0.0814604	0.191725	0.34971	0.294938	0.380927	0.300843	0.22058	0.274371	0.347023	0.0489388	0.0330844	0.0262774
CTC-513N18.7	1.44728	1.38974	1.65934	1.1168	0.911271	0.980964	0.660116	0.477859	0.662973	0.454633	0.522468	0.597785	0.48093
CDK18	2.14465	1.12444	1.39229	0.980684	1.16552	1.24208	0.655405	0.848495	1.06189	1.24749	0.400769	0.513405	1.19339
GPR89A	8.37618	7.9868	8.79202	8.2262	6.86938	6.04954	6.02381	5.71089	5.8467	3.95571	3.83064	3.12754	4.56743
FGF8	0.00841821	0.450195	0.324291	0.051151	0.0972428	0.153916	0.414856	1.02115	0.279346	0.133458	0.00458317	0.00302068	0.00302068
NPM3	3.88701	4.53766	3.40302	1.89525	1.04609	0.980601	1.47307	3.04951	2.24512	1.78695	0.546989	0.374998	0.248609
ARSEP1	0.00626599	0.00626599	0.0137401	0.0104912	0.0121831	0.0162484	0.015197	0.0147238	0.00766333	0.0131691	0.0134196	0.00626599	0.014867
AC092106.1	0.0268282	0.0200356	0.0187681	0.0171314	0.0120024	0.0189653	0.0159724	0.0162276	0.0188731	0.0141363	0.00814837	0.00941179	0.0168306
TUBB4BP5	0.00929602	0.00929602	0.00929602	0.0147071	0.0147525	0.00929602	0.0144913	0.00929602	0.0139733	0.0121311	0.00929602	0.012102	0.0122856
EEF1A1	735.641	611.968	603.838	628.96	491.854	451.909	396.294	399.474	357.618	407.162	346.279	290.666	307.479
RP11-344H11.5	0.0479029	0.0616036	0.0209649	0.0187581	0.0140252	0.0229489	0.0182779	0.0162093	0.0122304	0.0130502	0.0100003	0.0100003	0.0100003
SRIP2	0.0240006	0.0240006	0.0240006	0.0240006	0.0280592	0.0240006	0.0240006	0.0250829	0.0240006	0.0240006	0.0240006	0.0240006	0.0240006
RP4-622L5.7	0.695935	0.54832	0.514265	0.520434	0.667083	0.658985	0.544816	0.651944	0.604713	0.627586	0.471063	0.537526	0.559712
RP11-430K21.2	0.0118315	0.0096353	0.0127251	0.016778	0.0096353	0.0135626	0.026078	0.0183609	0.013357	0.021814	0.0180267	0.0096353	0.059654
RN7SL119P	0.0191958	0.0233065	0.0334535	0.03085	0.0450313	0.07215	0.049185	0.0399012	0.0259226	0.040128	0.0986353	0.0377371	0.054004
SUPV3L1	6.14335	6.4742	5.3905	3.92135	3.15996	2.66877	3.37877	2.66296	3.31543	2.65732	2.14739	1.70623	1.12546
FAM122C	0.246024	0.274926	0.286423	0.853751	0.545966	0.542081	0.246115	0.248505	0.252481	0.22413	0.175634	0.30511	0.226907
RPS17P5	0.00972999	0.00972999	0.0152289	0.00972999	0.00972999	0.00972999	0.00972999	0.00972999	0.00972999	0.00972999	0.00972999	0.00972999	0.00972999
AL445256.1	0.032196	0.032196	0.0484613	0.0444973	0.032196	0.032196	0.0443668	0.032196	0.032196	0.032196	0.032196	0.032196	0.032196
SDHCP1	0.00774972	0.0118129	0.00774972	0.00774972	0.0137561	0.0159501	0.0100158	0.00774972	0.0108495	0.0127419	0.00991741	0.0114817	0.0219892
FAM122B	1.46204	1.45201	1.76556	1.40809	0.95254	1.107	0.438698	0.336779	0.456159	0.396602	0.510187	0.970556	0.459396
RP11-382N13.5	0.0189479	0.0189479	0.0189479	0.0189479	0.0189479	0.0214276	0.0213925	0.0189479	0.0189479	0.0277253	0.0189479	0.0189479	0.0189479
AC010525.6	0.0241429	0.0182005	0.0290163	0.023247	0.013139	0.0287902	0.0281618	0.0127497	0.00740207	0.0111977	0.0373165	0.0265358	0.0192457
RP11-428O23.1	0.0183338	0.0183338	0.0183338	0.0183338	0.0183338	0.0258065	0.0183338	0.0183338	0.0183338	0.0183338	0.0183338	0.0183338	0.0286281
RP11-767C4.1	0.00976575	0.00694756	0.00694756	0.00694756	0.0110256	0.00887432	0.0173935	0.00694756	0.00694756	0.00694756	0.010021	0.00694756	0.00694756
RP1-200G19.1	0.533715	0.654525	0.497967	0.201496	0.315148	0.377152	0.596249	0.634303	0.930093	0.692448	0.581156	0.477391	0.542165
PTP4A2P1	4.80347	4.39892	4.97489	5.89572	4.2633	3.82671	3.53108	2.87565	4.4085	4.06283	2.84349	2.75923	5.34513
LACTB	1.35175	1.02529	0.659017	0.652406	0.617781	0.448039	0.809689	0.851808	1.44516	1.09693	0.68939	0.807073	0.701953
CTC-512J12.4	0.803124	0.941426	1.13343	0.858505	0.864804	0.991996	0.599927	0.482692	0.523504	0.431307	0.519105	0.739797	0.409704
Y_RNA	0.121039	0.0664391	0.0687699	0.0663045	0.0567231	0.117876	0.105711	0.0755933	0.0728009	0.0727069	0.0672168	0.0745889	0.0785765
CORO2B	0.28804	0.0722919	0.0963668	0.287406	0.163737	0.124853	0.198014	0.278382	0.389843	0.336105	0.3524	1.46521	0.667746
hsa-mir-4528	0.0444956	0.0444956	0.0444956	0.0444956	0.0444956	0.0444956	0.0444956	0.0444956	0.0444956	0.0444956	0.0444956	0.0647533	0.0444956
ABCA7	0.0907352	0.0401794	0.0412779	0.0194393	0.150237	0.124165	0.0666926	0.112842	0.0736092	0.129841	0.0927988	0.0630117	0.0371817
CTD-2350C19.5	0.00781086	0.00781086	0.00781086	0.00781086	0.00781086	0.0114209	0.00781086	0.00781086	0.00781086	0.00781086	0.00781086	0.00781086	0.00781086
RN7SL276P	0.0134698	0.0134698	0.0134698	0.0134698	0.0134698	0.0134698	0.0134698	0.0184146	0.0134698	0.0134698	0.0134698	0.0134698	0.0134698
LINC00672	0.226873	0.0995564	0.0713313	0.0260899	0.128372	0.0972017	0.129612	0.170492	0.183116	0.236668	0.153549	0.160359	0.143184
AL353629.1	1.82309	1.93989	1.8484	1.61686	1.03323	1.50879	1.38678	1.01656	2.02308	1.20549	1.02075	1.70486	2.58436
DLGAP1-AS4	0.0592967	0.0725809	0.0339404	0.0185017	0.0147672	0.0176774	0.0074909	0.0114041	0.0180415	0.0287481	0.013094	0.0169608	0.0333125
NLRP2	2.62042	1.91905	1.70994	0.784771	0.694623	0.50298	0.412468	0.355809	0.399804	0.35913	0.152155	0.205045	0.0733639
MIR1292	0.364501	0.175212	0.211493	0.0963878	0.171621	0.1397	0.270147	0.13003	0.13149	0.129668	0.0995746	0.0703713	0.0703386
OR52N4	0.0253914	0.0139459	0.00970066	0.00507972	0.00536099	0.00538051	0.00526748	0.0038225	0.00804404	0.0038225	0.00551347	0.0038225	0.00596879
ARHGEF1	1.13441	0.681533	0.852129	0.405638	0.500204	0.489892	0.318645	0.338586	0.250851	0.367611	0.170624	0.20965	0.134095
CHRM2	0.00745672	0.00505373	0.00533038	0.00104337	0.0461689	0.061593	0.799218	0.770602	1.17262	1.46015	2.21508	3.39708	1.89729
XAB2	2.41453	1.46164	1.66863	1.01453	1.39408	1.50276	1.2748	1.48686	1.1181	1.35933	0.815681	0.733069	0.34541
TOR1AIP1	3.30196	3.52244	3.90793	3.72772	3.10568	2.84194	3.18665	2.44858	2.76796	2.00465	1.32643	1.77393	1.48512
RGS16	1.13787	4.18851	1.58893	0.431632	0.340443	0.217251	0.153516	0.101301	0.123303	0.161874	0.0267038	0.0559652	0.0090906
PEBP4	0.0105445	0.0100789	0.00471907	0.00633626	0.0105484	0.0235368	0.0109879	0.037454	0.0468747	0.0449874	0.015547	0.0260395	0.109274
THAP9	1.43379	1.26715	1.20858	1.18606	0.858002	0.961553	0.849162	0.4944	0.753639	0.606493	0.723897	0.684974	0.323845
TSPYL1	4.32116	4.04079	2.92685	3.43129	3.22926	2.77444	3.72201	3.55174	4.76136	4.1906	3.14249	3.5279	3.44835
ADAMDEC1	0.00163438	0.00295375	0.00255806	0.00163438	0.00163438	0.00368506	0.00163438	0.00163438	0.00163438	0.00215989	0.00163438	0.00243563	0.0120399
MAK	0.422482	0.367141	0.323372	0.416531	0.501825	0.64535	0.792251	0.480329	0.465725	0.302438	0.187995	0.288897	0.311742
RSPH4A	0.0531938	0.0726267	0.0521179	0.104767	0.0925665	0.0708873	0.116924	0.0644663	0.0817239	0.0347701	0.0468283	0.106749	0.0218086
RWDD1	1.89795	2.11617	1.92048	1.57627	1.44635	1.11267	1.50195	1.49287	2.36093	1.73198	1.56747	1.33448	1.69602
RP11-46I8.3	0.0405662	0.0139105	0.0107172	0.00811497	0.0119532	0.00917699	0.00916196	0.011094	0.0141734	0.0231046	0.00811497	0.0120933	0.00811497
CYP4F11	0.0554416	0.0263033	0.00350925	0.00400871	0.00144788	0.0017893	0.0010482	0.000870736	0.00120706	0.00209097	0.000870736	0.000870736	0.000870736
RP11-18A3.4	0.663468	0.444728	0.633034	0.614506	0.57882	0.514892	0.342792	0.378759	0.290877	0.466403	0.583164	0.780853	0.7147
FOXP1-AS1	0.0985597	0.09735	0.0326074	0.116882	0.114037	0.164451	0.311651	0.160207	0.201872	0.174868	0.180238	0.279224	0.13334
C12orf55	0.00956975	0.0131255	0.0174745	0.0377212	0.0170858	0.0175455	0.0174447	0.00783911	0.00544317	0.00789396	0.00692929	0.0193604	0.0096324
NPIPP1	4.7511	3.67475	3.64733	4.0678	4.15866	3.64944	2.78835	2.43696	2.50846	2.16006	1.98022	3.18569	1.61067
AL353626.1	0.0914515	0.0703103	0.0991635	0.0803222	0.136167	0.0818029	0.124841	0.104647	0.0873562	0.162079	0.121551	0.112092	0.186325
snoU13	0.105331	0.104051	0.204553	0.101844	0.149445	0.202959	0.221114	0.0765692	0.0577925	0.0445697	0.0756734	0.107918	0.0693121
snoU13	0.369606	0.291198	0.247438	0.267709	0.0557684	0.24551	0.0982052	0.0650347	0.0701389	0.0527665	0.115591	0.0891674	0.10251
AC010327.2	0.0776326	0.0498848	0.0407967	0.027329	0.0731343	0.0571425	0.0788262	0.124621	0.0506727	0.0664372	0.0536547	0.0753496	0.0869739
PRB2	0.00990817	0.00714183	0.00292833	0.00350796	0.00221731	0.00898552	0.00701759	0.00591968	0.00271177	0.00257037	0.0048525	0.00417631	0.0049935
SUN5	0.00104268	0.00138843	0.00499555	0.00164961	0.00232033	0.00161538	0.0016254	0.00104268	0.00268398	0.00164047	0.0016553	0.00104268	0.00236829
AC005795.2	0.452465	0.437214	0.354508	0.271074	0.382172	0.308336	0.326641	0.293838	0.4046	0.353661	0.341031	0.314946	0.404907
CTB-180A7.3	0.00713533	0.019998	0.00713533	0.00713533	0.00834193	0.0126542	0.0108222	0.0128444	0.00872653	0.00713533	0.00913116	0.0153843	0.0111417
AL353354.2	9.19006	8.03904	7.96315	7.56366	6.18476	5.24677	4.89908	6.78625	5.9324	4.80163	3.02339	2.52099	5.96081
AC007292.4	0.105943	0.0977695	0.0443504	0.0448641	0.0787905	0.0698179	0.0845815	0.115356	0.0543815	0.0464735	0.0662719	0.0358428	0.0253374
CTD-3001H11.1	0.156513	0.0924128	0.134022	0.0485007	0.0669174	0.138229	0.134038	0.102656	0.0529146	0.0877812	0.0719877	0.14263	0.142469
GSDMA	0.00431754	0.0101168	0.0032479	0.00556971	0.0136122	0.012114	0.00241508	0.0064723	0.0125564	0.00558051	0.00488991	0.00311011	0.00177345
RN7SL520P	0.0235301	0.0133337	0.0200698	0.0133337	0.0133337	0.0133337	0.0133337	0.0133337	0.0184839	0.0133337	0.0217924	0.0349042	0.0284996
AL020993.1	0.057209	0.0465895	0.0465895	0.0465895	0.0465895	0.0465895	0.0465895	0.0465895	0.0465895	0.0465895	0.0465895	0.0465895	0.0465895
RP11-567L7.6	0.00548491	0.0073037	0.00548491	0.00548491	0.0073404	0.00548491	0.00746934	0.00548491	0.0253996	0.0213001	0.0117306	0.0103915	0.00724882
RN7SL199P	0.200089	0.183786	0.200434	0.0779281	0.205193	0.334085	0.475937	0.226545	0.308984	0.174853	0.315535	0.527044	0.497005
MIR548AH	0.0956061	0.0528014	0.0528014	0.0528014	0.0528014	0.0528014	0.0528014	0.0528014	0.0528014	0.0528014	0.0528014	0.078935	0.0824489
AC103740.1	0.0558939	0.0606123	0.115516	0.0455185	0.0609169	0.0455185	0.0588283	0.0455185	0.0455185	0.065379	0.0755634	0.0455185	0.111472
RP11-286N3.1	0.0595307	0.0732508	0.123834	0.072299	0.12546	0.108155	0.16988	0.105813	0.0997798	0.0927473	0.272428	0.135424	0.0682851
RP11-65J21.4	0.00842767	0.0221063	0.0103306	0.00686327	0.00686327	0.0187356	0.0120793	0.00686327	0.00686327	0.00895644	0.00686327	0.0120559	0.0136181
RP11-146P2.1	0.0123897	0.00560128	0.00560128	0.00560128	0.00560128	0.00560128	0.00560128	0.00560128	0.00678318	0.00560128	0.00560128	0.00560128	0.00560128
RP11-204E4.3	0.0138936	0.0113146	0.0251939	0.0113146	0.0113146	0.0113146	0.0113146	0.0113146	0.0113146	0.0113146	0.0113146	0.0113146	0.0113146
KCNF1	0.0363876	0.0168759	0.00894913	0.0125533	0.00881955	0.0125229	0.00680058	0.00480653	0.00757964	0.0211005	0.022923	0.0110886	0.0038996
CTD-2335O3.3	0.00422186	0.00422186	0.00699429	0.00422186	0.0124612	0.00519139	0.0397109	0.0138098	0.0210603	0.0195583	0.00608951	0.00422186	0.00422186
RP11-280G9.1	0.00144109	0.00144109	0.00144109	0.00144109	0.00144109	0.00144109	0.00144109	0.00312611	0.00201751	0.00144109	0.00144109	0.00144109	0.00144109
RP11-119H12.6	0.00984361	0.0148109	0.0201883	0.0729394	0.0248803	0.0261644	0.0115666	0.00454141	0.00753815	0.00898179	0.00674371	0.0249519	0.0278464
TMED11P	0.158403	0.0790282	0.10266	0.114944	0.0488041	0.156667	0.0179647	0.0135677	0.0234295	0.048105	0.0215734	0.0487017	0.0635368
RP11-580J4.1	0.00637698	0.00637698	0.00906831	0.00637698	0.0113194	0.00637698	0.00637698	0.00637698	0.0104811	0.00637698	0.00637698	0.00637698	0.00637698
MKI67IPP2	0.0046317	0.00630161	0.0103133	0.0046317	0.0046317	0.0046317	0.0046317	0.0046317	0.0046317	0.0046317	0.0046317	0.0046317	0.00796024
RPL37P3	0.0299983	0.0436826	0.013562	0.013562	0.013562	0.013562	0.0273232	0.013562	0.0189867	0.013562	0.0173555	0.0179318	0.013562
RP11-190I17.4	0.00825022	0.00825022	0.0176592	0.00825022	0.00825022	0.00825022	0.00825022	0.00825022	0.00825022	0.00825022	0.00825022	0.00825022	0.00825022
RP11-734I18.1	0.0810615	0.119643	0.166804	0.0288981	0.0261449	0.0740097	0.0417132	0.0441975	0.0306968	0.0685334	0.027311	0.159542	0.264066
WWC2-AS1	0.0802846	0.101409	0.117725	0.0916609	0.0552247	0.0482102	0.0419274	0.0304796	0.0549731	0.0477494	0.0433396	0.0882405	0.0912795
SUPT7L	4.73217	5.42005	5.1909	5.00608	5.87773	5.74494	7.27331	5.89374	7.44812	6.27523	4.86606	5.718	3.20944
RP11-109D20.2	71.4472	65.1885	44.8276	38.4776	25.141	23.0144	28.7041	27.9169	43.5867	39.9822	30.6525	19.2459	7.61266
RP11-30K9.5	0.66498	0.72266	0.590987	0.570828	0.360947	0.328983	0.573276	0.446002	0.504155	0.35053	0.383634	0.277256	0.13872
ZRANB1	4.81608	4.32524	4.59048	3.78485	3.7993	3.79201	3.89129	3.13688	3.2715	3.09953	3.00739	3.38299	2.27736
RP11-90E5.1	0.00566558	0.00373463	0.0194067	0.00880651	0.00671138	0.0035434	0.00566952	0.00222603	0.00311642	0.00415588	0.00284868	0.00294327	0.00637026
ZNF81	2.70116	3.55304	3.20907	2.72658	2.60463	2.26586	2.50221	1.46013	2.18106	1.54211	1.56373	2.39289	2.07068
RP11-519G16.3	0.00102196	0.00155778	0.00669463	0.00155462	0.00422125	0.00428184	0.00273088	0.00183965	0.00445497	0.00500549	0.00889305	0.00466643	0.0108193
HGF	0.0209878	0.0118701	0.0151692	0.00439027	0.0320643	0.0555755	0.0154609	0.00997139	0.00927218	0.0343137	0.0433676	0.101401	0.0499466
RP11-456J20.1	0.260654	0.205233	0.192696	0.139296	0.105503	0.125346	0.0852606	0.0404252	0.0436468	0.0741459	0.164221	0.083581	0.0301649
RP11-327J17.2	0.00529426	0.00529426	0.00529426	0.00529426	0.0149136	0.00676251	0.015771	0.00723781	0.0168932	0.0153207	0.0186437	0.0225625	0.10344
AC010518.3	0.0235721	0.0235721	0.0235721	0.0235721	0.0235721	0.0235721	0.0367457	0.0235721	0.0235721	0.0235721	0.0235721	0.0235721	0.0235721
MAGEB3	0.00172328	0.0280663	0.0481429	0.0224371	0.132491	0.109415	0.0134059	0.00279324	0.00172328	0.00271128	0.00172328	0.00172328	0.00260941
CYMP	0.00325715	0.00454691	0.00231721	0.00320255	0.00503935	0.00796973	0.00557896	0.0182155	0.0109257	0.0167959	0.0202494	0.016724	0.0238467
SPIN2A	0.673659	0.500539	0.576526	0.785914	0.481796	0.523998	0.603823	0.421027	0.518313	0.428251	0.589707	0.66622	0.619774
KLHDC1	0.0266933	0.0113126	0.0322764	0.0306692	0.115394	0.110605	0.161779	0.0726011	0.17813	0.211479	0.174769	0.207074	0.227439
ABCB10	1.97749	3.53235	3.13661	2.51223	3.05753	2.14565	2.25639	1.77633	3.02485	2.67525	2.23594	1.77963	0.911665
COG2	1.94331	1.61768	1.68367	1.33118	1.16966	0.936744	1.05296	0.835671	1.1229	1.02744	0.917318	0.818635	0.863248
MMAB	1.76198	1.24003	1.29586	0.776608	1.11782	1.00139	1.80859	2.09809	3.20424	2.43316	1.62337	0.998463	1.14197
CAPN9	0.0476135	0.0426589	0.0286263	0.176872	0.0796451	0.0827095	0.0642836	0.0604325	0.0911639	0.071179	0.119619	0.100479	0.181412
RP1-45C12.1	0.242571	0.00796802	0.0456657	0.00796802	0.00976228	0.035807	0.0260367	0.0194206	0.0543424	0.0294743	0.0226185	0.0139965	0.026196
KDM6A	25.542	14.9525	12.9779	8.47769	21.9362	21.4838	29.6486	21.142	25.5712	21.9725	16.3754	11.6044	4.34177
GPR125	5.97904	6.89526	7.56572	5.94469	6.03032	5.39074	4.73737	3.62222	3.8898	3.07636	2.97887	3.15019	1.62624
EME2	0.320848	0.240877	0.20606	0.21065	0.303499	0.377872	0.313452	0.539636	0.36756	0.424788	0.385358	0.393756	0.29464
MTL5	8.12778	7.31425	4.5071	1.97951	1.00349	1.2993	0.496352	0.364136	0.408609	0.594963	0.897179	0.593727	0.336259
RPS26P56	0.0165695	0.0165695	0.0205837	0.0165695	0.0221748	0.0165695	0.0165695	0.0404815	0.0380015	0.0165695	0.0165695	0.0402655	0.0783546
SLC18A2	0.998485	0.673886	0.528068	0.403584	0.672153	0.819644	0.53467	0.369546	0.352534	0.251167	0.17462	0.222097	0.145209
ALDH3B2	0.00653109	0.00437069	0.00120625	0.00120625	0.001862	0.00186878	0.00470853	0.00499691	0.0100554	0.00847702	0.00214061	0.00179761	0.00216557
COMTD1	0.1732	0.137015	0.10168	0.0323444	0.101599	0.0200568	0.078818	0.205383	0.238493	0.202653	0.168646	0.114803	0.159957
ACY3	0.0148713	0.0030651	0.0030651	0.0030651	0.0116115	0.00978521	0.014026	0.00748845	0.0112695	0.0309944	0.0104517	0.00902183	0.0030651
RP11-157P1.4	0.555531	0.297413	0.38233	0.102601	0.374751	0.270402	0.300191	0.557966	0.404418	0.371488	0.241568	0.296548	0.361595
SOHLH1	0.0028226	0.0028226	0.0028226	0.00509083	0.0028226	0.0028226	0.0028226	0.0028226	0.0028226	0.0028226	0.0028226	0.0028226	0.0028226
RP11-739N20.2	0.0760964	0.111181	0.0990436	0.10187	0.0619163	0.0615853	0.0727104	0.0256516	0.0434624	0.0475636	0.0381413	0.0708404	0.0679628
AC009302.4	0.00844372	0.0632731	0.00844372	0.00844372	0.00844372	0.00844372	0.00844372	0.0122408	0.00844372	0.00844372	0.00844372	0.00844372	0.00844372
MIR3680-2	0.454832	0.113224	0.255425	0.471583	0.204888	0.486158	0.283357	0.18245	0.0702583	0.206651	0.0875043	0.0808868	0.124005
MR1	0.0115402	0.00388342	0.00239601	0.00179882	0.00564864	0.00669501	0.00176718	0.00526678	0.0029748	0.00661502	0.00236891	0.00412364	0.0151881
RP11-867G23.3	0.574376	0.275887	0.366515	0.325603	0.244844	0.322535	0.238138	0.455448	0.387769	0.456855	0.287072	0.217241	0.249004
MIR4645	0.0521067	0.0521067	0.0521067	0.0692446	0.0521067	0.0521067	0.0521067	0.0521067	0.0729488	0.0521067	0.0521067	0.0521067	0.0521067
MIR3661	8.34185	6.49505	5.90545	4.94341	5.70339	4.71515	6.84794	7.07986	6.38156	4.89836	4.36625	3.52919	2.49626
RP11-690G19.3	0.381704	0.142411	0.178098	0.23143	0.344304	0.419454	0.287648	0.330528	0.332943	0.370333	0.397577	0.411577	0.62894
RN7SL524P	0.0387483	0.0212457	0.039304	0.0178393	0.0305228	0.0588045	0.0229873	0.0322297	0.0310927	0.0443883	0.0194676	0.0446746	0.0420988
RP11-425I13.2	0.0102328	0.0102328	0.0102328	0.0102328	0.0143514	0.0102328	0.0102328	0.0102328	0.0102328	0.0102328	0.0102328	0.0102328	0.0102328
KRTAP21-2	0.00902074	0.0190615	0.00902074	0.00902074	0.00902074	0.00902074	0.00902074	0.00902074	0.00902074	0.00902074	0.00902074	0.00902074	0.00902074
PTRH1	0.0851646	0.0479363	0.0617037	0.0294662	0.0528696	0.0248617	0.038514	0.0969169	0.0507463	0.0753582	0.0665835	0.039675	0.130411
CCDC97	2.29039	3.25766	2.59646	2.48336	2.68242	2.33033	2.73807	3.09184	2.66745	2.34761	1.60275	1.77503	0.651847
PNLIPRP1	0.0460273	0.0220996	0.00885076	0.00525558	0.00399549	0.00288017	0.0011984	0.00118891	0.00408236	0.00113488	0.000995502	0.00185825	0.000995502
PPP1R32	0.294373	0.0399369	0.130125	0.131801	0.229794	0.326312	0.0674747	0.111503	0.116565	0.13888	0.0253301	0.0630783	0.0332097
ZNF177	1.81723	1.20815	1.36198	1.07263	0.812893	0.991967	0.682918	0.478125	0.591653	0.571082	0.67004	0.849551	0.676532
ZNF48	0.486469	0.625258	0.416973	0.618516	0.620478	0.486164	0.597213	0.593767	0.431788	0.343128	0.238139	0.22144	0.208621
IGFL3	0.0306646	0.0253047	0.0118681	0.0126958	0.0599933	0.135043	0.0586884	0.0514425	0.0450483	0.0856772	0.0156143	0.022319	0.0191184
GOLGA8M	0.0824592	0.0630807	0.0538457	0.0384506	0.0402582	0.0521769	0.0440611	0.0316232	0.0358969	0.0485085	0.0731163	0.0927972	0.0272825
MTFR1	4.17669	3.09676	2.98124	3.06084	2.25443	2.30594	1.4182	1.15239	1.30209	1.27165	0.647639	0.627492	0.442107
HMX3	0.00338182	0.00338182	0.00338182	0.00338182	0.00338182	0.00338182	0.00338182	0.00338182	0.00338182	0.00441321	0.00338182	0.00338182	0.00338182
CR381670.1	0.0488902	0.058108	0.0488902	0.0488902	0.0488902	0.0488902	0.0488902	0.0488902	0.0734893	0.0488902	0.0488902	0.0564708	0.0488902
OR6W1P	0.00340508	0.00340508	0.00484215	0.00901969	0.0065723	0.0236118	0.0398077	0.0188135	0.0169916	0.00736663	0.00340508	0.0193773	0.0419106
KCNIP4	0.136971	0.158136	0.132982	0.122434	0.198513	0.227764	0.867799	0.57816	0.882249	0.940112	0.561575	0.772958	0.574615
SPATA31A6	0.00327371	0.0166544	0.00705902	0.0283936	0.00532704	0.00315689	0.000920527	0.000920527	0.00128873	0.000920527	0.00156245	0.00121713	0.000920527
SPTLC1	3.89386	4.09372	4.54582	3.6935	2.73136	2.61066	2.16879	1.71969	1.72605	1.57288	1.08254	1.01413	0.907416
NFATC2	0.142689	0.16059	0.0658266	0.0725011	0.133616	0.116344	1.75661	2.02584	2.21065	2.04696	0.935389	0.457144	0.146814
PRDX2P4	0.0866127	0.0181853	0.0891012	0.0145044	0.015028	0.0151778	0.022235	0.0150717	0.020177	0.0292685	0.0152206	0.0168601	0.0066112
RIMS4	0.567729	0.579087	0.279176	0.0793791	0.0634885	0.0749385	0.0189994	0.0238775	0.029818	0.0403014	0.0859754	0.18194	0.0768692
RP11-834C11.7	0.00562371	0.00391315	0.00391315	0.00391315	0.00391315	0.00550812	0.00505737	0.00555046	0.00954147	0.00391315	0.00507619	0.0316254	0.0179458
MAGEA12	0.00204235	0.00204235	0.00204235	0.00310684	0.00204235	0.00287479	0.0024586	0.0027921	0.00204235	0.00204235	0.00204235	0.00204235	0.00204235
PTPRCAP	0.0482667	0.0451985	0.0336056	0.0162634	0.0197	0.0307872	0.0251628	0.0418848	0.0252891	0.0169086	0.0334743	0.01454	0.0362581
RP11-1E6.1	0.00585815	0.00585815	0.00585815	0.00585815	0.00585815	0.00585815	0.0121124	0.0080087	0.00880567	0.00585815	0.00585815	0.00585815	0.00585815
RP11-449P15.1	0.059822	0.0101204	0.0207204	0.0144467	0.0848466	0.0699024	0.0938981	0.0806739	0.102426	0.120198	0.0627031	0.094638	0.112626
RP11-359M6.2	0.05306	0.0250473	0.053821	0.0259967	0.0433547	0.0271708	0.072417	0.0282434	0.0934434	0.0378288	0.0740505	0.0337597	0.0966382
RP11-680A11.5	1.13721	1.00299	1.18769	0.750186	0.661728	0.727043	0.713003	0.851042	0.992141	0.991536	0.545061	0.558245	0.276831
RP11-658F2.3	0.105652	0.0781591	0.068822	0.131622	0.0576555	0.0726922	0.054102	0.0323185	0.0465772	0.0675487	0.0263456	0.0451526	0.0994458
CTD-2311B13.6	0.00409743	0.00926377	0.00294934	0.00853537	0.00237417	0.0107358	0.00914994	0.00357239	0.00592362	0.0079207	0.00543638	0.00635011	0.0164435
RP11-138B4.1	0.001629	0.001629	0.001629	0.00342486	0.001629	0.00271862	0.00414894	0.001629	0.001629	0.001629	0.001629	0.001629	0.001629
RP11-864I4.3	0.0207782	0.0290281	0.111977	0.108679	0.310068	0.319347	0.103794	0.122864	0.14737	0.151766	0.198993	0.421161	0.108132
RP11-326E7.1	0.0133489	0.00949666	0.00949666	0.00949666	0.00949666	0.00949666	0.00949666	0.00949666	0.00949666	0.012393	0.00949666	0.00949666	0.00949666
RP11-831F12.2	0.00699666	0.00699666	0.0164832	0.0126191	0.0206062	0.0340814	0.0336209	0.0196685	0.0127362	0.0125492	0.0157638	0.033582	0.0653185
RP11-355I22.6	0.00757191	0.00899951	0.00757191	0.00757191	0.00757191	0.00967182	0.0104342	0.0103516	0.0104966	0.00757191	0.00982238	0.0110192	0.0118235
JMJD6	0.582459	0.43671	0.551165	0.486804	0.464123	0.41768	0.748991	0.650074	0.867539	0.766447	0.589948	0.589831	0.581736
ZNF578	1.85786	2.74347	4.0116	1.66491	0.662844	0.671936	0.595321	0.342267	0.359242	0.292057	0.295478	0.415603	0.305747
RP11-1029J19.5	0.0194224	0.0296883	0.105616	0.0152899	0.00878072	0.00878072	0.0119576	0.00878072	0.0133974	0.00878072	0.00878072	0.00878072	0.0162562
RP11-300J18.2	0.0120735	0.0120735	0.0120735	0.0120735	0.0120735	0.0120735	0.018821	0.0204522	0.0184214	0.0120735	0.0120735	0.0120735	0.0271902
RP11-88E18.1	0.0045362	0.0045362	0.0045362	0.0045362	0.0045362	0.00638512	0.0045362	0.0045362	0.00549337	0.0060195	0.00580503	0.0045362	0.0045362
NT5CP2	0.00994014	0.0084049	0.00707162	0.00707162	0.0112207	0.00995395	0.00707162	0.00707162	0.00707162	0.00938397	0.00707162	0.00816809	0.00707162
AL023583.1	0.0222659	0.0158404	0.0158404	0.0210504	0.0426912	0.0258357	0.0158404	0.0158404	0.0158404	0.0158404	0.0158404	0.0158404	0.0158404
AC005009.2	0.113218	0.0408443	0.0325807	0.10595	0.090258	0.100542	0.271883	0.196884	0.223365	0.270982	0.221544	0.144954	0.0619458
GNPTG	1.35045	1.50635	1.72586	1.4467	1.59119	1.58361	1.45484	2.18285	1.67785	1.35803	1.41637	1.60046	0.886718
SENP7	1.63093	1.51731	1.80089	1.97792	2.13469	2.47928	2.8133	1.91466	2.72092	2.24204	2.59295	3.52246	1.77107
RP4-635G19.1	0.00445456	0.00445456	0.00445456	0.00704748	0.00706925	0.00445456	0.00814179	0.00445456	0.00623634	0.00689222	0.00728048	0.00445456	0.00607641
ITPR2	7.45786	2.93821	2.32153	1.84291	0.758345	0.64636	0.28355	0.235944	0.374169	0.518779	0.607527	1.10542	0.846751
MTND6P2	0.00757191	0.00757191	0.00757191	0.00757191	0.00757191	0.0106582	0.00757191	0.00757191	0.00757191	0.0110591	0.00757191	0.00757191	0.00757191
RNU4-62P	0.0376959	0.0306985	0.0306985	0.0306985	0.0306985	0.0306985	0.0306985	0.0306985	0.0306985	0.0306985	0.0392852	0.0601361	0.0306985
RP11-136K7.2	0.00143223	0.00326918	0.00143223	0.0100812	0.00519699	0.00584037	0.019685	0.0207454	0.0528625	0.0367686	0.0244858	0.0283309	0.00765287
AC092117.1	0.0488902	0.0745233	0.064568	0.163134	0.0488902	0.0601176	0.0488902	0.0488902	0.0488902	0.0624943	0.0488902	0.0646429	0.0666905
RNA5SP177	0.0458752	0.0373595	0.0373595	0.0373595	0.0373595	0.0373595	0.0373595	0.0373595	0.0373595	0.0487535	0.0373595	0.0373595	0.0373595
MYOZ3	0.533788	0.339183	0.233299	0.365282	0.203729	0.26921	0.0812688	0.0507882	0.0676884	0.0766696	0.0471719	0.18745	0.228161
CTD-2197I11.1	0.0100003	0.0519585	0.018699	0.0100003	0.0187698	0.0438064	0.0362303	0.0136714	0.0289916	0.0351389	0.0363555	0.0903366	0.0841895
U6	0.0812354	0.0373595	0.194245	0.0700776	0.310757	0.165896	0.326215	0.32471	0.20512	0.209821	0.198945	0.079829	0.295974
UNC93B4	0.00532989	0.00709727	0.00532989	0.00532989	0.00532989	0.00655387	0.00532989	0.00532989	0.00532989	0.00532989	0.00532989	0.00532989	0.00532989
CTD-2189E23.2	0.4122	0.325292	0.449368	0.175765	0.613748	0.592268	0.0863369	0.0649273	0.0907526	0.0995356	0.0244451	0.0364293	0.0452565
CTC-296K1.4	0.32037	0.400217	0.332406	0.495125	0.112425	0.210587	0.141264	0.247364	0.160518	0.07846	0.0728175	0.277203	0.247408
RP11-49I11.2	0.00780464	0.03981	0.00386352	0.00929826	0.00386352	0.00694645	0.00386352	0.00386352	0.00540889	0.00584464	0.00386352	0.00661156	0.00715273
RP11-619L19.2	0.127346	0.130927	0.179653	0.0255077	0.120781	0.191229	0.0720268	0.0437831	0.035938	0.0628218	0.107872	0.0926945	0.082753
RP11-396N11.1	0.00951949	0.00951949	0.00951949	0.00951949	0.00951949	0.00951949	0.00951949	0.0130141	0.0143092	0.00951949	0.00951949	0.00951949	0.00951949
RP11-325K19.3	0.0170623	0.0138951	0.0138951	0.0219832	0.0138951	0.0138951	0.0138951	0.0138951	0.0289539	0.0138951	0.0138951	0.0138951	0.0138951
SCG3	6.41096	8.26165	6.14941	2.79975	0.906356	0.531905	0.403125	0.263263	0.187014	0.107622	0.00647115	0.0811812	0.00672619
RP11-567M16.2	0.00679264	0.00679264	0.00965938	0.00679264	0.00679264	0.00679264	0.00679264	0.00679264	0.00679264	0.00679264	0.00679264	0.00679264	0.00679264
CTB-50L17.2	0.0144688	0.0109177	0.00819898	0.00819898	0.00958545	0.0104728	0.0153861	0.0103834	0.00819898	0.0136767	0.0115483	0.00947025	0.0253008
AC068657.2	2.80241	2.93356	2.50521	2.66904	2.05627	1.49915	1.74484	1.20669	1.87648	1.44974	0.866853	0.807628	0.573299
AC009502.2	0.0431699	0.0730612	0.0179211	0.00954243	0.00954243	0.021415	0.00954243	0.00954243	0.00954243	0.0139629	0.0122116	0.0141377	0.0130167
AP001469.5	1.11764	0.561554	0.675881	0.524465	0.39927	0.450821	0.399118	0.412706	1.10014	1.07707	0.394323	0.497067	0.348538
GABRA3	1.44281	0.33532	0.279228	0.100544	0.121383	0.170631	0.0120565	0.0108497	0.0124973	0.00557304	0.00147636	0.0205022	0.0121625
RP11-439L8.4	0.00144635	0.00144635	0.00144635	0.00144635	0.00144635	0.00144635	0.0019931	0.00144635	0.00144635	0.00188746	0.00144635	0.00214285	0.00144635
HMGB1P12	0.00663334	0.00663334	0.00765298	0.00663334	0.00663334	0.00663334	0.00663334	0.00663334	0.0099709	0.00663334	0.00663334	0.00663334	0.00663334
RP11-335E14.1	0.0175237	0.0222277	0.0654558	0.0202074	0.0342128	0.0597637	0.0252248	0.0219432	0.0446731	0.024884	0.0164694	0.0674099	0.0270158
RP11-367G18.2	15.5836	15.1849	12.8064	9.24601	6.88885	6.86738	4.73238	4.00518	7.68868	6.84968	4.63091	3.42631	6.34015
SOX21	0.00667074	0.0109335	0.00340655	0.00250308	0.00924735	0.0097766	0.00724312	0.0100681	0.0125283	0.00457847	0.00158214	0.00882196	0.00158214
HIST1H2AH	0.267775	0.334626	0.340987	0.787051	0.660668	0.616455	0.389434	0.397288	0.152939	0.162586	0.0731631	0.0513232	0.00868444
RNF41	6.05421	5.30139	3.32943	2.34037	3.02699	2.5352	2.46992	2.87026	3.58328	3.38264	2.23039	2.62385	2.81718
RP11-875H7.5	0.0169674	0.0118853	0.116459	0.0509374	0.0521687	0.0651431	0.0146475	0.00708427	0.024511	0.0137556	0.0221338	0.00708427	0.0240365
RP11-428G5.2	0.0898415	0.0466889	0.0218328	0.0346895	0.0414124	0.0548693	0.0258396	0.0189476	0.0371978	0.0738948	0.0657782	0.0636522	0.0699756
SLC2A4	0.372676	0.303786	0.300519	0.311495	0.225495	0.235004	0.185603	0.474135	0.589209	0.565341	0.493631	0.625926	0.604274
UNC93B2	0.0184018	0.00830315	0.0130153	0.0102176	0.00905774	0.00909073	0.00544719	0.00544719	0.00544719	0.00544719	0.00544719	0.00544719	0.0100847
TRIM49	0.00183764	0.00183764	0.00276601	0.00183764	0.00183764	0.00183764	0.00183764	0.00183764	0.00254743	0.00183764	0.00183764	0.00183764	0.00183764
TMEM129	1.78703	1.52925	1.17867	1.0417	1.30683	1.15602	1.31103	2.54491	2.55383	2.24826	1.50077	1.08563	0.79721
SPRY3	0.484463	0.069326	0.178364	0.108313	0.210368	0.242238	0.186161	0.150942	0.180847	0.106841	0.0754434	0.13815	0.124125
PPIC	2.63044	2.93417	3.22192	3.12752	9.04678	6.32654	22.8596	38.8826	47.4725	54.8982	37.4657	31.1353	31.9881
SLC28A3	0.00118643	0.00116894	0.000766868	0.00917025	0.182262	0.164914	0.238505	0.150533	0.300465	0.556561	0.70836	1.12163	0.938053
RP13-653N12.1	0.00399607	0.00399607	0.00713142	0.00806273	0.00399607	0.00399607	0.00399607	0.00938993	0.00399607	0.0062871	0.00399607	0.00399607	0.00399607
NBPF6	0.0115808	0.0224361	0.00570862	0.00345566	0.00442977	0.0107555	0.00197865	0.00507343	0.00253268	0.00143586	0.00183749	0.00143586	0.00143586
TRAV1-2	0.00990027	0.00990027	0.00990027	0.0150604	0.00990027	0.00990027	0.00990027	0.00990027	0.00990027	0.00990027	0.00990027	0.00990027	0.00990027
RP11-113C12.4	0.23128	0.517227	0.645283	1.03121	2.04034	2.02582	1.92397	1.7506	1.06861	0.995652	0.121018	0.0547255	0.0491783
RP11-698N11.3	0.00317062	0.00317062	0.00317062	0.00317062	0.00317062	0.0052914	0.00431774	0.00459644	0.00443884	0.00463938	0.00317062	0.00497042	0.00317062
NUP214	10.1262	12.6022	11.4227	10.2242	9.52572	8.40896	7.70881	6.21508	7.10211	6.88279	5.71423	6.26376	3.60446
FAM78A	0.0844927	0.041667	0.0278744	0.138562	0.0892072	0.118627	0.465326	0.754202	1.30288	1.53546	1.11088	1.94558	1.20131
GSAP	0.0228562	0.0217947	0.0163067	0.0197078	0.03071	0.0396364	0.0284257	0.0176254	0.044629	0.030369	0.052357	0.112687	0.143042
AC074391.1	0.00160736	0.00105509	0.00225283	0.00375847	0.0210427	0.0238549	0.0282483	0.0261602	0.027491	0.0332605	0.00499794	0.0047977	0.016636
GRXCR2	0.00532272	0.00811343	0.00532272	0.00532272	0.00532272	0.00654506	0.00724847	0.00532272	0.00532272	0.00532272	0.00532272	0.00532272	0.00834028
FBXO48	0.168097	0.218945	0.134202	0.253425	0.350225	0.37668	0.175466	0.191371	0.0882885	0.0957317	0.0910709	0.124289	0.105313
C11orf83	0.195338	0.174167	0.172404	0.225668	0.148365	0.180571	0.179299	0.207495	0.161418	0.189097	0.124393	0.128287	0.131232
ZNF155	1.91925	1.62061	1.47516	1.06754	1.24393	1.2551	1.12235	0.85926	1.17184	1.0974	0.960679	1.1406	0.87994
RP11-461L18.1	0.00224496	0.00224496	0.00224496	0.00224496	0.00224496	0.00424931	0.00224496	0.00306909	0.00314292	0.00297904	0.00224496	0.0029683	0.00350548
NFIX	0.0188292	0.00686585	0.0265796	0.0103341	0.0190857	0.00895857	0.00851626	0.00736911	0.00965791	0.0159774	0.0863408	1.37014	1.62654
LHFPL1	0.34792	0.294714	0.224739	0.123388	0.14474	0.188154	0.531696	0.549558	0.358604	0.288712	0.0659404	0.00550777	0.00957925
AL359973.1	0.172446	0.0738065	0.054248	0.054248	0.054248	0.054248	0.054248	0.054248	0.054248	0.054248	0.054248	0.054248	0.054248
CEP97	2.31949	2.19237	2.63338	2.46444	2.5632	2.57641	2.05769	1.22184	1.70111	1.48367	1.54421	1.55993	0.752491
ABHD17AP5	0.0233641	0.00524136	0.00911556	0.00889773	0.0118851	0.00620737	0.0131367	0.0243734	0.0206705	0.0099503	0.00993576	0.0120497	0.023028
ORAI1	0.578649	0.404248	0.638388	0.71308	0.765494	0.720961	0.69985	1.06756	1.01335	0.988448	0.561205	0.247357	0.115529
SEC22A	0.605556	0.666824	0.472716	0.349503	0.412882	0.36797	0.391863	0.322207	0.453691	0.35502	0.251899	0.375505	0.502396
SNAI1	0.676086	0.694891	5.01727	2.40962	0.926265	1.23746	0.246927	0.486093	0.346441	0.477208	0.0716301	0.0182477	0.0421458
RP11-208P4.1	0.00662537	0.00702723	0.00699372	0.00461014	0.00461014	0.00566883	0.00461014	0.00461014	0.00461014	0.00601614	0.00515381	0.00776779	0.00461014
CTAGE14P	0.0139025	0.0155655	0.00646284	0.0242056	0.0339812	0.0824814	0.0556343	0.0277648	0.0171211	0.00724376	0.00826039	0.00564267	0.00947557
DHDH	0.169532	0.0491527	0.0422641	0.0333101	0.224828	0.223967	0.203536	0.158763	0.314832	0.272361	0.1127	0.0661734	0.0248902
AC012119.1	0.0625447	0.0444956	0.0444956	0.0444956	0.229397	0.175183	0.105203	0.22445	0.0538844	0.0984934	0.120073	0.0663094	0.0444956
AC109496.1	0.0440012	0.0440012	0.0440012	0.0669351	0.0588863	0.0762806	0.0496782	0.0440012	0.0440012	0.0574208	0.0440012	0.0651904	0.0508001
AC011407.1	0.053437	0.0517225	0.0435177	0.0435177	0.0435177	0.101287	0.0435177	0.0435177	0.0435177	0.0435177	0.0486497	0.0435177	0.0435177
AC020915.1	1.98856	2.25914	1.83842	0.720203	2.9253	2.00674	2.33211	1.65816	2.0379	1.74382	1.11852	1.33734	0.589435
NUCB1	3.78101	2.67257	3.05356	3.96226	3.66819	3.79956	4.02323	5.33138	5.31173	6.22135	3.22224	2.61256	1.88073
TULP2	0.18608	0.0941666	0.0777825	0.183181	0.105254	0.145544	0.0242357	0.0226491	0.0214264	0.0476055	0.0293953	0.00424651	0.00258777
TWF2	1.26345	0.947962	0.945611	0.919306	0.831377	0.839099	0.679483	0.87281	0.761401	0.848973	0.382506	0.356221	0.305324
MDN1	29.327	27.2712	20.8528	11.9661	7.69743	6.6381	5.42086	3.42194	3.6981	3.02227	2.79514	2.45722	1.27221
HNRNPA1P26	0.233115	0.201408	0.227995	0.224578	0.138637	0.157246	0.124338	0.0973934	0.0940196	0.165479	0.14109	0.0687406	0.0610586
RP11-771F20.1	0.208689	0.184918	0.201481	0.100815	0.0593591	0.0600194	0.0312708	0.0206384	0.0176065	0.0144174	0.0159717	0.0319266	0.00826693
NRBF2P3	0.060614	0.0654926	0.0784794	0.0435021	0.059791	0.0380384	0.0619804	0.0511058	0.0479859	0.0275398	0.0320428	0.0530215	0.0169811
RP11-321L2.2	0.00578118	0.00881225	0.00578118	0.00578118	0.00578118	0.00578118	0.00578118	0.0113988	0.00578118	0.00670173	0.00728446	0.00578118	0.0113736
XRCC6P1	0.0313282	0.0340178	0.0267663	0.0105838	0.0101334	0.0116073	0.0143403	0.0143241	0.0150683	0.00916051	0.0100715	0.00476867	0.00660641
ZNHIT1	1.67396	1.04694	1.01034	1.25105	1.07599	1.04324	0.967353	1.9464	1.58338	1.34856	1.03893	0.962541	1.77902
AP001092.4	0.089251	0.0129259	0.0164949	0.0128997	0.00847989	0.00847989	0.00847989	0.00847989	0.00847989	0.00847989	0.00847989	0.0132935	0.00847989
RP11-183M13.1	0.00160198	0.00393903	0.0024113	0.00253447	0.0025423	0.00160198	0.00261736	0.00315864	0.00160198	0.00160198	0.00160198	0.00160198	0.00160198
PRSS56	0.00166812	0.00166812	0.00220303	0.00166812	0.00166812	0.00166812	0.00166812	0.00228049	0.00166812	0.00166812	0.00316991	0.00166812	0.00166812
IRX3	0.00995684	0.0149113	0.450048	2.0468	1.60623	1.5576	1.78431	2.7766	2.31016	1.68401	0.635019	0.472285	0.487658
RP11-885N19.6	0.0103852	0.00738826	0.00738826	0.00738826	0.00738826	0.00738826	0.00738826	0.00935669	0.00738826	0.00738826	0.00738826	0.00738826	0.00738826
AC069257.6	0.0369558	0.0723558	0.0531543	0.118588	0.0378776	0.0870166	0.0766022	0.0631496	0.067511	0.0569215	0.0775767	0.063467	0.0907429
PQLC3	1.39025	0.904335	1.04972	1.19495	0.743156	0.716451	0.273932	0.323218	0.357417	0.352428	0.239953	0.263673	0.19367
RP11-626P14.1	0.0100846	0.00803267	0.0135432	0.0127083	0.0123995	0.0113067	0.0157457	0.00803267	0.0120743	0.00803267	0.0115861	0.00927816	0.00803267
EIF4EBP1	7.70072	7.96253	3.36038	3.34334	5.09378	3.94388	2.69314	5.7262	6.44752	6.05006	4.32492	3.52954	5.06346
SNORA63	0.475261	0.423814	0.588997	1.25733	1.1382	1.10787	0.873854	0.704721	0.785911	0.350824	0.426555	0.617689	0.341615
U6	0.0377153	0.0377153	0.0536326	0.0377153	0.0377153	0.0377153	0.0487434	0.0377153	0.0377153	0.0437208	0.0377153	0.0490997	0.0377153
Y_RNA	0.433912	0.335083	0.389841	0.105171	0.288016	0.229104	0.128491	0.118654	0.217991	0.13056	0.0908455	0.151254	0.0498442
RP11-597A11.3	0.104623	0.0864885	0.0643387	0.146259	0.240043	0.137891	0.194971	0.176293	0.0949315	0.0762272	0.0615245	0.0745808	0.0244261
RNA5SP327	0.0396011	0.0396011	0.064687	0.0396011	0.0808676	0.0579038	0.0617329	0.0541388	0.052001	0.0579458	0.0982113	0.239478	0.237535
RN7SL583P	0.0139933	0.0258308	0.0139933	0.0139933	0.0222034	0.0242588	0.0398699	0.0393371	0.0237242	0.0139933	0.0232297	0.0387594	0.0139933
P2RX2	0.0194118	0.00544649	0.00440893	0.00717187	0.00727778	0.0111272	0.00300316	0.00341053	0.00242161	0.00198005	0.00198005	0.00198005	0.00198005
VTRNA1-3	0.239054	0.324234	0.209153	0.291787	0.357677	0.291997	0.3457	0.429411	0.515205	0.504618	0.12678	0.208539	0.26241
SNORA64	0.0297752	0.0593725	0.0423415	0.0411516	0.0297752	0.0380328	0.0464157	0.0297752	0.0297752	0.0395114	0.0297752	0.0526094	0.0466554
MXD4	0.53602	0.179491	0.397607	0.658978	0.959334	0.973634	0.982736	1.00531	1.01242	0.891912	1.04231	1.31475	0.533637
RN7SKP230	0.178602	0.159428	0.181956	0.0628138	0.0873122	0.111146	0.0456472	0.11122	0.0568682	0.0600866	0.0708692	0.0710975	0.0439271
U6	0.0989099	0.092736	0.154426	0.0596687	0.176662	0.11643	0.119366	0.0743635	0.0732204	0.0806022	0.229128	0.116865	0.18708
ABHD2	2.27734	1.88708	1.67642	1.16821	1.45729	1.30092	2.00286	1.96678	2.25015	2.17309	1.26292	1.10776	0.990852
WDR93	0.00907744	0.0122927	0.122585	0.394779	0.0700623	0.0944438	0.0173602	0.0138401	0.0225474	0.0145464	0.00629738	0.00168352	0.00345444
FANCI	18.086	18.1745	17.0378	15.9064	13.2126	11.755	4.85461	3.31068	4.07509	4.45681	4.94451	2.86686	1.76545
RLBP1	0.00815344	0.00977272	0.0020041	0.0020041	0.00892105	0.00594891	0.0100686	0.00441538	0.0106237	0.00834923	0.00441268	0.00354102	0.00700707
RP11-156K13.3	0.00627592	0.00627592	0.0195265	0.00627592	0.00880188	0.00627592	0.00627592	0.0126167	0.0104172	0.00627592	0.00627592	0.00627592	0.00627592
POLG	3.50079	2.381	2.24708	1.85394	1.936	1.82555	1.28674	1.17828	1.38124	1.54235	1.24623	1.24107	0.739006
RP11-363G15.2	0.0101058	0.0184452	0.0139877	0.176499	0.348655	0.20287	0.184731	0.257638	0.25879	0.0819303	0.0399601	0.00499078	0.0038336
ACSF2	0.454478	0.241288	0.500906	0.704269	0.946534	0.897628	0.967045	1.23485	1.72115	1.79059	1.3353	0.958331	0.424074
FAM102A	3.6228	2.84301	2.21028	1.83257	2.49206	2.41314	2.63468	3.24341	3.40141	3.58649	3.38093	3.70542	2.04006
TMEM92	0.948605	0.425153	0.670587	0.773782	0.86224	0.776478	0.321077	0.281343	0.39388	0.455271	0.0940785	0.0251952	0.0243484
BPIFB6	0.00238561	0.00238561	0.00275231	0.00238561	0.00238561	0.00238561	0.00238561	0.00238561	0.00238561	0.00238561	0.00238561	0.00238561	0.00238561
PIP5KL1	0.324567	0.13191	0.0693815	0.0218454	0.0932726	0.0997586	0.011588	0.0109354	0.02347	0.0265962	0.00775784	0.00285723	0.00337432
MARK2P8	0.107596	0.0854472	0.0428499	0.119236	0.0498708	0.03766	0.0428207	0.038795	0.0415448	0.0439411	0.0501329	0.0518906	0.0922631
HPRT1	5.39864	4.21432	2.83965	1.96774	1.73237	1.9351	1.03157	0.683758	1.26578	1.43891	1.09149	1.20062	1.01189
SAMD14	0.272778	0.112581	0.179584	0.218295	0.434391	0.400979	0.514979	0.96591	0.872853	0.837489	0.746376	1.02216	0.61502
RP11-62G11.1	0.0159005	0.0356488	0.011974	0.0216535	0.0156602	0.0228804	0.0395363	0.0325448	0.0475939	0.0624932	0.0586886	0.0488758	0.0272749
RP11-1379J22.2	0.234243	0.175487	0.2017	0.225157	0.174396	0.220077	0.190089	0.170092	0.144922	0.109935	0.131871	0.172612	0.0844395
PLK1	32.6186	24.188	25.0841	16.9824	12.1731	16.0158	8.4554	6.5242	4.596	6.73754	8.31458	2.72816	1.37944
GPR182	0.0768813	0.0115059	0.0419614	0.0111603	0.0463208	0.0490436	0.0669766	0.0288528	0.0256409	0.0321959	0.0174026	0.0132745	0.0113155
RNU6-26	0.10235	0.0569471	0.0669353	0.144717	0.103542	0.14869	0.0771642	0.0682373	0.083172	0.0685915	0.0682608	0.0373595	0.0741288
CLPX	5.80197	3.66908	3.54805	3.23168	2.69609	2.63725	2.68013	2.27679	3.15346	3.01036	2.32954	2.15776	1.63813
U6	0.279812	0.277015	0.192492	0.16814	0.143001	0.325217	0.152284	0.177701	0.132981	0.320351	0.115989	0.0856549	0.0756401
YY1AP1	19.2243	15.602	16.0893	12.7359	13.1801	11.9434	13.3336	9.91474	14.2446	12.9374	11.3987	12.6864	9.40793
KBTBD8	0.556117	0.809465	0.649866	0.280397	0.253919	0.189836	0.938322	0.638352	0.718415	0.58921	0.190689	0.0546544	0.0562425
FAM19A4	0.315385	0.217657	0.170347	0.0315331	1.49307	1.2094	7.27077	7.64109	6.42635	4.42019	0.389292	0.00330347	0.00340811
EOGT	4.91371	13.8262	18.3806	6.963	2.34841	2.14836	2.07516	1.60538	2.01362	1.64057	1.41533	1.05105	0.992186
RP11-97I14.1	0.0216399	0.0216399	0.0216399	0.0216399	0.0216399	0.0216399	0.0216399	0.0216399	0.0284159	0.0216399	0.0216399	0.0216399	0.0216399
RP4-791M13.4	0.126991	0.124895	0.0982084	0.292404	0.170628	0.301714	0.861853	0.599995	1.08158	0.754307	2.49687	4.62953	3.29833
RP11-805J14.3	0.0177876	0.00800021	0.00800021	0.0150065	0.0139739	0.00904721	0.0124713	0.00800021	0.00800021	0.0091203	0.010238	0.0119223	0.00800021
AP006621.6	0.0474096	0.0345294	0.0579512	0.0186617	0.0187935	0.0275309	0.0340584	0.0140429	0.023233	0.0355006	0.0197795	0.0286594	0.0219279
RP11-438N5.3	0.0381494	0.0769453	0.0721012	0.0305796	0.0609011	0.0866269	0.0737173	0.0335826	0.0186604	0.0340186	0.0383317	0.0786715	0.0305504
RP11-655M14.4	0.0587296	0.0447984	0.0687408	0.321156	0.189757	0.206711	0.142309	0.0813292	0.134668	0.112518	0.167207	0.0539342	0.0106741
RP11-659P15.1	0.0104965	0.00285678	0.00316052	0.0149823	0.00333222	0.00615741	0.00401246	0.00363536	0.0139657	0.0259977	0.0295967	0.113394	0.0238452
RP11-60I3.5	0.0327098	0.063556	0.00731998	0.0169386	0.0225925	0.0232315	0.0351745	0.0294123	0.03559	0.0201219	0.0310423	0.0311955	0.0127966
RP11-589N15.1	0.0105603	0.0105603	0.0158953	0.0105603	0.0105603	0.0105603	0.0105603	0.0105603	0.0105603	0.0154237	0.0105603	0.0139629	0.0105603
RP11-227F8.2	0.00878072	0.0182101	0.0124865	0.00878072	0.0117511	0.00878072	0.00878072	0.00878072	0.0131987	0.00878072	0.00878072	0.00878072	0.00878072
RC3H2	3.08739	3.11751	3.44143	3.01555	3.3723	3.20155	4.61324	3.05679	3.41156	3.05906	3.12127	3.10898	1.97803
FAM101A	0.125403	0.131515	0.0472308	0.0106904	0.020343	0.0189552	0.0133126	0.00664695	0.0112374	0.0185883	0.00818961	0.0149153	0.01939
RP11-195C7.3	0.0237434	0.0334436	0.0111337	0.00901822	0.00793506	0.00500014	0.00689029	0.00658386	0.00611519	0.0073029	0.0148511	0.0066112	0.00500014
ARHGAP42P1	0.0349376	0.0330318	0.041759	0.0594099	0.104687	0.0762611	0.152196	0.0942393	0.13838	0.126538	0.099893	0.0701336	0.0285997
RP4-773A18.4	0.157551	0.0659136	0.0851684	0.0237967	0.157312	0.159622	0.353028	0.520992	0.495992	0.434662	0.282929	0.357459	0.313405
RP1-180M12.1	0.00811497	0.0147018	0.0152403	0.010784	0.0108602	0.0360348	0.0152284	0.0122948	0.0113609	0.015467	0.0226814	0.0120228	0.00811497
CGNL1	9.55767	3.25672	1.57674	13.5209	35.2992	29.3449	27.9748	22.8665	20.8166	24.6614	14.5037	17.0935	14.7257
RP1-231P7P.1	0.0096977	0.00689914	0.00907176	0.00689914	0.00689914	0.00689914	0.00689914	0.00689914	0.00689914	0.00915509	0.00689914	0.00912208	0.0149391
C3orf83	0.130106	0.0932962	0.0636715	0.120758	0.0906451	0.116815	0.0833277	0.0874109	0.0859735	0.0655343	0.0859147	0.0895585	0.0818943
PAICSP6	0.00625959	0.0036829	0.00309867	0.00650225	0.00309867	0.00564629	0.00309867	0.00309867	0.00309867	0.00487521	0.00309867	0.016638	0.00788841
RP11-6F2.6	0.00313052	0.00313052	0.00573325	0.023468	0.241115	0.230413	0.161706	0.229454	0.367261	1.18782	14.441	24.1798	29.757
RP5-1051J4.4	0.0102495	0.00651333	0.00651333	0.0117474	0.0103365	0.01087	0.0101335	0.00651333	0.0108113	0.00849978	0.00651333	0.00970648	0.0320062
RP11-203F10.1	0.00745783	0.00745783	0.00745783	0.00745783	0.00998073	0.00745783	0.00745783	0.00745783	0.00745783	0.00745783	0.00745783	0.00745783	0.00745783
AC005237.4	0.0226413	0.0178879	0.0127109	0.0413838	0.00998918	0.0301235	0.00712249	0.0154506	0.0213153	0.011206	0.00712249	0.00712249	0.0147116
RP3-370M22.8	0.0030818	0.0089843	0.0868972	0.021361	0.0406922	0.0438199	0.0807286	0.0734589	0.0119871	0.00587384	0.0044451	0.0030818	0.00556077
BX088645.3	0.74491	1.85306	1.06565	0.908394	0.576378	0.44565	0.234435	0.194502	0.224914	0.25849	0.472837	1.45371	1.88407
SST	0.0432534	0.0359195	0.360245	0.0617801	0.0136572	0.00904905	0.0826998	0.295136	0.591312	1.03594	0.0224696	0.0380925	0.00642874
DENND5A	6.28234	8.12355	9.66305	7.43225	7.34476	7.06167	8.95778	8.44719	11.0134	12.1076	10.2601	14.5143	5.7644
TMPRSS2	0.125899	0.0748468	0.0443971	0.0612033	0.0357235	0.0713315	0.0237764	0.0253541	0.030841	0.00945887	0.00117393	0.000986769	0.000562675
SPATA2L	0.0834396	0.0420061	0.0577117	0.0796116	0.0483849	0.0519155	0.0335293	0.0993791	0.0656453	0.0658747	0.0395104	0.0357346	0.0238723
MYADM	21.4952	10.7567	17.0698	16.0049	35.5324	33.5245	40.6431	38.1192	31.422	37.4782	16.4723	29.2156	16.2564
MRGPRX3	0.00227854	0.00227854	0.00227854	0.00227854	0.00227854	0.00227854	0.00227854	0.00288561	0.00318994	0.0030236	0.00227854	0.00585882	0.00301402
SLC45A1	0.0564252	0.00476869	0.00492179	0.00258104	0.0077138	0.00804199	0.00441544	0.00714693	0.00252957	0.00478977	0.00500235	0.00919644	0.0114059
RP11-536C10.15	0.0327282	0.0327282	0.0327282	0.0327282	0.0327282	0.0327282	0.0327282	0.0327282	0.0327282	0.0379395	0.0327282	0.0327282	0.0327282
CTC-565M22.1	0.0441571	0.0314386	0.0177924	0.00717411	0.0134653	0.00717411	0.00717411	0.00717411	0.00717411	0.00717411	0.00717411	0.00717411	0.00717411
CTD-3214H19.6	0.0656705	0.0085309	0.0157819	0.0531559	0.0245053	0.0639145	0.0345868	0.0186572	0.024329	0.0289333	0.0382356	0.0464242	0.0134874
CTC-444N24.11	0.924865	1.07342	1.14465	0.936246	0.807414	0.776521	0.997607	0.676037	0.850227	0.718302	0.655379	0.818186	0.735267
AC061975.10	0.0448323	0.0338615	0.02849	0.02849	0.0349054	0.0350325	0.02849	0.02849	0.02849	0.02849	0.02849	0.02849	0.02849
HMGB3P30	0.0135671	0.00654563	0.0200646	0.00654563	0.00654563	0.0101409	0.00654563	0.0134364	0.0210169	0.0137881	0.0105538	0.00654563	0.00654563
CTD-3138B18.6	0.139673	0.105207	0.153663	0.0722783	0.0882228	0.128869	0.121845	0.112536	0.0624531	0.103402	0.129123	0.186724	0.16208
CTD-2396E7.9	1.50185	0.515653	0.0935172	0.0785417	0.257694	0.248915	0.188627	0.105453	0.270909	0.170404	0.122654	0.14157	0.0463264
Y_RNA	0.036001	0.036001	0.036001	0.036001	0.036001	0.036001	0.036001	0.036001	0.036001	0.036001	0.036001	0.0468679	0.036001
CTD-2347I17.1	0.0136086	0.0136086	0.0136086	0.0136086	0.0182123	0.0136086	0.021214	0.0136086	0.0136086	0.0136086	0.0136086	0.0136086	0.0136086
AC008372.1	0.52992	0.426169	0.352147	0.338384	0.949853	1.02386	1.00588	1.13693	0.988563	1.43775	0.446532	0.93093	0.502934
RP11-618I10.3	0.00544719	0.00544719	0.00544719	0.00544719	0.00864452	0.00544719	0.00544719	0.00544719	0.00544719	0.00544719	0.00544719	0.00544719	0.00544719
NAP1L6	0.429758	0.242394	0.23219	0.0351929	0.0468224	0.0535441	0.0184044	0.0242982	0.0186906	0.0185393	0.0238682	0.00863677	0.0046224
LINC00684	0.0396426	0.00857166	0.0463515	0.0226619	0.0248086	0.0556184	0.0364823	0.0225322	0.0226251	0.0226973	0.0425157	0.0142793	0.00989613
RP11-346D6.4	0.0105322	0.0442027	0.223618	0.0212504	0.0105322	0.0105322	0.0105322	0.0105322	0.0105322	0.0105322	0.0105322	0.0105322	0.0105322
BMP2KL	0.0830374	0.0608508	0.127737	0.0901656	0.0537133	0.0758431	0.0458135	0.0365922	0.0408513	0.0547348	0.0543784	0.11829	0.254599
RP1-153P14.8	0.0519588	0.0196988	0.0177821	0.0044887	0.0122755	0.00537803	0.00214682	0.00205997	0.00176219	0.00267359	0.00116197	0.0010394	0.00162301
CHIC1	0.682079	0.680136	0.794528	0.485691	0.386367	0.419514	0.592885	0.549714	0.636964	0.455584	0.569379	0.604233	0.288495
RP4-640H8.2	0.00187861	0.00187861	0.00282768	0.00285776	0.00187861	0.00187861	0.00187861	0.00187861	0.00187861	0.00249289	0.00187861	0.00273389	0.00187861
RSU1P3	0.059848	0.0398048	0.0186936	0.00998302	0.0259304	0.0305446	0.0539437	0.0364725	0.0202855	0.0579964	0.0435844	0.098202	0.111231
RP11-30P6.3	0.0674618	0.0815318	0.0896153	0.15326	0.108234	0.0760314	0.0923458	0.100321	0.076441	0.0793134	0.0732878	0.0494341	0.0865691
U6	0.0670051	0.0591803	0.073167	0.19707	0.107602	0.103304	0.0535011	0.0388246	0.0388246	0.0683334	0.0716633	0.0681986	0.100945
DENND4C	2.7133	2.14198	2.06916	1.83537	3.72651	3.57908	5.5616	3.42622	3.85146	2.8913	1.72907	1.81508	1.49368
IGFBPL1	4.93615	13.1666	19.6246	6.27687	2.49854	2.17315	0.753713	0.753999	1.06436	0.846943	0.482403	0.569787	0.246159
U6	0.118681	0.0439883	0.176181	0.143365	0.121335	0.128678	0.136284	0.0599894	0.0832248	0.0731974	0.216921	0.18877	0.192457
SMARCE1P6	0.080342	0.0682927	0.0825344	0.0287063	0.0509151	0.0765264	0.0783331	0.0415296	0.0593556	0.0696115	0.0305779	0.0636542	0.0214613
LGALS7	0.00972411	0.00666659	0.00621934	0.00919506	0.0113834	0.00704705	0.006899	0.00794405	0.00500646	0.00664352	0.00500646	0.00500646	0.00781753
AL139300.1	0.0435177	0.0435177	0.0435177	0.0435177	0.0435177	0.0435177	0.0435177	0.0519721	0.0435177	0.0435177	0.0435177	0.0435177	0.0435177
RAX2	0.00406478	0.00163303	0.00163303	0.00163303	0.00277375	0.00374909	0.00163303	0.00163303	0.00163303	0.00163303	0.00163303	0.00163303	0.00163303
AC009960.2	0.00805308	0.0123787	0.0077367	0.00585815	0.00585815	0.00585815	0.0075711	0.00585815	0.00880567	0.00764478	0.00585815	0.0159136	0.0121327
AL353698.1	0.0104636	0.00605042	0.0172145	0.0415961	0.0144703	0.0210362	0.0238293	0.00664147	0.0108966	0.00766907	0.0137075	0.0240035	0.0182172
RNA5SP90	0.0404093	0.0404093	0.0574635	0.0404093	0.0495087	0.0456976	0.0549214	0.0766077	0.0494207	0.1214	0.196165	0.391906	0.305933
ERVWE2	0.00225776	0.00225776	0.00225776	0.00343453	0.00225776	0.003178	0.00225776	0.00225776	0.00419238	0.00225776	0.00225776	0.00298522	0.00225776
YEATS2-AS1	0.675886	0.387484	0.440992	0.504293	0.366717	0.467986	0.271047	0.223399	0.236	0.284021	0.188435	0.263203	0.168666
REXO1L2P	0.00543228	0.00516447	0.0074289	0.00434706	0.00318097	0.00798864	0.00577667	0.0046558	0.00472775	0.0022681	0.00327145	0.00390412	0.0022681
RP11-384L8.2	0.1139	0.169143	0.0868299	0.350017	0.0270747	0.137684	0.139537	0.108835	0.0801287	0.05243	0.0291804	0.0363044	0.045561
RP11-122C5.3	0.00703394	0.00703394	0.00703394	0.00703394	0.00703394	0.00795448	0.00703394	0.00703394	0.00703394	0.00703394	0.00703394	0.00703394	0.0179065
RP11-108K3.5	0.0430446	0.0573182	0.0747499	0.122825	0.0430446	0.0784343	0.0671009	0.0430446	0.0430446	0.0430446	0.0430446	0.0740934	0.0430446
KCTD9	2.04907	2.35094	1.77418	1.69191	1.37111	1.31965	1.40648	0.918725	1.68953	1.58203	1.68294	1.4733	1.05809
DMRTC1	0.604724	0.314644	0.276601	0.223157	0.227415	0.253289	0.192056	0.211106	0.244178	0.324891	0.22402	0.198079	0.078364
ENPP4	0.266214	0.236982	0.148747	0.118575	0.13972	0.116183	0.210496	0.183868	0.27282	0.230658	0.223794	0.302783	0.234943
IFNGR2	3.15772	2.48055	3.12879	2.17071	3.06705	2.82965	2.44526	2.57157	2.84659	2.77619	1.88492	2.27008	2.43128
GHR	0.0108089	0.045952	0.061585	0.0464595	0.0847659	0.0688218	0.179504	0.201041	0.352853	0.283291	0.420337	2.07539	1.18293
SLC25A16	0.835115	0.957422	0.891466	0.747217	0.678719	0.66903	0.866733	0.613132	0.984395	0.816919	0.914115	1.04962	1.08146
RP11-903H12.3	0.512195	0.241524	0.164933	0.129173	0.139117	0.199618	0.0516134	0.0849258	0.22152	0.395502	0.164302	0.250783	0.310343
PTCD2P1	0.00438037	0.00348908	0.00625123	0.00463664	0.00348908	0.00348908	0.00348908	0.00364642	0.00348908	0.00348908	0.00348908	0.00348908	0.00544816
RP11-737F9.2	0.0438503	0.0125638	0.0433615	0.0239405	0.0611727	0.131176	0.0438395	0.0319631	0.011746	0.0137947	0.0306622	0.0122098	0.0110982
RP11-539E17.5	0.00510982	0.00510982	0.00510982	0.00958481	0.00510982	0.00719253	0.00510982	0.00534024	0.00510982	0.00510982	0.00510982	0.00510982	0.00510982
CTC-534A2.2	0.323015	0.405454	0.353116	0.373962	0.239895	0.26201	0.301954	0.213721	0.258512	0.182636	0.166236	0.160002	0.0921134
LOXL1	0.606527	0.272557	0.316021	0.310977	1.29193	1.10185	1.05697	1.32679	1.13439	1.52353	0.386492	0.963163	1.9129
RP11-10A14.6	0.600197	4.16894	1.21691	0.365573	0.0121476	0.0256374	0.0121476	0.0121476	0.0225566	0.0121476	0.0562612	0.0213033	0.0726125
MTND4P7	0.0306985	0.0306985	0.0306985	0.0306985	0.0487176	0.0306985	0.0306985	0.0306985	0.0306985	0.0349965	0.0306985	0.0651695	0.0946339
ANKRD29	0.115136	0.0585474	0.0222007	0.036456	0.0266758	0.022941	0.00466761	0.0052366	0.0050489	0.00988677	0.0271816	0.103287	0.0732445
OR7E36P	1.02875	0.905995	0.753467	0.822826	0.696599	0.608445	1.05913	1.39635	2.25216	1.61564	1.63858	1.36205	1.18995
RPSAP58	70.7685	54.3594	56.0219	45.9388	37.8815	37.6017	23.1527	28.0476	25.267	27.7504	22.6395	16.9156	25.0109
RP11-278I4.2	0.00281658	0.00281658	0.00370355	0.00281658	0.00345082	0.00346339	0.00383561	0.00281658	0.00281658	0.00373757	0.00535232	0.00654168	0.0106267
CCDC181	1.12147	1.11998	0.822997	0.574167	0.636743	0.534453	0.620389	0.461343	0.582307	0.45799	0.441071	0.63259	0.164974
TM4SF19-AS1	0.0371386	0.0100456	0.0152699	0.00389586	0.0278052	0.039066	0.0122225	0.0198186	0.00860041	0.015723	0.0152454	0.0148914	0.0108168
RP11-179H18.7	0.0147531	0.0163588	0.0161538	0.0169789	0.0525576	0.0170832	0.0580809	0.0194599	0.0377407	0.0241449	0.010732	0.0416534	0.0167579
AC003986.6	0.00231721	0.00315265	0.012213	0.101856	0.101597	0.106037	0.143859	0.103368	0.0885986	0.0409001	0.019735	0.0115673	0.0164224
RP11-211N8.7	0.030703	0.0663102	0.063007	0.0505893	0.0468672	0.0412799	0.0545937	0.0289067	0.0238486	0.0207799	0.0318608	0.0359183	0.0253926
RP5-896L10.1	0.00659438	0.00377102	0.00449366	0.00281088	0.0158759	0.0158861	0.00686836	0.00980219	0.0117156	0.0047478	0.00199441	0.00273313	0.00480432
RP11-401A10.2	0.0249371	0.00972999	0.028055	0.0153936	0.0616593	0.138977	0.0640555	0.0541934	0.0424009	0.148207	0.146636	0.147491	0.208682
AF196970.3	0.767571	0.696867	0.625837	0.465234	0.312433	0.300174	0.257567	0.270633	0.315264	0.309052	0.304309	0.215954	0.114976
CLVS2	0.253217	0.351761	0.177394	1.0997	0.387912	0.46287	0.122594	0.0729767	0.0499355	0.020065	0.0145785	0.0946344	0.0626909
SLC10A7	0.288089	0.436446	0.335655	0.532327	0.478679	0.402823	0.456453	0.332933	0.361232	0.233048	0.116648	0.177483	0.184879
C16orf87	0.607103	0.460444	0.381213	0.511173	0.602322	0.53949	0.688972	0.711043	0.955125	0.831723	0.561537	0.524357	0.679832
TSPEAR-AS1	0.547961	0.816538	1.6262	0.936972	0.839635	0.68554	0.459427	0.785014	1.12088	1.31595	1.28641	0.706813	0.0599919
MFAP3	2.29858	2.91372	3.13761	2.926	2.80863	2.56438	3.76424	2.75827	3.07802	2.53905	2.12103	2.24625	1.66279
KRT83	0.00212224	0.00212224	0.00212224	0.00212224	0.00212224	0.00212224	0.0029245	0.00212224	0.00212224	0.00212224	0.00212224	0.00212224	0.00212224
ELOVL6	10.0077	8.61524	8.26501	5.50974	4.50328	3.77253	4.77075	3.03535	4.34989	3.33965	1.73142	0.675699	0.406522
PFKFB3	1.8316	1.45445	1.6159	1.70548	3.08779	2.61174	2.85149	2.21067	2.73136	2.81274	1.00348	0.798246	0.644432
HIST1H4L	0.507663	0.596812	0.526557	0.99838	0.656016	0.753421	0.283318	0.31696	0.112731	0.133949	0.0676025	0.0367576	0.0109094
AC005077.12	0.126899	0.100504	0.150285	0.0259327	0.0439425	0.0720742	0.0153588	0.0137576	0.00623595	0.0152282	0.00399965	0.00270334	0.00485529
RP11-459O16.1	0.00660018	0.0121835	0.00660018	0.00660018	0.00660018	0.00811587	0.0102888	0.0105312	0.00660018	0.00765114	0.00660018	0.00660018	0.00900322
PRH2	0.298377	0.338598	0.424357	0.367138	0.371273	0.528703	0.578166	0.434333	0.502652	0.562468	0.603303	0.634496	0.495347
ZNF627	0.912307	0.71523	1.19988	1.00577	0.984894	0.872795	0.784741	0.639313	0.681461	0.674699	0.447024	0.452707	0.474306
ZNF789	1.83878	1.81128	1.50778	1.38683	1.26236	1.28694	1.41769	0.886769	1.29167	0.961593	0.839814	1.09823	0.727987
WDHD1	21.8871	24.5991	21.3342	18.6987	13.6129	12.4058	4.03261	1.71996	3.17473	3.3038	3.24157	2.26168	0.860381
RP11-598D12.4	0.00865461	0.0159172	0.0150668	0.00909162	0.00734183	0.00567511	0.0068431	0.00635344	0.00467486	0.00534752	0.00483512	0.00833733	0.00429405
CTB-46E9.1	0.256354	0.247345	0.251857	0.0672074	0.220462	0.167124	0.178198	0.135503	0.100645	0.141519	0.203885	0.113217	0.199448
RP11-305O4.1	0.0125718	0.0125718	0.0125718	0.0125718	0.0174288	0.0194769	0.0173242	0.0182253	0.0125718	0.0125718	0.0125718	0.0166225	0.0216064
SEMA3C	0.109744	1.75799	0.367293	0.095499	1.13941	0.823266	3.18506	2.3114	2.90834	2.59957	1.21326	0.213865	0.363429
OR13C4	0.00414237	0.00414237	0.00414237	0.00996936	0.00554369	0.00414237	0.00989479	0.00790725	0.0062266	0.00606128	0.00414237	0.00414237	0.00414237
CHRNB2	0.235433	0.138087	0.038306	0.037027	0.0333886	0.0432133	0.032533	0.0266818	0.0247232	0.0222456	0.0280342	0.0755657	0.0305721
UBE2Q1	15.1371	17.1303	16.746	15.6495	14.5484	11.3395	16.6513	13.3802	15.4771	14.2472	8.63286	8.73599	4.07021
IL6R	0.0808038	0.0617973	0.0547815	0.0197703	0.0145118	0.0104076	0.0808574	0.132181	0.167032	0.155185	0.0190102	0.039409	0.148227
ADAR	44.5955	35.4108	27.4542	22.0402	20.2301	18.2083	18.4335	13.8407	15.3502	13.7426	8.28062	9.04752	5.39032
PGC	0.017434	0.00767857	0.0158911	0.00832912	0.029735	0.0341688	0.0237282	0.0314888	0.0517319	0.0663361	0.0205273	0.0193846	0.0502417
ARPC5L	0.901951	1.00469	0.817448	0.740812	0.716308	0.6169	0.690103	0.679657	0.750838	0.56959	0.538205	0.442569	0.756488
LINC00269	0.00182662	0.00182662	0.00226914	0.00583076	0.0040655	0.00182662	0.00298437	0.00289841	0.0229605	0.0277325	0.0257987	0.0112272	0.00182662
RP11-403F21.3	0.00450524	0.0234079	0.0212259	0.00712766	0.00714854	0.00450524	0.00823442	0.0195295	0.00624541	0.00847936	0.0195534	0.00706263	0.00933074
GRHL2	4.53641	3.60353	1.68674	0.815075	0.268452	0.358969	0.236883	0.254942	0.230851	0.0895842	0.00835635	0.010785	0.0075982
MRPS18A	9.78288	7.6045	8.75421	5.7514	5.85208	5.48154	5.44874	7.08417	6.08096	6.15347	4.32316	4.1077	7.32422
CTC-425F1.4	21.4817	29.2887	27.0325	34.648	35.607	28.6534	19.3606	39.6336	30.7126	24.1692	14.0332	16.2884	32.3234
C4orf50	0.011026	0.0102156	0.0165541	0.114051	0.0253203	0.0129658	0.00612358	0.00469206	0.00825613	0.00503042	0.0023992	0.000976151	0.00174559
SART1	3.74265	2.70938	2.72902	2.33375	2.72736	2.14355	2.08256	2.72959	2.1965	2.15735	1.33805	1.6279	0.787047
LINC00322	0.00568981	0.00568981	0.00568981	0.00568981	0.00568981	0.00568981	0.00568981	0.00777857	0.0130923	0.00755032	0.00568981	0.00927819	0.00568981
OR8G2P	0.00426736	0.00426736	0.00426736	0.00426736	0.00426736	0.00426736	0.00665225	0.00426736	0.00426736	0.00426736	0.00546098	0.00426736	0.00426736
TBC1D10C	0.0499153	0.0120248	0.0311445	0.00921215	0.0510281	0.0645064	0.049514	0.0456481	0.0673389	0.0681948	0.0868126	0.0895437	0.0487174
NAPA	1.5577	1.29477	1.17356	1.00076	1.16097	1.03256	1.22873	1.89601	1.64742	1.60148	1.23783	1.20678	1.17615
CDC37	11.2068	11.0529	9.09688	8.75923	7.35423	7.42693	6.11377	8.33193	7.75183	6.98132	4.81107	5.23404	3.56182
RABAC1	3.49006	1.95981	2.18959	2.21275	2.11712	2.30372	1.80632	3.5889	2.642	3.14646	1.89701	1.97266	4.3763
GFPT2	13.5695	6.67758	6.2913	3.59236	2.56815	2.57282	2.01507	2.58842	3.81956	3.96571	0.694686	0.213083	0.165604
ATP1A3	2.22854	1.20028	0.751096	0.300321	0.17154	0.139639	0.21839	0.292735	0.672959	1.075	1.05182	0.503505	0.141284
SLC19A3	0.442136	0.220065	0.0801836	0.0408321	0.164692	0.177481	0.0895111	0.0754368	0.0605716	0.0408777	0.00608191	0.00371519	0.0068994
HIST3H2A	0.113498	0.0576212	0.0936945	0.0416345	0.0642009	0.101785	0.0721111	0.114174	0.200455	0.201447	0.128236	0.0983454	0.132631
FCRLA	0.00384596	0.00266156	0.00121067	0.00121067	0.00121067	0.00202047	0.00121067	0.00121067	0.00431381	0.00700359	0.00195218	0.00594477	0.00121067
SYNGR2	4.07711	2.69865	1.5188	1.55817	1.57526	1.44411	2.91677	7.53062	7.97033	10.0238	8.69052	7.27219	7.48573
NUP210	6.16976	4.09124	2.74912	0.715332	1.81059	1.30922	1.81661	1.82527	1.47061	1.58548	1.43182	1.32635	0.340783
CTD-2231E14.6	0.00521067	0.00874198	0.00521067	0.00521067	0.00521067	0.00521067	0.00521067	0.00521067	0.00521067	0.00521067	0.00521067	0.00521067	0.00521067
RP11-432J9.5	0.0467491	0.0656861	0.0776346	0.0790038	0.0328091	0.0643853	0.0448276	0.0326279	0.0418233	0.0353108	0.0177018	0.0489143	0.0323404
RP11-394D2.1	0.00355166	0.00355166	0.00409761	0.00561902	0.00355166	0.00355166	0.00355166	0.00355166	0.00355166	0.00355166	0.00355166	0.00355166	0.00355166
BTBD19	0.0630307	0.0457569	0.044149	0.0804236	0.128983	0.137109	0.102992	0.10398	0.0515356	0.0744566	0.0324536	0.0599035	0.0409926
RP1-146A15.1	0.00855315	0.00855315	0.00855315	0.00855315	0.00855315	0.00855315	0.00855315	0.00855315	0.00855315	0.00855315	0.0493595	0.177716	0.0860152
CNTN4-AS1	0.0431218	0.0613563	0.0928688	0.123713	0.364304	0.237161	0.478608	0.409485	0.436112	0.556311	0.266855	0.406963	0.418841
RPL35P1	0.342304	0.284645	0.293941	0.131892	0.261232	0.216307	0.116015	0.180335	0.231455	0.151574	0.143562	0.104352	0.377582
AC010096.2	0.00527311	0.00527311	0.00693367	0.00728784	0.00527311	0.00682617	0.00799777	0.0072089	0.00527311	0.00527311	0.00527311	0.00785824	0.0126086
RP11-159M11.2	0.061328	0.142026	0.270538	0.0327213	0.0874642	0.0697627	0.0443231	0.0317162	0.0228207	0.0362673	0.0352531	0.0689309	0.0439508
RP11-441M10.1	0.00832046	0.00787701	0.00578963	0.00578963	0.00676867	0.0141279	0.00748255	0.0114744	0.0299132	0.0117478	0.00578963	0.0179398	0.0349671
RNA5SP124	0.0363313	0.0574999	0.0363313	0.0363313	0.0363313	0.0363313	0.0363313	0.0363313	0.0477073	0.0363313	0.0363313	0.0363313	0.0363313
COX15	7.35149	6.60746	6.77456	5.65066	4.49439	4.58745	4.2322	4.05605	4.39896	3.93771	3.21787	2.95491	2.47676
CCDC146	0.181116	0.112217	0.150532	0.167132	0.239387	0.279649	0.328524	0.287658	0.254364	0.215812	0.123218	0.262291	0.291294
RP11-49I11.3	0.0103128	0.0339503	0.0103128	0.0103128	0.0103128	0.0103128	0.0103128	0.0103128	0.0103128	0.0103128	0.0103128	0.015279	0.0103128
RP11-139K4.2	0.0119749	0.00641832	0.0285319	0.00641832	0.00641832	0.00641832	0.00641832	0.00641832	0.00898559	0.00641832	0.00641832	0.00641832	0.00641832
U6	0.0784454	0.0373595	0.0373595	0.0899124	0.0373595	0.0525869	0.0582385	0.0373595	0.0373595	0.0373595	0.0373595	0.0493969	0.0373595
LGALS3	0.617995	0.822382	0.730632	0.897109	0.581089	0.614999	0.401507	0.447617	0.846434	1.40654	1.58664	4.11723	6.30996
U6	0.0373595	0.050829	0.0373595	0.0373595	0.0373595	0.059469	0.0449738	0.0373595	0.0373595	0.0487535	0.0373595	0.048353	0.0583365
RNY4P24	0.0416853	0.0416853	0.0416853	0.0416853	0.0416853	0.0663549	0.0501813	0.0416853	0.0416853	0.048323	0.0416853	0.0702372	0.0416853
RILPL1	0.934348	0.920402	1.28455	1.29596	1.63307	1.58549	1.7344	2.13852	2.97352	3.05721	2.56934	3.11999	1.26419
RP11-120B7.1	0.174506	0.0649234	0.179063	0.322501	0.101272	0.156979	0.150521	0.163591	0.0607338	0.0782737	0.117363	0.0497956	0.141672
TAF10	9.52359	7.22767	7.93172	6.28668	8.21855	7.44161	9.59163	9.47866	11.4756	12.1155	7.09396	10.6562	6.9702
KRBOX1	0.234483	0.119092	0.130467	0.0272483	0.0451182	0.0889344	0.0392783	0.026599	0.0505828	0.0429371	0.0381209	0.040368	0.0508864
TXLNA	3.68511	3.62927	3.0154	2.55219	2.60322	2.20763	2.07056	1.83579	1.84574	1.54065	1.16606	1.30408	1.01753
AC104654.1	0.00179678	0.00179678	0.00179678	0.00179678	0.00550369	0.00358671	0.002476	0.00311084	0.00345405	0.00229675	0.00259163	0.00407827	0.00389067
ARHGEF33	0.0348253	0.0333046	0.0263187	0.0243437	0.0270308	0.0323542	0.036272	0.0261764	0.0363264	0.0387075	0.0533593	0.0544253	0.0501151
RP11-182L21.4	0.00321177	0.00321177	0.00483434	0.00321177	0.00534061	0.00497584	0.00362615	0.00321177	0.00445233	0.00321177	0.00321177	0.00321177	0.00645044
AC007347.1	3.00191	2.80082	2.8767	2.34411	2.62808	2.23339	2.00004	2.58119	2.98323	3.39294	1.73325	1.87477	2.12688
MTBP	2.09021	2.18903	2.25148	1.5745	1.16636	1.29172	0.685569	0.287113	0.46257	0.403584	0.409859	0.320745	0.211136
AC000077.2	0.00416853	0.00416853	0.00416853	0.00416853	0.00416853	0.00416853	0.00574433	0.00416853	0.00416853	0.0048323	0.00416853	0.00416853	0.00416853
SNTB1	0.662675	0.449441	0.177086	0.0112167	0.0435443	0.080577	0.0701892	0.0486416	0.098216	0.0608609	0.0334981	0.0703831	0.0405335
RP11-817O13.6	0.0834613	0.10715	0.116768	0.0364726	0.0636234	0.0982327	0.0416889	0.058397	0.128838	0.0422651	0.071964	0.116797	0.0301948
RNU4-1	0.0406514	0.0336196	0.0282865	0.0542141	0.0595396	0.0282865	0.0340516	0.0282865	0.0282865	0.0361574	0.0282865	0.0282865	0.0282865
AC124057.5	0.013847	0.00985101	0.00985101	0.00985101	0.00985101	0.0247315	0.0293451	0.00985101	0.0129356	0.00985101	0.0142089	0.0146804	0.00985101
U6	0.0373595	0.0373595	0.0464104	0.0373595	0.0373595	0.0373595	0.0373595	0.0373595	0.0373595	0.0373595	0.0373595	0.0373595	0.0373595
RNPEP	5.71295	5.32471	5.58422	4.55662	4.32935	3.36643	2.94522	3.25943	3.20052	3.20251	1.50916	1.46622	1.11058
RNU4ATAC	0.0657596	0.0373551	0.0715048	0.129344	0.153919	0.137677	0.166917	0.111317	0.065491	0.0671685	0.112417	0.0780256	0.103051
AC009142.1	0.0550015	0.0550015	0.0550015	0.0550015	0.0550015	0.0550015	0.0979555	0.0550015	0.0550015	0.0717759	0.0550015	0.0550015	0.0858843
AL031655.2	0.0460478	0.0547296	0.0460478	0.0460478	0.0564169	0.06733	0.0460478	0.0460478	0.0644664	0.0797025	0.0589278	0.0460478	0.0719031
RPA2P1	0.00550015	0.00550015	0.00902368	0.010317	0.00872856	0.00550015	0.00898628	0.00751928	0.00762461	0.0139365	0.0163362	0.0127745	0.00550015
ATP5F1P2	0.00521753	0.00521753	0.00521753	0.00521753	0.00521753	0.00870746	0.00521753	0.00521753	0.00521753	0.00680879	0.00752564	0.00521753	0.00868772
U6	0.107255	0.0475429	0.0602095	0.0962698	0.0648329	0.0510946	0.100483	0.0693748	0.0560011	0.090394	0.0447184	0.0400011	0.0400011
Y_RNA	0.0435177	0.0435177	0.0435177	0.0435177	0.0610328	0.0435177	0.0435177	0.0435177	0.0609243	0.0684672	0.0435177	0.0435177	0.0575126
LCN9	0.00360337	0.00707067	0.00360337	0.00360337	0.00360337	0.00360337	0.00360337	0.00360337	0.00360337	0.00678194	0.00360337	0.0066069	0.00360337
CTB-180A7.8	0.00578118	0.00687116	0.00718175	0.00578118	0.00578118	0.0117546	0.00876836	0.0125409	0.00578118	0.00578118	0.00578118	0.00578118	0.0178377
INPP5E	0.750942	0.533718	0.660032	0.499192	0.638061	0.659433	0.598519	0.618602	0.625716	0.547313	0.418401	0.405523	0.205828
RN7SL730P	0.0291428	0.0137028	0.0194859	0.0137028	0.0137028	0.0421288	0.0283024	0.0343824	0.0277259	0.0207293	0.0223976	0.0158274	0.0703997
MNAT1	9.46646	6.03353	5.72007	3.46956	3.77426	3.2873	3.88165	3.54672	4.07407	3.224	2.72525	2.32695	2.31191
HMGA1P6	0.0101541	0.0101541	0.0101541	0.0101541	0.0101541	0.0101541	0.0101541	0.0121268	0.0122967	0.0101541	0.0101541	0.0101541	0.0101541
AC007842.1	0.127409	0.0831215	0.0912049	0.0634122	0.0827767	0.0416853	0.0416853	0.0569882	0.0416853	0.048323	0.0739814	0.0551166	0.0650912
RP11-528A4.2	0.00159104	0.00512467	0.0399345	0.0154222	0.0328105	0.0502148	0.0763929	0.0669983	0.112878	0.122534	0.00376708	0.00159104	0.00159104
KCNQ5-AS1	0.0149928	0.0183977	0.00598599	0.123463	0.064308	0.099085	0.146942	0.149274	0.265538	0.271399	0.639677	0.714069	0.222729
MID1	4.62654	2.22631	2.17293	1.92611	5.5216	6.01522	4.48808	3.55997	4.25508	3.88385	2.28374	2.47297	1.31331
CYP2C8	0.140969	0.697783	0.407543	0.642501	0.517789	0.515448	0.196418	0.119665	0.218662	0.279689	0.192205	0.145893	0.0948667
TMEM180	2.85989	2.66305	2.30681	2.13802	1.9949	1.61888	2.38528	2.44879	3.13488	3.05473	2.35303	2.09774	1.15675
HOXC5	0.00174071	0.00174071	0.00174071	0.00174071	0.00174071	0.00174071	0.00174071	0.00261923	0.0040318	0.00290368	0.00264111	0.00773782	0.00660258
CBWD1	8.89907	8.99754	6.84839	7.68245	5.22542	4.7588	5.54263	3.74476	6.81236	4.9662	4.04307	3.23411	3.34492
MYOF	0.904788	0.313912	0.604687	1.59817	5.1368	4.94613	32.1359	32.7147	37.1856	24.3841	2.87569	2.90295	2.88492
RAB43	0.293302	0.17191	0.181845	0.216683	0.147272	0.150767	0.129709	0.175864	0.149306	0.166886	0.0699163	0.0661844	0.0569061
FXYD4	0.00517661	0.00934147	0.00517661	0.0197386	0.0575052	0.135425	0.0111684	0.0166133	0.0448747	0.0622075	0.00768695	0.00517661	0.00907406
PTPRG	14.7629	11.9329	16.7555	9.34706	6.72796	6.57992	4.60019	3.18972	2.6726	2.57526	1.80062	1.55299	1.04174
AC068580.6	0.0906119	0.0727124	0.0839635	0.107756	0.0890372	0.0996315	0.0599899	0.113824	0.0989395	0.133656	0.064259	0.0450033	0.0605111
AC006499.9	0.180005	0.180005	0.180005	0.180005	0.240899	0.180005	0.232639	0.246086	0.180005	0.180005	0.180005	0.180005	0.180005
RP11-579D7.8	0.00776491	0.00776491	0.011042	0.00776491	0.00776491	0.0251317	0.00776491	0.012586	0.0128888	0.0186465	0.0115304	0.0240604	0.0160818
RP4-725K1.1	0.0105426	0.0075002	0.0106656	0.0075002	0.00918911	0.00958023	0.0075002	0.0075002	0.0075002	0.00958719	0.00959809	0.00991681	0.0117115
RP11-692M12.5	0.0927475	0.0341642	0.0312412	0.0340116	0.0188577	0.0265439	0.035388	0.019708	0.0264005	0.0218604	0.0188577	0.0281026	0.029446
AP000688.15	0.0114454	0.0245847	0.0162758	0.0114454	0.016052	0.0114454	0.0114454	0.0114454	0.0114454	0.0114454	0.0114454	0.0114454	0.0114454
RP11-630I5.1	0.115892	0.0847274	0.106183	0.194559	0.0794275	0.11708	0.0607183	0.054932	0.0669988	0.0584746	0.0427868	0.0461478	0.0590822
RP4-754E20__A.5	0.0100513	0.00972877	0.00914938	0.00418174	0.0123159	0.00850256	0.00418174	0.00418174	0.00418174	0.00545709	0.00418174	0.00418174	0.00774187
AC064853.2	0.00736079	0.00736079	0.00736079	0.00736079	0.00736079	0.00736079	0.0111642	0.00736079	0.00736079	0.0097677	0.00736079	0.00736079	0.00736079
RP11-62C3.6	0.101593	0.117347	0.073533	0.0617577	0.0982088	0.0770588	0.101168	0.0730004	0.11913	0.051608	0.0582552	0.0386501	0.0433066
RP11-517P14.7	0.00201943	0.00364963	0.00628312	0.00319491	0.00525613	0.00284254	0.00260992	0.00478808	0.00201943	0.00305495	0.00201943	0.00469026	0.00454788
PCP2	0.285368	0.134129	0.142232	0.225911	0.122869	0.187769	0.123456	0.233226	0.21215	0.106985	0.0960574	0.1289	0.406805
AC009093.1	0.0034809	0.00208866	0.00208866	0.0031773	0.00392994	0.00208866	0.00284434	0.00208866	0.00274267	0.00323164	0.0057249	0.00208866	0.00358967
LINC00320	0.00214668	0.00170989	0.00170989	0.00170989	0.00170989	0.00170989	0.00170989	0.00170989	0.00207069	0.00170989	0.00170989	0.00170989	0.00170989
PDLIM7	1.53903	1.07444	1.14444	1.40392	3.16473	3.06427	2.40818	2.0204	1.34503	1.48475	0.450953	1.35992	1.32191
ZNF252P	0.7816	1.28832	0.889856	0.791664	0.938897	0.833635	1.10379	0.649537	0.839792	0.695932	0.652528	0.585285	0.709696
SRP72	40.1438	37.2444	33.4358	28.1471	24.2108	22.0623	21.8188	15.8715	20.0168	16.1858	10.4972	8.65975	5.60552
PSMC1P13	0.0040245	0.00613454	0.00605766	0.112932	0.00621235	0.00520981	0.0040245	0.00550191	0.0040245	0.0040245	0.0040245	0.0040245	0.0040245
RP11-713C5.1	0.084479	0.148018	0.0939409	0.105041	0.261431	0.361725	0.159738	0.137206	0.220889	0.168347	0.0726872	0.0228189	0.0063376
CR392000.1	0.00322747	0.0043911	0.00426243	0.00322747	0.00395424	0.0116858	0.00650235	0.00386114	0.00322747	0.00412554	0.00322747	0.00505954	0.00503966
AC004943.1	0.0607846	0.0495013	0.0495013	0.0657824	0.0578722	0.068835	0.102243	0.104001	0.12104	0.22215	0.198071	0.226525	0.0892393
MIR4784	0.340236	0.0940293	0.107707	0.187329	0.104185	0.185105	0.0995724	0.0852213	0.111303	0.11775	0.0840207	0.11827	0.193744
CTD-2095E4.1	0.617183	0.417644	0.370582	0.326421	0.2266	0.203431	0.178511	0.193561	0.272427	0.232745	0.141889	0.121559	0.102408
RN7SL9P	0.0405798	0.0173681	0.0146129	0.0222294	0.0146129	0.0211083	0.0302138	0.0211843	0.0146129	0.0193912	0.0300936	0.0190239	0.0485693
GAS6-AS1	0.0170377	0.0294874	0.0239654	0.0143789	0.0212986	0.0149149	0.0250117	0.0134563	0.0522876	0.0550912	0.122058	0.115314	0.0920854
CD3EAP	2.26222	2.21293	1.62373	1.273	0.874618	0.660094	0.95832	0.785053	0.896194	0.756233	0.503193	0.379508	0.314059
RP11-506O24.1	0.0348048	0.0162936	0.00918171	0.0110342	0.0453875	0.0751734	0.0927577	0.056675	0.0305723	0.0340341	0.0579491	0.15517	0.124671
RP11-312J18.7	0.00672344	0.00672344	0.00775693	0.00672344	0.00672344	0.00672344	0.00672344	0.00672344	0.00941275	0.00766477	0.00672344	0.00776593	0.00672344
EBAG9P1	0.383392	0.433631	0.404267	0.351886	0.419762	0.405644	0.305971	0.226358	0.267649	0.274329	0.21095	0.289596	0.146464
RP5-1121A15.4	0.023547	0.0740535	0.0453439	0.0212195	0.0198025	0.0238234	0.0199771	0.0127355	0.0106454	0.0296891	0.0106454	0.0106454	0.0106454
RPS27P5	0.0162967	0.0162967	0.0162967	0.0225233	0.0162967	0.0162967	0.0254045	0.0194628	0.0162967	0.0162967	0.0162967	0.0162967	0.0162967
AC017079.4	0.0185036	0.00818204	0.0207642	0.0171692	0.0113431	0.00818204	0.0105745	0.0132621	0.0138718	0.0106774	0.0118016	0.0143489	0.0163736
DYTN	0.00186095	0.00336322	0.00407165	0.00186095	0.00295327	0.00310572	0.00474463	0.00301638	0.00308894	0.00287932	0.00186095	0.00186095	0.00186095
RP11-656D10.6	0.621376	0.890113	0.848812	0.962967	0.602647	0.759115	0.537255	0.387406	0.503037	0.38148	0.339223	0.487261	0.344683
RP11-84A19.2	0.00381861	0.00646409	0.00317114	0.00175614	0.00375816	0.00423353	0.0074415	0.0057201	0.00260096	0.00539064	0.00404307	0.00398603	0.00595849
ZNF80	0.00134606	0.00458816	0.015406	0.00225372	0.00485198	0.00312429	0.00267523	0.00161034	0.00202333	0.00233097	0.00134606	0.00134606	0.00134606
RP11-252M21.6	0.0186577	0.0118566	0.0118566	0.0213845	0.0118566	0.0118566	0.0118566	0.0141601	0.0145007	0.0118566	0.0118566	0.0118566	0.0118566
RP5-875H3.2	0.0263465	0.0214536	0.0178179	0.0158317	0.013971	0.0320433	0.0434664	0.0343336	0.042096	0.05257	0.0846406	0.0768152	0.052115
ENOX1-AS2	0.016098	0.016098	0.016098	0.016098	0.016098	0.0208392	0.016098	0.0349209	0.0335442	0.016098	0.028342	0.0365386	0.0365641
AC011385.2	0.869338	0.736237	0.397689	0.227641	0.694829	0.783776	0.657835	0.53645	0.617329	0.515247	0.390932	0.477477	0.184171
RAP1A	8.75278	6.7808	5.46713	4.14234	4.69467	4.19892	4.72849	4.03317	6.61714	6.28645	5.7288	6.60457	5.72511
MRPS30	2.99881	3.16802	2.898	2.55486	2.15679	2.10662	2.99998	2.43632	3.42644	2.52009	1.82335	1.71436	1.20909
NNT	1.70319	1.45015	1.89044	1.49659	2.43637	2.37499	3.69383	4.70967	8.10991	8.75345	9.57989	8.75548	6.53077
RNU7-143P	0.141759	0.0618767	0.0813623	0.0618767	0.086781	0.0790369	0.0618767	0.0618767	0.104905	0.0618767	0.109816	0.0970008	0.21835
HDAC1	21.0093	21.2359	28.0271	31.1421	22.1108	20.1113	17.4913	13.4914	12.9584	12.0775	8.29318	6.63687	6.09798
MTND4P12	0.460668	0.45894	0.482189	0.366933	0.315289	0.374784	0.359361	0.22147	0.283599	0.396064	0.611252	0.545542	0.22457
HMGB3P10	0.00694756	0.00694756	0.0104574	0.00694756	0.018078	0.00899378	0.0303323	0.0083116	0.00912298	0.0166838	0.0122318	0.0154662	0.0416727
AC020581.4	0.0208469	0.0306519	0.0145059	0.0145059	0.0704424	0.082644	0.228875	0.188004	0.130836	0.281001	0.641872	0.770347	0.854457
LALBA	0.00664422	0.00575316	0.00318337	0.00554321	0.00318337	0.00453569	0.00318337	0.00318337	0.00526665	0.00318337	0.00318337	0.00318337	0.00318337
AC106786.1	0.00648947	0.00389391	0.00449246	0.0215868	0.254959	0.152711	0.318061	0.219943	0.222023	0.218707	0.152925	0.199668	0.03919
RP11-131L23.1	0.030093	0.0147709	0.0294539	0.00986785	0.033432	0.0185191	0.0370701	0.0249969	0.0190948	0.027487	0.0237195	0.0358063	0.0265745
UHRF2P1	0.102677	0.0922313	0.118552	0.122807	0.0750075	0.122828	0.0762336	0.0454745	0.0614514	0.0363762	0.053175	0.115623	0.0979331
RP5-1121H13.1	0.00174762	0.00174762	0.00174762	0.00174762	0.00174762	0.00174762	0.0031942	0.00174762	0.00262693	0.00174762	0.00174762	0.00174762	0.00174762
RN7SKP82	0.025636	0.0178383	0.0178383	0.0178383	0.0178383	0.0178383	0.0178383	0.0178383	0.0178383	0.0178383	0.0178383	0.0178383	0.0178383
AC011242.6	0.0743658	0.0433434	0.0438479	0.0155959	0.0144231	0.0139178	0.00809189	0.00696582	0.00474261	0.0058663	0.00643744	0.00747946	0.00627164
RP5-857K21.5	0.00696681	0.0100205	0.00495633	0.0158211	0.0151816	0.0133117	0.0117185	0.0108115	0.0211074	0.0120651	0.0156437	0.0516053	0.0152926
MADCAM1	0.00871499	0.00689824	0.00470982	0.00381494	0.00739366	0.0108166	0.00872762	0.0104669	0.00418634	0.00557997	0.00288634	0.00478694	0.00319956
ANK3	5.15821	3.63946	2.17126	1.57007	5.89134	4.5006	6.69323	4.71251	4.87865	5.67142	7.80532	11.2431	7.10331
PALM	0.0404972	0.0218912	0.0730161	0.132702	0.135182	0.177866	0.0834011	0.108757	0.112985	0.186453	0.136678	0.212731	0.0787142
RP3-466P17.1	0.138948	0.111347	0.115282	0.199601	0.209358	0.189332	0.14653	0.134633	0.139999	0.156739	0.0656618	0.122004	0.0441572
RP11-307I14.4	0.00435562	0.00421587	0.00309867	0.00309867	0.00429583	0.00887915	0.00309867	0.00309867	0.00309867	0.00309867	0.00396541	0.00309867	0.00309867
GADD45B	0.310159	0.392996	0.371149	0.22764	0.416398	0.524812	0.37716	0.549546	0.442874	0.597781	0.163163	0.333725	0.472533
RP4-777G9.1	0.0140929	0.0140929	0.0140929	0.0214383	0.0140929	0.0140929	0.0140929	0.0140929	0.0197299	0.0140929	0.0140929	0.0140929	0.031738
RASAL3	0.0219858	0.00654806	0.0017855	0.0105873	0.00828036	0.0103136	0.00721405	0.00888562	0.00842189	0.00361354	0.000988791	0.000988791	0.00294294
RP1-99E18.2	0.168124	0.197418	0.201302	0.164422	0.09789	0.109647	0.105955	0.0295511	0.0862167	0.115653	0.0681651	0.102328	0.068793
RP11-340C20.3	0.164212	0.1364	0.177923	0.267411	0.10724	0.119604	0.226468	0.0720274	0.0926172	0.0488829	0.131961	0.0852738	0.144295
SLC7A9	0.0147467	0.0128352	0.00677927	0.0308043	0.0388134	0.0398356	0.0436285	0.0252245	0.0122171	0.0172605	0.0129969	0.0228286	0.0179709
RP11-1113L8.6	0.00533783	0.00662611	0.00812823	0.00577672	0.00434699	0.00635607	0.0081575	0.00434699	0.00914778	0.0100074	0.00434699	0.00434699	0.00592967
AL645608.2	0.0733353	0.111785	0.0733353	0.0733353	0.0733353	0.0733353	0.0733353	0.0733353	0.0733353	0.0733353	0.0733353	0.0733353	0.0733353
BUD31	7.80916	7.71172	6.0475	6.50769	4.59097	3.75965	4.4477	6.03753	5.46304	4.22455	3.10516	2.5682	4.84092
PDAP1	6.2166	5.40885	4.53636	3.85204	3.63224	3.12629	2.82431	3.56981	3.10534	3.12848	2.39213	2.03675	2.7789
ALDH3A2	8.90487	46.3576	24.2516	7.89486	5.88855	5.84297	7.89208	5.25022	7.93663	9.08382	7.57317	10.2658	4.63741
PTCD1	2.25854	1.85475	1.72179	1.60877	1.52423	1.36316	1.62982	2.38294	2.32383	1.77513	1.29063	1.02542	1.57261
AC110771.1	0.0107323	0.0212625	0.00936436	0.00844904	0.0107974	0.00918397	0.0123161	0.0133349	0.00729327	0.0195162	0.00620915	0.00835181	0.00848217
RP11-769O8.1	2.63931	2.0802	2.04514	1.55329	1.03291	1.09825	0.928585	0.556479	0.653405	0.554428	0.324199	0.343353	0.269649
RP11-1109M24.11	0.00694756	0.00694756	0.0104574	0.0127602	0.00694756	0.00694756	0.00694756	0.0143163	0.00972651	0.00694756	0.00694756	0.00694756	0.00694756
STRADA	2.55873	1.70357	1.35484	1.13003	1.31241	1.29785	1.10907	1.14373	1.22408	1.18148	0.871834	0.708023	0.576705
MIR4666A	0.0507706	0.0507706	0.0507706	0.0507706	0.0507706	0.0839509	0.0507706	0.0507706	0.0507706	0.0588549	0.0753913	0.0507706	0.0507706
CTD-2278I10.6	9.74625	7.21844	6.84424	6.59911	5.99401	4.70983	4.78985	6.75958	7.33866	5.80666	4.17052	3.06798	3.76968
RP11-855A2.5	0.00961191	0.00961191	0.00961191	0.00961191	0.00961191	0.00961191	0.00961191	0.0131405	0.0134566	0.00961191	0.00961191	0.00961191	0.00961191
AL158147.2	1.73377	0.7396	0.489442	0.513552	0.358505	0.640321	0.587592	0.354224	0.287676	0.313254	0.346014	0.274334	0.112722
U6	0.0370103	0.0370103	0.0370103	0.0370103	0.0370103	0.0370103	0.0370103	0.0468709	0.0370103	0.0370103	0.0370103	0.0370103	0.0370103
PABPN1	14.4258	12.8735	11.9037	9.9262	10.8347	9.93828	9.97784	9.01416	8.32068	7.00027	7.21235	5.29349	4.72021
U6	0.0388246	0.0388246	0.0388246	0.0388246	0.0519585	0.0388246	0.0535011	0.0388246	0.0388246	0.0388246	0.0496843	0.0578582	0.119792
SNORA12	0.0753991	0.101304	0.186109	0.0676768	0.132961	0.111918	0.112597	0.060035	0.0982415	0.0815654	0.104609	0.155568	0.226432
U6	0.0388246	0.0388246	0.0388246	0.0388246	0.0388246	0.0388246	0.0388246	0.0388246	0.0388246	0.0450067	0.0388246	0.0388246	0.0388246
U6	0.0373595	0.0444032	0.0531266	0.0899124	0.0592883	0.0373595	0.0373595	0.0373595	0.0373595	0.0373595	0.0538864	0.0612782	0.0373595
SNX25P1	0.329587	0.315033	0.46621	0.449618	0.111968	0.155037	0.0434527	0.0385954	0.0605954	0.0796468	0.0479911	0.065668	0.0440201
RP11-373A9.1	69.6376	53.8265	53.0047	50.1376	31.9876	33.7977	25.1433	35.6361	31.4649	29.1018	22.1238	16.7524	40.4313
RP11-534L6.2	0.0118922	0.0118922	0.0118922	0.0164359	0.0118922	0.0118922	0.0118922	0.0118922	0.0118922	0.0118922	0.0118922	0.0118922	0.0118922
SDAD1P4	0.00240882	0.00240882	0.00362576	0.00240882	0.00394962	0.002962	0.00240882	0.0028768	0.00240882	0.00240882	0.00240882	0.00885983	0.00569548
TEX28P1	0.00269946	0.00269946	0.00354955	0.00410645	0.00269946	0.00269946	0.00269946	0.00369045	0.00448076	0.00269946	0.00345453	0.00269946	0.00269946
RPS3AP12	0.0100379	0.0591652	0.0631174	0.0208375	0.0348803	0.0526906	0.0417114	0.0135442	0.0304376	0.0380696	0.0731199	0.0615878	0.0808134
RP11-337C18.7	0.00612439	0.00498754	0.00498754	0.00498754	0.00667477	0.00498754	0.00777492	0.00863513	0.00498754	0.00650865	0.0074062	0.00498754	0.00781508
C7orf31	0.444213	0.664501	0.836396	0.637508	0.676498	0.548499	0.724977	0.687513	1.17249	0.995814	0.651386	0.690076	0.279209
RP11-516A11.3	0.210332	0.16434	0.0708321	0.0967366	0.0778517	0.073039	0.0493562	0.0809891	0.092279	0.0949344	0.0592744	0.0694851	0.0450505
RP1-122O8.7	1.6947	1.47285	1.21442	0.36204	0.518173	0.507924	0.391466	0.332845	0.228179	0.201439	0.245819	0.170396	0.136435
RP11-12L8.1	0.0117929	0.00589572	0.0318447	0.00753044	0.00466129	0.00518015	0.00600288	0.00284286	0.00284286	0.00482216	0.00531919	0.00633342	0.00284286
RP11-373J21.1	0.29122	0.222398	0.346339	0.377936	0.463918	0.522707	1.07609	0.809915	0.611486	0.439145	0.218755	0.190752	0.219467
FAM74A6	0.00220128	0.00220128	0.00220128	0.00292529	0.00220128	0.00367369	0.00220128	0.00220128	0.00220128	0.00220128	0.00220128	0.00220128	0.00291182
AP001631.10	0.0125384	0.00986406	0.00377512	0.00708124	0.00582741	0.00921208	0.0052022	0.00516099	0.00528514	0.00377512	0.00377512	0.00591807	0.00377512
LL0XNC01-250H12.3	0.70184	1.42232	2.18748	0.491949	0.528344	0.666539	0.380482	0.168054	0.193279	0.33263	0.270323	0.310687	0.103586
BX682235.1	0.00697202	0.00697202	0.00697202	0.00697202	0.00697202	0.00981376	0.00697202	0.00697202	0.00697202	0.00697202	0.00697202	0.00697202	0.00697202
AC006547.14	0.00347837	0.00283269	0.00283269	0.00283269	0.00283269	0.00715774	0.00486022	0.00296043	0.00717404	0.00283269	0.00517571	0.00464627	0.00442322
SYTL1	0.177853	0.113304	0.123227	0.117091	0.0985096	0.152449	0.073719	0.0966181	0.137102	0.130723	0.126129	0.0299227	0.00291097
METTL21EP	0.00679977	0.00286746	0.00433745	0.00411338	0.00664343	0.00494489	0.00668995	0.00960932	0.0102299	0.00756661	0.0265231	0.0135436	0.0314722
RARS	16.1047	18.4554	14.6342	14.3051	10.7212	8.78847	8.37978	5.79208	10.5436	6.93593	6.28543	5.42077	6.76617
WWC1	3.5521	3.10092	1.42583	0.734303	0.945044	0.743779	0.519995	0.43432	0.677484	0.544218	0.633506	0.887885	0.107033
TCERG1	31.2971	24.5406	23.6003	19.0249	16.6082	16.0011	13.8849	9.30923	12.8027	10.4358	8.99621	8.39965	4.51958
H2AFY	5.12465	6.92306	7.39708	7.47589	9.34196	8.24769	11.7273	12.0195	11.0648	9.46989	9.58987	9.99226	6.61641
AL592494.1	0.0285469	0.012437	0.0314379	0.0142079	0.00933987	0.0176787	0.0105449	0.0185106	0.0122644	0.00933987	0.00933987	0.00933987	0.0167678
SCN9A	0.404823	0.269	0.0241844	0.00794251	0.00771146	0.0155483	0.0973885	0.0878611	0.19613	0.12451	0.0696201	0.317185	0.292327
RASSF6	0.0097162	0.00363579	0.00155815	0.0124075	0.0499894	0.0333723	0.0141535	0.00898366	0.0123044	0.0115481	0.00114372	0.00138958	0.000598294
RP11-498C9.12	0.0189489	0.101902	0.087186	0.0277467	0.0627371	0.0341818	0.0315453	0.110431	0.0246268	0.0254141	0.0268787	0.0110858	0.0271359
COL22A1	0.0670596	0.0504112	0.0350968	0.0275391	0.11718	0.127206	0.716937	1.38502	1.64853	1.44064	0.440194	0.0762739	0.0367061
SDC2	5.58508	2.71581	4.31245	3.91971	4.09804	3.66022	3.53441	4.37129	6.62559	7.2026	3.59924	3.43937	2.38755
PPARA	0.20218	0.15404	0.238695	0.274151	0.479487	0.415779	0.578602	0.730143	0.971079	0.918515	0.550275	0.675517	0.465402
RP11-92B11.4	0.00514968	0.00514968	0.00514968	0.00514968	0.0161119	0.0115569	0.00802768	0.00616075	0.00514968	0.00514968	0.0104621	0.00680894	0.00514968
MIR4295	0.112914	0.206596	0.127138	0.0471441	0.258281	0.2273	0.250375	0.0764151	0.168285	0.155887	0.251893	0.226279	0.4677
RN7SL43P	0.0137504	0.0137504	0.0137504	0.0137504	0.0137504	0.026027	0.0137504	0.0187982	0.0137504	0.0156755	0.0137504	0.0137504	0.0137504
VHLL	0.00651509	0.00390929	0.00700409	0.00390929	0.00869951	0.0116042	0.00390929	0.00390929	0.00390929	0.00390929	0.00867235	0.0058258	0.00591948
RP11-589P10.5	0.188072	0.226365	0.330412	0.470407	0.482864	0.525258	0.424969	0.560481	0.416916	0.320187	0.287481	0.562835	0.600437
ACRBP	0.24939	0.144005	0.166145	0.0920829	0.100041	0.163045	0.0395097	0.0307425	0.0431718	0.043022	0.00911387	0.0356727	0.027167
UHRF1BP1L	4.32318	4.64026	4.75018	3.9424	3.42309	3.24312	3.68959	2.43842	3.59512	3.02244	2.05458	2.03304	1.14214
NOP2	7.30908	9.06327	6.6755	5.02816	3.42839	2.81002	2.8448	2.07901	3.43304	2.49677	1.66019	1.04892	0.583993
IL9RP4	0.00319363	0.00319363	0.00319363	0.00319363	0.00447902	0.00319363	0.00384454	0.00436603	0.00319363	0.00319363	0.00319363	0.00319363	0.00319363
CHD4	55.4731	41.2919	48.2687	35.2388	45.546	35.3973	41.0893	30.6757	35.192	34.2398	24.0361	19.0349	8.34344
MT-TN	27.7518	29.2577	26.6586	19.997	16.1216	18.9489	26.1169	31.6629	42.3198	42.8781	19.948	25.4772	36.8716
WDR7-UA1	0.229395	0.223924	0.274912	0.282176	0.235517	0.160595	0.271936	0.226771	0.30717	0.196737	0.115724	0.128924	0.119463
AC005498.4	0.00853471	0.00853471	0.00853471	0.00853471	0.021491	0.0130993	0.0171948	0.0178446	0.0141665	0.0111376	0.0126735	0.0185094	0.0167908
AC005597.1	0.00947394	0.00947394	0.00947394	0.00947394	0.00947394	0.00947394	0.00947394	0.0129519	0.00947394	0.00947394	0.00947394	0.0148518	0.00947394
RP11-194N12.2	0.0418027	0.0166747	0.0076574	0.00917307	0.0146	0.0123599	0.00888453	0.00692454	0.0162291	0.00660988	0.00860984	0.00766629	0.00579811
AQP9	0.00150643	0.00221714	0.00252589	0.0012268	0.00308917	0.00188292	0.00318958	0.00457419	0.00695308	0.00330328	0.003701	0.00298124	0.0019223
CTC-260E6.9	0.10661	0.116649	0.146412	0.0680765	0.127924	0.152794	0.015968	0.0193353	0.0295779	0.0184567	0.0203999	0.027868	0.0192926
SLC47A1	0.391428	3.25268	2.78665	0.819137	1.25584	1.1233	3.18517	2.66084	2.39998	2.743	1.38155	1.07457	0.326388
CTD-2542L18.1	0.015047	0.0292074	0.0285626	0.0631216	0.0396637	0.0710384	0.0915624	0.0496425	0.0597802	0.0425237	0.067205	0.0761263	0.0499599
IER3IP1	6.97665	5.67943	5.38209	4.67704	4.75428	4.70766	5.81506	5.28404	6.41123	5.44433	4.45762	3.5496	3.77072
ALG1L10P	0.17742	0.205282	0.129824	0.185965	0.199818	0.185484	0.0898548	0.0804869	0.102667	0.0444842	0.0528574	0.0436761	0.0227032
SNORD3A	0.207567	0.437028	0.740849	1.29216	1.06589	1.43664	0.439935	0.746481	0.561578	0.417059	0.33546	0.157992	0.300466
AL365502.1	0.0822169	0.0465895	0.0465895	0.0708725	0.0570806	0.0465895	0.0465895	0.0557366	0.0465895	0.054008	0.0465895	0.0616009	0.072749
KPNA1	5.22216	5.03555	5.22347	5.12505	4.95453	4.43788	4.96885	3.67122	4.90729	4.00237	4.08	4.19288	2.13959
RP11-180P8.1	0.0154588	0.0129051	0.0132538	0.0368941	0.0678773	0.0805662	0.16545	0.216332	0.20814	0.245655	0.142591	0.107866	0.0833581
RP6-43L17.1	0.011786	0.011786	0.011786	0.011786	0.011786	0.0217126	0.011786	0.0123175	0.0163384	0.0172458	0.011786	0.011786	0.0160772
RP11-536G4.1	0.0201844	0.0101282	0.0101282	0.0101282	0.0135544	0.0101282	0.0101282	0.0101282	0.0101282	0.0101282	0.0101282	0.0101282	0.0187508
OR7E84P	0.00524443	0.00496492	0.00594032	0.00417733	0.00694618	0.0115429	0.0159321	0.00552885	0.00670859	0.0146783	0.0112727	0.0117253	0.0048228
LINC00502	0.00895952	0.00895952	0.00895952	0.00895952	0.0104746	0.00895952	0.00895952	0.00895952	0.00895952	0.00895952	0.00895952	0.00895952	0.00895952
ERICH2	0.515542	1.63169	1.79848	1.43643	0.724644	0.919771	0.25289	0.17637	0.51225	0.278297	0.176736	0.0602714	0.0354861
RP11-579O24.3	0.0233301	0.00824263	0.00674839	0.00921604	0.00510982	0.00510982	0.00660395	0.00510982	0.00708351	0.00510982	0.00758777	0.00801039	0.0105449
RP11-473C18.3	0.157817	0.338857	0.189424	0.0539474	0.285987	0.239961	0.242024	0.328577	0.274084	0.265889	0.24118	0.327506	0.378262
RP11-401P9.4	0.180385	1.42266	2.86715	1.08482	0.501573	0.417812	0.134301	0.146264	0.137883	0.144572	0.0291399	0.034579	0.0593975
RP11-265N6.1	4.58372	4.73698	4.67709	4.15272	3.07394	2.69696	1.41387	1.42654	1.64904	1.56766	1.04997	2.31995	2.50363
LINC00838	0.00135019	0.00135019	0.00135019	0.00135019	0.00135019	0.00135019	0.00135019	0.00135019	0.00187171	0.00179169	0.00135019	0.00135019	0.00135019
RP11-19N8.7	0.00458346	0.00458346	0.00689901	0.00697241	0.00458346	0.00458346	0.00458346	0.00458346	0.00458346	0.00458346	0.00458346	0.00683049	0.00458346
RP11-146F11.3	0.00923102	0.00923102	0.00923102	0.00923102	0.00923102	0.00923102	0.00923102	0.0149624	0.00923102	0.00923102	0.00923102	0.00923102	0.00923102
RPGR	1.7916	2.03825	2.01308	1.71414	1.80629	1.74038	1.43015	0.882943	1.07023	0.892704	0.656719	0.724286	0.301051
C6	0.000839895	0.0014091	0.000839895	0.0033234	0.000839895	0.00233586	0.00375294	0.00136137	0.0110787	0.0232005	0.0337729	0.134915	0.107833
AGGF1P4	0.00495013	0.00495013	0.00495013	0.00657824	0.00495013	0.00495013	0.00495013	0.00495013	0.00495013	0.00495013	0.00495013	0.00495013	0.00495013
CTB-95D12.1	0.0350068	0.0492441	0.0306663	0.019496	0.0198179	0.0167933	0.019576	0.00852636	0.0155085	0.0133508	0.0158119	0.0180884	0.00490783
RP11-517A5.7	0.0103083	0.00733353	0.00733353	0.00733353	0.0218438	0.0246073	0.00733353	0.0100257	0.00733353	0.016844	0.0093848	0.0109288	0.0111045
HNRNPA1P16	1.15272	0.879789	0.730412	0.870151	0.857845	1.1416	0.604951	0.437499	0.492116	0.568633	0.502528	0.597313	0.404356
CHIC2	0.667054	0.555396	0.943787	1.4354	2.35444	2.20931	2.46671	2.66206	2.29074	2.02204	1.45439	1.22373	2.14522
RP11-1197K16.2	0.105911	0.0551907	0.0313944	0.0281375	0.0282831	0.0415947	0.0142632	0.00999592	0.0157041	0.011503	0.0297926	0.015447	0.0178194
LL22NC03-80A10.11	0.00339213	0.00241323	0.00241323	0.00241323	0.00241323	0.00352857	0.00509568	0.00457499	0.00602109	0.00241323	0.00612823	0.00319078	0.00241323
BRCA1	3.49914	4.27239	4.00104	4.27205	3.48031	2.82821	1.0604	0.553837	0.736122	0.719164	0.900765	0.781446	0.240683
AC007000.10	0.246648	0.17933	0.143497	0.221694	0.13078	0.150069	0.132295	0.101886	0.119169	0.0928692	0.151167	0.224589	0.197759
RP11-71C5.2	0.0242598	0.0202181	0.0858415	0.0772151	0.0443841	0.0868765	0.0405304	0.0414264	0.0138629	0.018097	0.0269862	0.0457627	0.0339303
RP4-742C19.12	0.0191679	0.0131365	0.0101549	0.00983549	0.00986588	0.0218793	0.00621681	0.0100767	0.00621681	0.00621681	0.00621681	0.00621681	0.0126694
RP11-269F19.2	1.22998	0.913293	0.888586	0.674239	0.583548	0.60413	0.27759	0.284392	0.251786	0.309423	0.254069	0.148295	0.0753925
RP11-706O15.8	0.00839006	0.00839006	0.0110805	0.00839006	0.00839006	0.00839006	0.00839006	0.0135993	0.0110172	0.00839006	0.00839006	0.00839006	0.00839006
MTND6P15	0.00761559	0.0101409	0.00761559	0.00761559	0.00761559	0.00761559	0.00761559	0.00761559	0.00761559	0.0101058	0.00761559	0.00761559	0.00761559
RP6-191P20.3	0.122366	0.0643668	0.0350201	0.0219679	0.0104488	0.0128483	0.0104488	0.0104488	0.0104488	0.0104488	0.0135544	0.0104488	0.0104488
RP1-60O19.2	0.0183945	0.0129516	0.00951949	0.00951949	0.0302012	0.0121595	0.0286493	0.0217018	0.0517776	0.0164849	0.0236245	0.0158583	0.00951949
RP11-57A1.1	0.016748	0.00624623	0.00821323	0.00624623	0.00876023	0.0323324	0.0198327	0.0321025	0.0623172	0.0375305	0.0090094	0.0114527	0.0200343
RP4-777O23.1	0.235269	0.273306	0.338137	0.313204	0.327233	0.333612	0.257971	0.202993	0.225428	0.261778	0.2816	0.371707	0.249674
RP11-494K3.2	0.210316	0.191843	0.118984	0.0366012	0.00864858	0.0228478	0.0179787	0.0165872	0.0128497	0.0154014	0.0159043	0.0307534	0.00705901
AC010884.2	0.0507706	0.0507706	0.0721977	0.0507706	0.0507706	0.0507706	0.0507706	0.0507706	0.0507706	0.0507706	0.0507706	0.0507706	0.0507706
RP11-628O18.1	0.0361865	0.0331564	0.0263732	0.024027	0.0234367	0.0196599	0.0137983	0.0137983	0.0137983	0.0208737	0.0204896	0.0182442	0.0137983
RP11-435P24.2	0.0138465	0.0138465	0.0138465	0.0138465	0.0138465	0.0194903	0.0138465	0.0138465	0.0138465	0.0138465	0.0138465	0.0138465	0.0138465
AL391375.1	0.0471441	0.0471441	0.0471441	0.0471441	0.0471441	0.0471441	0.0471441	0.0471441	0.0471441	0.0689831	0.0471441	0.0471441	0.0471441
ORAOV1	2.56452	3.01852	2.46671	1.83353	1.53743	1.5283	1.40371	1.28601	1.26485	1.32224	1.07846	1.3022	1.72228
OR7E163P	0.157467	0.101624	0.126189	0.0365001	0.0467115	0.0492878	0.00672601	0.00718798	0.0113013	0.0173855	0.00639637	0.00443461	0.00443461
PABPC1P9	0.00246275	0.00246275	0.00246275	0.00246275	0.00246275	0.00246275	0.00246275	0.00246275	0.00323389	0.00246275	0.00246275	0.00246275	0.00246275
RP11-345K20.2	0.822586	0.844003	0.80141	0.760953	0.421915	0.414993	0.318732	0.311027	0.472782	0.390012	0.601027	1.40195	1.64173
ALDH1A3	0.263802	0.204293	0.191022	0.386313	0.0402446	0.0302634	0.00412225	0.00355895	0.00429186	0.00685324	0.00268445	0.00559789	0.113238
RNF185	2.92653	3.00379	2.87292	2.6114	2.65004	2.31778	2.66371	2.60573	3.05374	2.36507	1.73882	2.25568	1.98948
AC096633.1	0.039209	0.039209	0.0517822	0.039209	0.039209	0.039209	0.039209	0.039209	0.039209	0.039209	0.039209	0.039209	0.039209
AC005783.1	0.0618623	0.0450012	0.0450012	0.0450012	0.0450012	0.0450012	0.0844486	0.0729417	0.0450012	0.0450012	0.0583762	0.0450012	0.0450012
AC123768.2	0.162464	0.0874938	0.0557175	0.048294	0.0564607	0.0868306	0.048294	0.092187	0.149093	0.148243	0.160356	0.199185	0.103224
RP11-681H10.1	0.0274943	0.0200005	0.0200005	0.0200005	0.0200005	0.0200005	0.0200005	0.0200005	0.0200005	0.0292656	0.103176	0.270608	0.13629
U85056.4	0.0416853	0.0416853	0.0416853	0.0659496	0.0416853	0.0532459	0.056767	0.0416853	0.0416853	0.0416853	0.0416853	0.0416853	0.0416853
KIAA1644	0.752107	0.598827	0.368773	0.267643	0.0800407	0.0851574	0.0461178	0.0240391	0.0547855	0.0804065	0.0494602	0.101493	0.0586276
AC068506.1	0.0465895	0.0465895	0.0578765	0.0465895	0.0465895	0.0465895	0.0465895	0.0465895	0.0611777	0.0465895	0.0671995	0.0465895	0.0800707
CDR1	11.5005	12.0683	18.8828	20.6742	26.993	24.1485	31.4221	22.9697	37.227	38.8306	12.6429	8.48027	2.5521
FOLH1B	0.00737484	0.0112363	0.00565167	0.00149947	0.00368993	0.00649772	0.00427231	0.00225625	0.0043471	0.00979081	0.0153259	0.00536883	0.0678699
BOLA3	1.98426	1.7013	1.50937	0.986176	0.768676	0.75061	1.32446	0.782043	1.3824	0.904305	0.715541	0.707531	0.870583
CDC42EP3	0.905522	0.667096	0.655907	0.440283	0.395021	0.3209	0.819401	0.610744	0.85864	0.816334	1.5609	4.39342	3.09302
TMEM72	0.00882767	0.00736141	0.00293301	0.00394418	0.007919	0.0100462	0.0163659	0.0283895	0.0437139	0.0652152	0.0795706	0.0858828	0.0588515
DLEC1	0.165051	0.179358	0.131899	0.145608	0.121867	0.119032	0.221854	0.358818	0.341094	0.290737	0.227566	0.138561	0.182833
SCXB	0.0113557	0.00655647	0.00655647	0.00655647	0.00655647	0.00655647	0.00903495	0.00986548	0.0165504	0.00941718	0.00732968	0.0097138	0.00655647
FAM27A	0.266766	0.0781932	0.259132	0.20524	0.38076	0.363043	0.280239	0.166421	0.347432	0.506411	0.319131	0.576924	0.471167
ZSCAN21	8.10151	5.98955	5.92616	4.79108	5.36304	4.38062	4.07949	3.19414	3.43883	3.24594	2.2127	2.48313	1.54971
ZNF3	6.25328	5.22669	4.49579	3.78961	4.22443	3.77799	3.63047	2.977	3.11533	2.66211	2.06265	2.00604	1.46921
CLEC4D	0.0219284	0.00752765	0.00598964	0.00378363	0.00582775	0.0117368	0.0241573	0.0301805	0.00930004	0.00510671	0.0229199	0.0425684	0.0110583
PPP1R26P2	0.00110187	0.00110187	0.00110187	0.00110187	0.00110187	0.00155098	0.00110187	0.00110187	0.00110187	0.00110187	0.00110187	0.00110187	0.00110187
OR5F2P	0.00421288	0.00421288	0.00421288	0.00421288	0.00590849	0.00421288	0.00421288	0.00830656	0.00421288	0.00421288	0.00421288	0.00421288	0.00421288
RP11-384K6.2	0.550516	0.446862	0.512761	0.435451	0.541696	0.603511	0.451212	0.383142	0.317819	0.410144	0.456631	0.575695	0.383041
CLEC4E	0.00163912	0.00163912	0.00163912	0.0028542	0.00219361	0.00230721	0.00524209	0.00247062	0.00163912	0.003085	0.0020976	0.00268853	0.00518906
RP3-476K8.3	0.304107	0.250567	0.320002	0.336	0.315516	0.484785	0.398212	0.219894	0.248424	0.16657	0.196274	0.339023	0.124386
PLSCR4	0.214127	0.20775	0.307918	0.310019	0.169504	0.208983	0.117294	0.0964983	0.13469	0.0895226	0.088012	0.32389	0.286974
PGBD4P7	0.0710105	0.0935494	0.0447697	0.0203888	0.0336766	0.0203768	0.0751863	0.0543409	0.0838104	0.0470064	0.0483006	0.0541559	0.03818
RPL39P28	0.036146	0.025715	0.025715	0.0406832	0.025715	0.025715	0.106646	0.0386932	0.0386534	0.0293153	0.025715	0.025715	0.025715
RP11-442N24__B.1	0.0424561	0.07121	0.0721074	0.0334303	0.0568935	0.0559119	0.0450005	0.0388741	0.0610654	0.0427566	0.0432579	0.0469852	0.0848374
CTD-2022H16.1	0.00574762	0.00765351	0.00574762	0.00574762	0.00574762	0.00574762	0.00574762	0.00574762	0.00574762	0.00574762	0.00574762	0.00574762	0.00574762
RP4-655L22.2	0.135654	0.0930289	0.046854	0.0314677	0.0665968	0.0708708	0.108851	0.0714106	0.0702951	0.0835707	0.0897927	0.0912961	0.0984527
RN7SL327P	0.0144004	0.0144004	0.0144004	0.0144004	0.0144004	0.0144004	0.019844	0.0144004	0.0144004	0.0144004	0.0144004	0.0144004	0.0144004
HMGB1P16	0.00734714	0.00734714	0.00734714	0.00734714	0.0103042	0.00734714	0.00734714	0.00734714	0.00734714	0.00734714	0.00734714	0.00971442	0.00734714
AC010975.1	0.00938507	0.0120578	0.00596402	0.00596402	0.00596402	0.0158901	0.00770792	0.00712268	0.0244573	0.00994859	0.00596402	0.00788565	0.0110415
BX322557.13	0.015096	0.0105043	0.0164479	0.0105043	0.0572034	0.0598456	0.0345764	0.0148994	0.0323609	0.0181815	0.0210103	0.0277458	0.0105043
AC147651.5	0.00694756	0.00694756	0.00694756	0.00923261	0.00812241	0.0157382	0.00694756	0.0112612	0.0127742	0.00694756	0.010021	0.0102932	0.0128624
RP11-1348G14.5	0.104339	0.123082	0.0912882	0.195713	0.0704566	0.145864	0.0809786	0.0664156	0.0677227	0.0534939	0.0547646	0.0656514	0.0289795
CTD-2336H13.1	0.00598203	0.00598203	0.00598203	0.00598203	0.00598203	0.00598203	0.00598203	0.00598203	0.00598203	0.00598203	0.00598203	0.00598203	0.00934089
RP11-325B23.2	0.0140306	0.0282702	0.0250137	0.0155262	0.0102065	0.0102065	0.0102065	0.0102065	0.0102065	0.0118317	0.0102065	0.0102065	0.0102065
RP11-107C10.1	0.0133337	0.018141	0.0472551	0.126953	0.0205823	0.0228939	0.0133337	0.013935	0.0133337	0.0222926	0.0133337	0.0133337	0.0133337
RP11-982M15.8	0.00248683	0.00158269	0.00304003	0.00628216	0.00340399	0.00336067	0.00245267	0.00131494	0.00136342	0.00137782	0.00154182	0.00153832	0.00103831
RP5-882C2.2	0.0647296	0.0902128	0.148166	0.335509	0.245979	0.411076	0.187426	0.188279	0.231968	0.20135	0.176577	0.185053	0.134693
SATL1	0.716021	0.68743	0.822024	0.371447	0.401058	0.457262	0.741822	0.491455	0.987787	0.922515	0.89576	1.14439	0.74127
snoU13	0.0384476	0.0384476	0.0384476	0.0384476	0.0384476	0.0384476	0.0462837	0.0557375	0.0384476	0.0384476	0.0384476	0.0384476	0.0600356
TCTE3	0.312965	0.315423	0.298001	0.289835	0.269589	0.309344	0.250412	0.168313	0.201988	0.159796	0.135259	0.176141	0.0817994
UBE2G2	5.17553	5.2734	4.27737	3.6262	2.82208	2.64233	3.03635	2.75039	3.76373	3.56737	3.16692	2.76095	1.88942
RP11-415C15.1	0.00826745	0.00826745	0.00826745	0.00826745	0.00826745	0.00826745	0.0113927	0.00826745	0.00826745	0.00826745	0.00826745	0.0123205	0.00826745
RP11-713M6.2	0.00713533	0.00713533	0.00713533	0.0108543	0.00713533	0.00713533	0.00971687	0.00713533	0.00713533	0.00713533	0.00713533	0.00713533	0.00713533
ALG1L3P	0.012669	0.00708	0.0137381	0.00691536	0.00721429	0.0135654	0.00520382	0.00659026	0.00782211	0.0106842	0.00520382	0.00520382	0.00909722
snoU13	0.0384476	0.0384476	0.0384476	0.0808334	0.0384476	0.0384476	0.0384476	0.0384476	0.0384476	0.0384476	0.0384476	0.0384476	0.0384476
RP11-893F2.6	0.170695	0.085099	0.0540933	0.140313	0.934809	1.20963	1.24353	0.465998	0.523691	0.527177	0.278643	0.167547	0.0362908
RP11-616M17.1	0.0166435	0.0174567	0.0234109	0.0560932	0.0303731	0.0329608	0.0247677	0.0199578	0.0179802	0.0104345	0.00812146	0.0304606	0.0282437
RP11-838N2.3	0.0138815	0.00987558	0.00987558	0.0185243	0.0248674	0.0164812	0.0336755	0.0148597	0.00987558	0.0171328	0.00987558	0.00987558	0.00987558
EDDM3B	0.00844355	0.00800551	0.0066675	0.00929516	0.0230285	0.032958	0.116889	0.15883	0.21437	0.255824	0.51789	0.64242	0.388829
CTD-2339L15.3	0.0118774	0.0447814	0.0240743	0.0260652	0.0103108	0.0199785	0.0116855	0.0122933	0.0140246	0.00770449	0.0232428	0.00889909	0.0201041
RP11-524F11.2	0.0985348	0.122229	0.0882155	0.0728331	0.0941757	0.0501926	0.0774359	0.0972132	0.137798	0.138522	0.135324	0.0648071	0.0437001
SETD2	8.57539	8.93706	9.29024	8.76941	8.97718	8.19317	9.73748	6.16414	6.64112	6.22806	5.57476	6.55104	3.49153
RP11-643M14.1	0.00415756	0.00476963	0.00365989	0.0108262	0.00385871	0.0047082	0.00205081	0.00245345	0.00287111	0.00519641	0.00205081	0.00444763	0.00932458
RP11-50C13.1	0.293104	0.49178	0.371591	0.364791	0.196351	0.251833	0.322114	0.18142	0.355998	0.232023	0.118414	0.160722	0.152261
REEP4	0.505724	0.808471	1.13704	0.787279	0.914331	0.98335	0.504258	0.829251	0.48078	0.526829	0.420744	0.165811	0.340572
TNXB	0.0332959	0.0118902	0.011603	0.0162052	0.0208785	0.0223028	0.0162299	0.0148305	0.0136732	0.0166567	0.00533242	0.0157437	0.0285859
NPM1P42	0.00459943	0.00459943	0.00604784	0.00727666	0.00459943	0.00459943	0.00459943	0.00459943	0.00691362	0.00459943	0.00459943	0.00766207	0.00459943
RP11-325L12.3	0.105604	0.151186	0.103275	0.315244	0.260477	0.204425	0.192696	0.0864041	0.167432	0.113119	0.121912	0.0847209	0.259383
TMEM30A	1.80724	1.31352	1.37719	1.29631	1.24897	1.18839	1.26565	0.833782	1.28606	1.09795	0.874535	0.815954	0.747817
COX7A2	24.9988	17.2018	17.0081	14.2684	12.1237	11.451	16.1796	25.1213	27.3104	19.4844	9.81801	6.40918	22.9748
GMDS	1.04424	0.67805	0.661753	0.408008	0.304201	0.311719	0.158299	0.230841	0.170283	0.153332	0.100433	0.123005	0.160515
WRB	3.23176	2.46486	2.15919	1.95065	2.44758	2.3388	2.90066	3.46777	4.35215	4.6625	3.41162	2.82772	1.9665
TNRC18	0.0847161	0.101526	0.194149	0.344834	0.429075	0.378722	0.584373	0.567003	0.364954	0.432599	0.510445	0.609285	0.290404
SPATA31D3	0.00117007	0.000814167	0.00122548	0.000814167	0.000814167	0.00152002	0.000814167	0.000814167	0.000814167	0.00118912	0.000814167	0.000814167	0.00150731
BLMH	4.8432	4.58345	5.73478	4.73482	5.21746	4.359	3.97829	3.61496	3.16934	2.79167	2.26548	1.96091	1.78942
SLC6A4	0.0012571	0.00794039	0.00302367	0.0113384	0.00601296	0.00773568	0.0285005	0.0253145	0.0393319	0.0430145	0.287178	1.91679	0.169677
RP11-105C20.2	0.180741	0.235299	0.197379	0.22937	0.11784	0.126428	0.12233	0.14006	0.276897	0.172166	0.10449	0.0598105	0.0466482
RP11-673F18.1	0.0548957	0.0284254	0.156582	0.0710686	0.355459	0.371173	0.179523	0.0543295	0.116044	0.150271	0.229063	0.12433	0.0611943
CTA-481E9.3	0.00904454	0.00574762	0.00817332	0.00574762	0.00574762	0.00574762	0.00895978	0.00574762	0.00574762	0.00574762	0.00574762	0.00748254	0.00574762
RP11-196E1.3	0.0253676	0.0149154	0.01082	0.0185722	0.0120357	0.0139752	0.00604217	0.00837477	0.010364	0.0125192	0.00163549	0.00317276	0.00302178
RP11-588K22.2	0.00151496	0.00151496	0.00151496	0.00273238	0.136542	0.116475	0.729803	0.57425	0.787253	0.734374	2.63591	3.36993	2.34777
RP11-107P7.4	0.00543303	0.00345258	0.00345258	0.00345258	0.00345258	0.00345258	0.00345258	0.00345258	0.00345258	0.00345258	0.00345258	0.00345258	0.00593374
AC000032.2	2.37875	1.69283	1.61612	1.73157	2.65792	2.2518	4.08591	4.59847	6.31326	6.95927	5.82265	5.03539	3.93657
SUB1P4	0.0425838	0.0587044	0.0580376	0.0707196	0.0510973	0.0525952	0.0359077	0.0308898	0.0377306	0.019602	0.0117511	0.0117511	0.0217553
RP11-143K11.1	0.138468	0.117743	0.125313	0.0389598	0.0810878	0.0747126	0.069202	0.042113	0.0506709	0.049569	0.0167167	0.0193371	0.0262958
RP11-401P9.5	0.013543	0.103192	0.233567	0.0418918	0.0622159	0.100523	0.0147135	0.00737819	0.0104453	0.0382928	0.00577358	0.0111318	0.00862147
RP11-664I21.5	0.0186732	0.0081353	0.00926818	0.0106384	0.00823848	0.0149962	0.0326169	0.0260784	0.0253541	0.0302318	0.00682991	0.0422918	0.0458901
RP11-693N9.1	0.025883	0.025883	0.025883	0.025883	0.025883	0.025883	0.025883	0.025883	0.025883	0.0706476	0.187463	2.81441	1.99417
RNU6-39	0.0373595	0.050829	0.0373595	0.0373595	0.0373595	0.0373595	0.0373595	0.0510744	0.0373595	0.0373595	0.0373595	0.0373595	0.0583365
AC072062.3	0.0100629	0.0145642	0.0039168	0.00395848	0.00375138	0.00861809	0.00325798	0.00282843	0.00327744	0.00371971	0.00404315	0.00970215	0.00437704
HCG4P5	0.14605	0.0854816	0.149362	0.0490279	0.0970375	0.111634	0.0573654	0.0917222	0.047221	0.0549148	0.0255064	0.0195774	0.0728061
RP11-354K1.1	0.0032946	0.0032946	0.0032946	0.0032946	0.0032946	0.0032946	0.0032946	0.0032946	0.00686511	0.0032946	0.0032946	0.00435613	0.0032946
RP11-162O12.2	0.014849	0.0116533	0.00764499	0.00764499	0.0102312	0.0126413	0.00764499	0.00954196	0.00925813	0.025279	0.0110269	0.0148786	0.0104284
GUSBP8	0.0142324	0.0133915	0.00774816	0.00892468	0.0102475	0.0239239	0.0174766	0.0347241	0.0188373	0.0161571	0.0135069	0.0130603	0.0102563
RP11-298E10.1	0.0140429	0.0140429	0.0140429	0.0222171	0.0140429	0.0140429	0.0140429	0.0140429	0.0140429	0.0186348	0.0140429	0.0140429	0.0140429
RP11-488C13.7	1.26117	0.863229	0.881768	0.840484	1.04957	1.08234	1.34133	1.59066	1.6997	1.85609	1.07046	1.0264	1.06525
NTN4	0.267171	0.0933138	0.448948	2.92144	1.3612	1.40139	0.437738	0.25772	0.231129	0.357012	0.172999	0.659085	1.0842
RP11-671J11.6	0.0584729	0.0514759	0.056013	0.0611734	0.138152	0.112783	0.0966119	0.109515	0.149356	0.0657916	0.0603933	0.0484937	0.0381187
CTD-2509G16.4	0.0615967	0.0375854	0.0738887	0.0249645	0.0843828	0.0989052	0.0759363	0.0514724	0.0439109	0.0910407	0.0537081	0.0178552	0.158384
RP11-725G5.3	0.140654	0.0356873	0.0492617	0.0350012	0.0633606	0.0342749	0.0361459	0.0221235	0.0221235	0.0348074	0.0221235	0.0221235	0.130579
RP11-369C8.1	0.00592419	0.00347683	0.00347683	0.00904405	0.00824222	0.00427526	0.00347683	0.00347683	0.00522619	0.00461372	0.00347683	0.00515113	0.00347683
JKAMP	1.87332	2.03432	2.24292	1.98165	2.11625	1.98211	2.33059	1.77128	2.42858	1.81046	1.4022	1.15754	0.831272
RP11-134E15.1	0.00252397	0.0131138	0.00594613	0.00720198	0.0033778	0.00369049	0.00393454	0.00252397	0.00349886	0.00481063	0.0043163	0.0070211	0.00596773
TIGD4	0.267375	0.255615	0.460956	0.198334	0.139987	0.197155	0.124329	0.0684875	0.130481	0.101052	0.0495154	0.0587888	0.0219798
ENPP3	0.0372995	0.0176599	0.0528718	0.00627496	0.0177874	0.0283877	0.0285614	0.0228119	0.0242908	0.0198717	0.00406902	0.0155649	0.0157267
ZNF35	2.92085	3.12026	2.89647	1.79596	2.34454	2.13718	2.64148	1.64953	2.10865	1.70268	1.38231	1.14565	0.805962
ABCA6	0.00237028	0.00290585	0.000754357	0.00106811	0.00926939	0.0243531	0.00419977	0.00274033	0.00328644	0.00312992	0.00477492	0.0250734	0.0201299
ABCA10	0.000460692	0.000772907	0.00155068	0.00070081	0.000755372	0.0011561	0.00337252	0.005396	0.00462731	0.0205773	0.0324829	0.0329203	0.0182973
ABCA5	0.0252931	0.0115729	0.018799	0.0245473	0.0287996	0.0257315	0.017154	0.00891472	0.0197253	0.0335978	0.0365884	0.0434121	0.0691553
AC018359.3	0.00693539	0.00693539	0.00693539	0.0166913	0.00693539	0.0101408	0.0134347	0.00878317	0.00693539	0.00693539	0.00693539	0.00693539	0.0208936
RP11-419M24.4	0.0157147	0.0186776	0.0157147	0.0157147	0.0192534	0.0157147	0.0189176	0.0270677	0.0157147	0.0157147	0.0157147	0.0157147	0.0157147
NPSR1	0.00389848	0.00663967	0.00171503	0.00278837	0.00416786	0.00341274	0.00306	0.00523794	0.00542971	0.00284499	0.00148653	0.00148653	0.00536297
MYLPF	0.414322	0.156276	0.0328585	0.0255601	0.256217	0.0762928	0.130275	0.489586	0.204033	0.173768	0.00355485	0.0124957	0.0324325
RP11-157L3.6	0.0192519	0.0249016	0.0460673	0.036409	0.0590473	0.0931258	0.0570034	0.0462152	0.0811724	0.0861053	0.0367448	0.117617	0.0616891
KIAA0196	15.7466	21.2647	18.765	14.5836	10.1656	8.91127	9.61993	7.86562	9.41719	7.5429	6.03182	6.0582	3.4822
RN7SL109P	0.172428	0.159009	0.0692468	0.0641062	0.0585939	0.0735057	0.0895856	0.0485489	0.0299052	0.0321146	0.0660596	0.0855864	0.0440423
CTB-104F4.2	0.974577	0.584085	0.749582	0.686724	1.00815	0.882886	0.745286	0.50654	0.697379	0.388345	0.726931	0.918757	0.612857
USP9YP14	0.00708427	0.00708427	0.00708427	0.00708427	0.00708427	0.00708427	0.0121549	0.014812	0.0159071	0.0215621	0.0245221	0.039573	0.184606
AC109333.10	0.950932	0.800939	0.565696	0.539823	0.370852	0.392172	0.482701	0.413524	0.630368	0.59339	0.526211	0.588044	0.391613
RBMY1B	0.00207444	0.00348031	0.00207444	0.00315566	0.00207444	0.00207444	0.00207444	0.00207444	0.00449721	0.00207444	0.00207444	0.00207444	0.00207444
PABPC1P6	0.00816934	0.00391731	0.00326258	0.00752363	0.00343983	0.00462059	0.00298693	0.00296326	0.00654924	0.00316579	0.00453352	0.0038298	0.00448917
AE000660.4	0.0012967	0.00222276	0.0012967	0.00197255	0.0012967	0.0012967	0.00178687	0.00177272	0.0012967	0.00150317	0.0012967	0.0012967	0.0012967
OR9M1P	0.00430446	0.00430446	0.00430446	0.006548	0.00430446	0.00430446	0.00430446	0.00697703	0.00430446	0.00430446	0.00430446	0.00430446	0.00430446
RP11-387D10.3	0.0153825	0.0259635	0.0226136	0.043005	0.0423767	0.0586388	0.0220226	0.0153011	0.0193822	0.0182792	0.016071	0.0127438	0.0101955
LRRC18	0.00222353	0.00222353	0.00755499	0.00709774	0.00656399	0.00341274	0.00222353	0.00222353	0.00222353	0.0029506	0.00222353	0.00222353	0.00222353
TYRL	0.011977	0.0136844	0.0127663	0.0126777	0.0120145	0.0526524	0.00757191	0.0120817	0.00994283	0.00757191	0.00757191	0.0118701	0.00757191
SETD6	6.41906	6.70683	4.67675	3.78753	3.00439	2.46758	2.45402	1.59047	2.00132	1.49311	1.52247	1.41171	1.62678
SPTSSA	3.29751	2.54882	2.93368	3.00909	2.61312	2.23919	3.01415	2.96201	3.22635	2.66818	1.33177	0.968278	1.62554
ZNF488	1.97831	1.40514	0.347837	0.478568	0.200056	0.131803	0.0384896	0.0400939	0.103487	0.119068	0.119561	0.11066	0.0157539
PABPC4	80.2458	74.1799	62.6742	36.2605	31.7261	29.2578	32.4323	22.8762	22.0814	25.1682	28.2437	20.7096	7.70782
RP13-401N8.1	0.426106	0.1813	0.129689	0.0657444	0.163448	0.186226	0.140033	0.03603	0.0986113	0.0856533	0.020673	0.0554754	0.0261255
LAMA1	5.95826	5.16468	6.25556	9.12128	24.658	20.9921	12.3827	5.84552	4.02242	4.24039	2.33687	0.309997	0.058431
PGPEP1L	0.0194435	0.012528	0.00594235	0.00483438	0.00337565	0.010086	0.00325991	0.00550216	0.00668771	0.00507274	0.0055956	0.00375894	0.00522403
TNFAIP8L3	0.143756	0.133219	0.17295	0.0931422	0.0600568	0.0849412	0.0685974	0.0415445	0.0249091	0.0199988	0.00595154	0.0122686	0.0114355
ZNRF3	0.96684	1.05865	1.24099	0.759486	0.617515	0.540796	0.788191	0.752766	0.826821	0.767198	0.56188	0.541559	0.315246
S100A11P1	0.27833	0.319328	0.478172	0.505818	0.449489	0.427061	0.195409	0.136129	0.178641	0.182848	0.0251275	0.0782652	0.0623107
C15orf38-AP3S2	4.23027	2.84611	2.98893	2.22931	2.4815	2.289	2.69409	2.8196	3.58888	3.28463	2.43947	2.39373	2.01884
RP11-811I15.1	0.0363697	0.038062	0.00831345	0.0105857	0.00964722	0.0119323	0.0154828	0.00800691	0.00552316	0.00552316	0.0124439	0.00730275	0.00552316
RP11-351O2.2	0.117341	0.0501582	0.0292753	0.0215231	0.0237939	0.0276626	0.0167575	0.0142859	0.0110014	0.00793609	0.00793609	0.0132205	0.0275598
RP11-646E20.6	0.00164798	0.00164798	0.00164798	0.00436534	0.00220548	0.00351303	0.00164798	0.00249252	0.00480754	0.0019104	0.00207651	0.00164798	0.00164798
CTC-359M8.1	0.00287172	0.00437737	0.00432251	0.0127338	0.00335734	0.00444903	0.0039573	0.00363683	0.00287172	0.00497296	0.00361846	0.00287172	0.00448417
RP11-800A3.7	0.00390058	0.00356761	0.00234049	0.0084143	0.026021	0.0202455	0.0285741	0.0482359	0.0443705	0.0387367	0.0303392	0.0299233	0.0241157
ADPRHL2	1.01747	0.699934	0.626124	0.66505	0.679109	0.568038	0.704437	0.87723	0.78268	0.731094	0.515399	0.54596	0.577838
RP11-152F13.3	3.06212	1.87001	2.06793	1.81468	1.5913	1.92003	1.10458	1.62026	1.71283	1.84827	1.44106	1.69527	0.878126
U6	0.0589106	0.0518065	0.0541483	0.0800562	0.0445171	0.0380779	0.0593585	0.048223	0.0380779	0.0557171	0.0549227	0.065162	0.0749128
AL136090.1	0.0324599	0.0324599	0.0324599	0.0324599	0.0324599	0.0324599	0.0324599	0.0324599	0.0449977	0.0324599	0.0324599	0.0324599	0.0324599
MRPS18CP4	0.0172179	0.0172179	0.0172179	0.0172179	0.0172179	0.0172179	0.0172179	0.0172179	0.0172179	0.0251474	0.0172179	0.0172179	0.0172179
RNU6-53	0.0542019	0.0377153	0.056769	0.109937	0.0820214	0.0660775	0.0377153	0.0377153	0.052283	0.062913	0.0377153	0.0490997	0.0571089
RP11-428G5.5	0.00465895	0.00465895	0.00972458	0.00892937	0.00876609	0.00715069	0.00761191	0.00465895	0.00465895	0.00465895	0.00465895	0.00465895	0.0072749
SNORA9	0.0663599	0.0408173	0.112484	0.0836591	0.0300008	0.0500679	0.0490161	0.0486278	0.0551522	0.0300008	0.0300008	0.0700874	0.0300008
ARSD	0.498051	0.435689	0.758064	0.554016	0.851775	0.769904	1.34315	1.11816	1.50765	1.21854	1.11874	1.58088	0.631893
PNPLA4	1.41355	1.78943	1.50165	1.17956	1.0607	0.983618	0.96852	1.12311	1.20908	1.11935	0.739641	0.679754	0.739546
MPPE1	2.00799	1.56387	1.99408	1.3666	1.97538	1.74467	1.83729	2.48362	2.98819	2.39778	1.05442	0.712806	0.862526
MIR933	0.115257	0.0521067	0.203554	0.0521067	0.189235	0.199399	0.10234	0.171323	0.105431	0.0994977	0.0582517	0.133982	0.071078
RP11-234A1.1	205.696	167.798	185.178	152.658	126.635	135.026	78.9744	99.3907	98.1475	109.807	88.4263	62.7163	96.8368
C6orf195	0.157366	0.0659406	0.0703622	0.0165088	0.0384318	0.0365659	0.0203423	0.0145385	0.0166056	0.0150011	0.0125181	0.00729188	0.0145995
CTB-161A2.3	1.20509	1.31623	1.237	1.77176	1.48713	1.40101	1.38209	1.66104	1.5908	0.911363	0.786093	0.860015	0.821731
RP11-226F19.1	0.025064	0.025064	0.025064	0.025064	0.025064	0.0283441	0.025064	0.025064	0.025064	0.025064	0.025064	0.025064	0.025064
CTD-2282P23.1	0.0255491	0.0255491	0.0255491	0.0255491	0.0354198	0.0255491	0.0255491	0.0255491	0.0255491	0.0255491	0.0255491	0.0255491	0.0255491
RPL36AP51	0.0124925	0.0124925	0.0124925	0.0124925	0.0175205	0.0124925	0.0124925	0.0149452	0.0124925	0.0182794	0.0124925	0.0186168	0.0231279
RP11-197K3.1	0.0089927	0.00975184	0.00639759	0.00639759	0.016647	0.0117858	0.0247858	0.0257445	0.0179447	0.0121937	0.0317322	0.0287021	0.0597258
UBR1	3.38353	3.70502	3.43924	3.04815	2.80217	2.54688	3.21214	2.04035	3.01403	2.67376	2.46312	4.64471	3.08045
IGHV1-2	0.00958864	0.00958864	0.0136354	0.00958864	0.00958864	0.00958864	0.00958864	0.00958864	0.00958864	0.00958864	0.00958864	0.00958864	0.00958864
IGHV6-1	0.00286342	0.00286342	0.00286342	0.00286342	0.00286342	0.00286342	0.00286342	0.00430857	0.00286342	0.00286342	0.00286342	0.00372775	0.00286342
IGHD3-3	0.00229306	0.0034953	0.00302838	0.00229306	0.00229306	0.00229306	0.00229306	0.00229306	0.00229306	0.00229306	0.00229306	0.00229306	0.00229306
MARCKS	6.31335	6.10811	6.69486	7.9149	4.65599	4.58583	1.13259	1.08608	1.16602	1.3243	0.873212	3.6433	1.41376
TCHH	0.00139307	0.00270031	0.00143004	0.00412786	0.00480761	0.00238371	0.000791115	0.00149048	0.00086295	0.0009738	0.00082806	0.0011339	0.000574095
METTL21D	0.478377	0.556871	0.499803	0.388027	0.345817	0.382794	0.301183	0.258763	0.319316	0.23376	0.218394	0.287374	0.334419
TMEM52B	0.00193842	0.0017341	0.0287641	0.00866154	0.00198709	0.00113763	0.0026873	0.00234423	0.00215451	0.00259382	0.00172609	0.00245231	0.00306362
SOS2	1.30198	1.79109	2.68169	2.09687	2.24582	2.27896	2.82983	1.55335	2.05923	1.54463	1.66646	1.99093	1.76825
LCE2B	0.0061588	0.0111305	0.0061588	0.0061588	0.0061588	0.0061588	0.0061588	0.0061588	0.0061588	0.00817266	0.0061588	0.0061588	0.0061588
IGHV3-7	0.00231315	0.00231315	0.00305491	0.00231315	0.00231315	0.00231315	0.00231315	0.00231315	0.00231315	0.00231315	0.00231315	0.00231315	0.00231315
IGHV1-8	0.00717411	0.00717411	0.00717411	0.00717411	0.00717411	0.00717411	0.00717411	0.00717411	0.00717411	0.00717411	0.00717411	0.00933962	0.00717411
CTD-2014N11.3	0.0047628	0.00528118	0.00346466	0.00346466	0.00346466	0.00346466	0.00391167	0.00346466	0.00346466	0.00346466	0.00346466	0.00346466	0.00346466
TMEM80	0.995771	0.786183	0.720476	0.598347	0.853712	0.911412	0.679566	0.989549	0.983735	0.986708	0.913271	0.838422	0.559048
SEC23IP	7.61532	7.47775	6.4997	5.92193	4.42351	3.40098	4.26479	3.00734	4.67374	3.78564	2.97403	2.66212	1.79433
SPATA20	2.02105	1.37038	1.59623	1.04128	1.89478	1.93553	1.85384	2.39912	2.58702	3.30562	3.25669	3.39571	0.922458
CACNA1G	0.0569426	0.0264969	0.0586988	0.174962	0.182841	0.216642	0.166154	0.2396	0.378419	0.601164	0.713565	0.866791	0.794484
RP11-317N12.1	0.00344633	0.0028066	0.00600737	0.00444026	0.00375604	0.00451675	0.00749975	0.00625541	0.00586945	0.0028066	0.0028066	0.0028066	0.0051436
RP11-561E1.1	0.00749929	0.00488381	0.00680601	0.00320397	0.00320397	0.00598169	0.00320397	0.00640536	0.00320397	0.00320397	0.00320397	0.00320397	0.00320397
SYCE3	0.282294	0.126666	0.0745939	0.0491757	0.160856	0.147279	0.0388297	0.0618626	0.0666009	0.0440387	0.0761409	0.0546547	0.0498718
RP11-981G7.2	0.0323344	0.0512455	0.0418556	0.0131738	0.0241511	0.0383485	0.0587103	0.0245279	0.041458	0.0314579	0.0251095	0.0451125	0.060802
CTD-2311A18.1	0.00466444	0.00466444	0.00466444	0.00466444	0.00466444	0.00466444	0.00466444	0.00466444	0.00466444	0.00466444	0.00466444	0.00695117	0.00466444
CTD-2270F17.1	0.0305939	0.00690427	0.00927615	0.00451581	0.0210162	0.0256792	0.0695655	0.0519891	0.0351154	0.0136123	0.00736164	0.0369224	0.0206691
CTD-2544N14.3	0.0688135	0.0454531	0.0150916	0.00611128	0.0252428	0.00611128	0.0776878	0.0491848	0.183587	0.273624	0.175128	0.277739	0.72186
IFNW1	0.00261739	0.00356106	0.00261739	0.00629921	0.00725407	0.00545286	0.00666627	0.00570944	0.0160336	0.00526385	0.00377525	0.0061147	0.00704856
RP11-77B22.2	0.0102593	0.0102593	0.0102593	0.0102593	0.0102593	0.0102593	0.0102593	0.0102593	0.0102593	0.013614	0.0102593	0.0102593	0.0102593
PRSS51	0.0246165	0.0369078	0.0580909	0.0173907	0.0175106	0.0298395	0.0609185	0.0238345	0.0387897	0.0187679	0.0208504	0.0508415	0.043035
LRRC33	0.134764	0.0702469	0.0880632	0.0273734	0.0454152	0.0257664	0.0195285	0.032856	0.0213047	0.0246236	0.00920855	0.00650388	0.00400348
AC020594.5	0.168679	0.0828115	0.721298	0.124988	0.631022	0.543098	0.514565	0.726846	0.426291	0.464803	0.479258	0.637394	0.711161
FAM179B	0.82919	0.785698	0.989809	0.9645	0.828222	0.856016	1.24961	0.739001	0.97152	0.792102	1.03151	1.33245	0.678502
AC079767.2	2.81278	2.33122	2.23865	2.05871	1.69995	1.49839	2.10812	1.20181	1.27813	0.963678	0.883005	1.12134	0.80967
EMCN	0.00119335	0.00127229	0.00251919	0.00136776	0.00946572	0.0056193	0.0633763	0.0967973	0.100398	0.179432	0.0250792	0.0236699	0.0288877
H2AFZ	367.895	324.786	241.493	217.183	235.34	202.767	140.715	120.791	108.752	100.092	102.392	63.9318	53.9126
SIX5	0.559883	0.307628	0.313119	0.427399	0.802331	0.780455	0.946277	1.24916	1.02911	0.993945	0.698802	0.781253	0.276748
DNAJB14	0.861234	0.809071	0.971425	0.845823	0.671842	0.819604	0.739212	0.496131	0.646438	0.553693	0.568626	0.523714	0.373257
RN7SL267P	0.0153493	0.0153493	0.0153493	0.0153493	0.0153493	0.0153493	0.0153493	0.0153493	0.0153493	0.0153493	0.0153493	0.0153493	0.0239677
C1orf191	0.0349677	0.0660808	0.023651	0.0926028	0.060198	0.0802938	0.084925	0.0477692	0.0676281	0.0510508	0.0428971	0.0435043	0.0462249
MT-CO2	3595.28	4805.88	4481.1	3818.85	3149.19	3484.06	3767.35	3308.31	3313.88	3647.18	4092.34	3697.63	3201.46
SNHG3	20.5576	22.9624	20.1202	12.6421	6.89818	7.10307	3.00852	2.67174	4.623	3.87688	2.88176	1.42712	1.70939
C1orf85	3.47697	3.56218	4.97458	3.71251	3.35944	3.53744	2.16709	3.06953	2.25824	2.20388	1.65185	1.35561	1.02399
SLC9B2	1.70654	1.81845	1.73773	1.27526	0.801054	0.930647	0.718703	0.779918	1.4975	1.38394	1.44563	1.27617	0.602273
BDH2	5.15548	3.52427	3.35313	2.49634	2.07107	2.48664	2.27947	2.2316	3.25278	2.61142	2.48166	3.01074	2.27134
PICK1	0.665035	0.582279	0.434205	0.41791	0.409494	0.342229	0.405549	0.562948	0.557699	0.579289	0.69611	0.637656	0.473466
P2RY6	0.0226459	0.00295126	0.00237022	0.00352566	0.41226	0.278715	0.153071	0.0914276	0.048889	0.0194339	0.00830686	0.23203	0.118582
SLC16A8	0.0163734	0.0187306	0.00830343	0.014475	0.0165023	0.0129386	0.0117779	0.00847102	0.004565	0.019668	0.043765	0.053434	0.0203586
BPTF	23.3322	20.1213	16.4896	13.5153	13.4335	13.7822	14.6767	8.74788	10.0409	8.96055	9.61873	13.3642	6.97213
CCDC155	0.0025713	0.00195441	0.0027716	0.00303367	0.00468369	0.00354539	0.00110218	0.00147829	0.00116207	0.00116249	0.00120912	0.000707036	0.000707036
HOXB8	0.00187861	0.00187861	0.00187861	0.00187861	0.00187861	0.00187861	0.00326164	0.00694632	0.00722775	0.0113755	0.00411127	0.00415085	0.00594723
RP11-318C24.1	0.118269	0.100074	0.256462	0.120784	0.13435	0.245548	0.39277	0.203977	0.11873	0.143011	0.240338	0.182284	0.224492
AC079807.4	0.00778204	0.00560931	0.00310791	0.00479779	0.00501985	0.00554428	0.00285494	0.00230495	0.00403229	0.00568637	0.00302498	0.004283	0.00563639
VN1R108P	0.144407	0.0822553	0.11283	0.104129	0.228435	0.153666	0.216328	0.169041	0.241544	0.255496	0.404728	0.707917	0.290413
RPS18P13	0.0141308	0.0119575	0.00897983	0.0142068	0.00897983	0.00897983	0.0122287	0.00897983	0.0108746	0.0102371	0.00897983	0.00897983	0.0118677
NBPF15	1.98479	2.57214	3.09863	3.80844	3.83442	4.42295	3.46431	3.1383	3.77773	3.81223	3.72152	3.752	3.30253
ANKRD63	0.00346769	0.00346769	0.00346769	0.00346769	0.00674233	0.00537234	0.00417445	0.0047407	0.00529091	0.00783626	0.00725284	0.0102467	0.009466
SNRPD2	57.2052	40.657	42.4049	35.1757	32.0177	31.5678	21.4172	30.7698	27.3214	24.2071	15.9441	11.8759	31.2731
OPA3	0.369483	0.354862	0.322746	0.380513	0.367727	0.296479	0.535572	0.547798	0.691385	0.592464	0.461673	0.517401	0.312531
FOSB	0.0453344	0.0241374	0.0258802	0.0705299	0.129753	0.0889544	0.0810614	0.0947253	0.0609237	0.0664646	0.015672	0.0194711	0.021734
RNU7-71P	0.243233	0.106229	0.276987	0.141591	0.266569	0.309526	0.342742	0.153016	0.202804	0.179986	0.125587	0.311041	0.273124
EML2	0.30647	0.113681	0.197415	0.141202	0.13663	0.200419	0.0979364	0.0958403	0.140638	0.215068	0.0592733	0.0724856	0.127813
RTN2	0.483045	0.16186	0.227156	0.299542	0.440849	0.465189	0.793881	1.64464	1.34993	1.3579	0.642692	0.476201	0.504651
U6	0.071028	0.0416853	0.0548125	0.0576123	0.0416853	0.0416853	0.0416853	0.0416853	0.0416853	0.0416853	0.0416853	0.0416853	0.0650912
RP11-176H8.1	2.75273	2.25634	1.94	1.42261	1.75298	1.52469	1.9687	1.56705	2.36848	1.83523	1.5419	1.82404	1.49304
AL135901.1	0.0312786	0.0187683	0.0187683	0.0249412	0.0187683	0.0302044	0.0187683	0.0187683	0.0187683	0.0187683	0.0187683	0.0187683	0.0187683
snoU13	0.294796	0.411351	0.280287	0.164446	0.247833	0.434667	0.292523	0.183135	0.136195	0.162929	0.309202	0.375421	0.211702
AL353671.1	0.0774973	0.0480268	0.0863083	0.14162	0.238938	0.0760833	0.226978	0.096738	0.0185564	0.0401768	0.0508909	0.0917541	0.0575906
AL353671.2	0.0362523	0.0367325	0.0366238	0.0314183	0.0174708	0.0265434	0.0266143	0.0204297	0.0300387	0.0330789	0.0193853	0.02227	0.0203846
TMC4	0.197736	0.106369	0.10201	0.149758	0.200608	0.199911	0.0781127	0.0849197	0.0864962	0.100684	0.0607258	0.0517774	0.0358462
PEPD	2.27669	1.90622	1.72249	1.41901	1.34379	1.17888	1.18069	1.92984	1.43678	1.50761	0.874172	0.971498	0.938828
CYP2S1	21.7986	12.268	9.52658	3.04935	2.90848	2.61449	0.775896	0.626385	0.274116	0.427146	0.0159703	0.00492193	0.00774546
AXL	2.41137	1.02417	1.12953	1.04736	2.93086	3.10432	2.80932	2.87816	3.00068	3.68145	1.354	1.24556	1.24215
NFKBID	0.11702	0.117187	0.0878411	0.0850533	0.101703	0.104674	0.0566369	0.0589253	0.028939	0.0450443	0.0296128	0.023546	0.0228397
RP11-480D4.3	0.860331	0.756701	0.763395	0.549926	0.639817	0.538136	0.479925	0.767709	0.843618	0.741879	0.407315	0.358779	0.587171
RP11-318G8.2	0.00602756	0.00602756	0.00602756	0.00602756	0.00806662	0.00602756	0.00939617	0.00602756	0.00602756	0.00698734	0.00602756	0.00602756	0.00602756
RP11-335I12.2	0.0681927	0.0629319	0.0757612	0.055859	0.0339507	0.00987756	0.0124246	0.0180914	0.0214022	0.0217246	0.0121133	0.016887	0.0346829
C21orf119	0.274825	0.136291	0.18662	0.0572499	0.133456	0.174393	0.0990631	0.205492	0.236327	0.260762	0.171306	0.175098	0.130848
RP11-56H16.1	0.00666948	0.0098401	0.00592651	0.00475392	0.0171209	0.0391556	0.0475549	0.019065	0.00998493	0.01257	0.012145	0.00914478	0.00718463
RP11-465L8.1	0.0127993	0.00725294	0.0109171	0.00725294	0.00725294	0.0102092	0.00725294	0.00725294	0.00725294	0.00840785	0.00725294	0.00725294	0.00725294
RP11-81H14.3	0.0226158	0.0141477	0.0144035	0.0263369	0.0132583	0.00772676	0.0114718	0.0129945	0.0125368	0.01032	0.00898924	0.00957416	0.00813398
RPS24P17	0.0516319	0.0498175	0.0193976	0.0355158	0.0159392	0.0579393	0.0160693	0.0213932	0.0301308	0.0172291	0.0190647	0.0158117	0.034767
ACY1	5.19392	3.50843	3.23865	2.95776	3.25476	2.8736	4.59077	7.83437	8.49315	7.96397	1.9992	0.828591	0.415596
RP11-368M16.3	0.00390543	0.00789584	0.00390543	0.00390543	0.00390543	0.00390543	0.00598435	0.00587648	0.0148674	0.00518247	0.00390543	0.00516378	0.00532735
ENO1P3	0.168763	0.134936	0.137097	0.0948641	0.0284503	0.0312885	0.030085	0.0372261	0.0136236	0.0325125	0.0281117	0.0406361	0.0309133
LINC00314	0.00654563	0.00654563	0.011036	0.0103557	0.0217591	0.0191948	0.0119637	0.00948919	0.0139819	0.0127097	0.0206601	0.00865467	0.0182222
TG	0.00131208	0.00136344	0.00216618	0.000784217	0.00353709	0.00241448	0.00354611	0.00247932	0.00372614	0.0055936	0.00808028	0.0350654	0.0199183
SIRT1	4.68097	3.36162	3.66614	3.41557	2.77965	2.43045	2.49809	1.48333	1.98518	1.39837	1.31126	1.26433	0.678575
RP3-522P13.1	0.0195957	0.010951	0.008049	0.008049	0.008049	0.0104196	0.008049	0.0138347	0.0133603	0.008049	0.008049	0.011995	0.008049
H3F3AP6	166.235	119.743	111.362	115.852	102.847	98.1019	120.77	139.46	110.003	95.7963	77.7439	71.3298	57.5953
COX6A1P3	0.013562	0.013562	0.013562	0.013562	0.013562	0.013562	0.013562	0.013562	0.013562	0.0179966	0.013562	0.013562	0.013562
AC019330.2	0.0471441	0.0471441	0.0471441	0.0471441	0.0471441	0.0471441	0.0471441	0.0471441	0.0471441	0.0471441	0.0471441	0.0544539	0.0471441
RNA5SP55	0.0710071	0.0636818	0.0454147	0.0911283	0.0427401	0.113452	0.0599313	0.0319363	0.0813876	0.0483126	0.0514966	0.205229	0.110135
[truncated: 50,184 more rows]
